# Supplementary material for: In-Depth Tanscriptomic Analysis on Giant Freshwater Prawns
Source: PLoS One. 2013 May 29;8(5):e60839. doi: 10.1371/journal.pone.0060839 (PMC3667022; doi:10.1371/journal.pone.0060839)
Supplement: File S1 — Table S1, NCBI Nr, Swissprot, KEGG, COG and GO annotation. The annotation from the BLAST results of unigenes with significant hits (E-value ≤ 10−5) to known protein coding genes in Nr, Swissprot, KEGG and COG databases are provided. Unigenes with positive BLAST results were further classified according to its associated GO terms. Table S2, Raw and normalized expression value of unigenes in three libraries (Gill, Hepatopancreas and Healthy Muscle). Raw expression value of each unigene represented by number of clean reads from each library successfully mapped to the corresponding unigene. Normalized expression value was represented by the RPKM value. The length of each unigene was also included. (XLS) [file pone.0060839.s001.xls]

## Sheet: Content
	Additional file 1
	Table S1. NCBI Nr, Swissprot, KEGG, COG and GO annotation for all unigenes
	Table S2.Raw and normalized expression value of unigenes in three libraries (Gill, Hepatopancreas and Healthy Muscle)

## Sheet: Table_S1
Table S1. NCBI Nr, Swissprot, KEGG, COG and GO annotation for all unigenes
geneID	Nr-ID	Nr-annotation	Swissprot-ID	Swissprot-annotation	COG-ID	COG-Function-Description	KO_id	KEGG-Gene	ko_definition	GO-BiologicalProcess	GO-MolecularFunction	Go-CellularComponent
Unigene100000_All	gi|260804463|ref|XP_002597107.1|	hypothetical protein BRAFLDRAFT_76362 [Branchiostoma floridae] >gi|229282370|gb|EEN53119.1| hypothetical protein BRAFLDRAFT_76362 [Branchiostoma floridae]	--	--	--	--	--	--	--	-	-	-
Unigene100002_All	gi|158299887|ref|XP_001238223.2|	AGAP009139-PA [Anopheles gambiae str. PEST] >gi|157013734|gb|EAU75958.2| AGAP009139-PA [Anopheles gambiae str. PEST]	--	--	--	--	--	--	--	-	GO:0046914//transition metal ion binding	-
Unigene100005_All	gi|149252249|ref|XP_001473018.1|	PREDICTED: hypothetical protein [Mus musculus]	--	--	--	--	--	--	--	-	-	-
Unigene100007_All	gi|261335967|emb|CBH09252.1|	HM00015 [Heliconius melpomene]	--	--	--	--	--	--	--	-	-	-
Unigene100010_All	gi|91078460|ref|XP_967570.1|	PREDICTED: similar to CG33722 CG33722-PC [Tribolium castaneum]	sp|Q8VBT9|ASPC1_MOUSE	Tether containing UBX domain for GLUT4 OS=Mus musculus GN=Aspscr1 PE=1 SV=1	--	--	--	--	--	GO:0010827;GO:0033500//carbohydrate homeostasis;GO:0015031//protein transport	GO:0005488//binding	GO:0012505//endomembrane system;GO:0044459//plasma membrane part;GO:0042598//vesicular fraction;GO:0044444//cytoplasmic part
Unigene100013_All	gi|169786806|gb|ACA79939.1|	STAT long form [Penaeus monodon]	--	--	--	--	--	--	--	GO:0010468//regulation of gene expression;GO:0006350//transcription	GO:0005488//binding	-
Unigene100022_All	gi|110750964|ref|XP_001120754.1|	PREDICTED: similar to B0507.2 [Apis mellifera]	sp|Q4V8K5|BROX_RAT	BRO1 domain-containing protein BROX OS=Rattus norvegicus GN=Brox PE=2 SV=1	--	--	--	--	--	-	-	-
Unigene100023_All	gi|126334076|ref|XP_001365920.1|	PREDICTED: similar to KIAA0368 [Monodelphis domestica]	sp|Q5R6J0|ECM29_PONAB	Proteasome-associated protein ECM29 homolog (Fragment) OS=Pongo abelii GN=ECM29 PE=2 SV=2	--	--	K11886	bfo:BRAFLDRAFT_91624	proteasome component ECM29	-	-	GO:0005856//cytoskeleton;GO:0005768//endosome;GO:0031410//cytoplasmic vesicle;GO:0044446
Unigene100026_All	gi|58585224|ref|NP_001011641.1|	heme oxygenase [Apis mellifera] >gi|55700047|dbj|BAD69622.1| heme oxygenase [Apis mellifera]	--	--	--	--	K00510	ame:494506	heme oxygenase [EC:1.14.99.3]	-	-	-
Unigene100027_All	gi|225709402|gb|ACO10547.1|	Leukocyte receptor cluster member 9 [Caligus rogercresseyi]	--	--	--	--	--	--	--	-	GO:0046872//metal ion binding	-
Unigene100031_All	gi|291222576|ref|XP_002731289.1|	PREDICTED: coatomer protein complex subunit alpha-like isoform 1 [Saccoglossus kowalevskii]	sp|Q8CIE6|COPA_MOUSE	Coatomer subunit alpha OS=Mus musculus GN=Copa PE=1 SV=1	--	--	K05236	xtr:100158562	coatomer protein complex, subunit alpha (xenin)	GO:0007589//body fluid secretion;GO:0048200;GO:0015031//protein transport	GO:0005102//receptor binding	GO:0030120//vesicle coat;GO:0042598//vesicular fraction;GO:0044421//extracellular region part
Unigene100039_All	gi|74859258|sp|Q55FI4.1|NOP58_DICDI	RecName: Full=Nucleolar protein 58; AltName: Full=Nucleolar protein 5	sp|Q55FI4|NOP58_DICDI	Nucleolar protein 58 OS=Dictyostelium discoideum GN=nop58 PE=3 SV=1	--	--	K11135	dsi:Dsim_GD25264	Pin2-interacting protein X1	-	-	-
Unigene100047_All	gi|91085731|ref|XP_973470.1|	PREDICTED: similar to GA13798-PA [Tribolium castaneum]	sp|P08775|RPB1_MOUSE	DNA-directed RNA polymerase II subunit RPB1 OS=Mus musculus GN=Polr2a PE=1 SV=3	COG0086	DNA-directed RNA polymerase, beta' subunit/160 kD subunit	K03006	tca:662266	DNA-directed RNA polymerase II subunit A [EC:2.7.7.6]	-	-	-
Unigene100062_All	gi|289739595|gb|ADD18545.1|	adaptor protein complex AP-2 mu1 [Glossina morsitans morsitans]	sp|P35603|AP2M_CAEEL	AP-2 complex subunit mu OS=Caenorhabditis elegans GN=dpy-23 PE=2 SV=2	--	--	K11826	api:100160612	AP-2 complex subunit mu-1	-	-	-
Unigene10006_All	gi|189240105|ref|XP_972808.2|	PREDICTED: similar to Glycoprotein-N-acetylgalactosamine 3-beta-galactosyltransferase 1 (Core 1 beta1,3-galactosyltransferase 1) (Core1 UDP-galactose:N-acetylgalactosamine-alpha-R beta 1,3-galactosyltransferase 1) (Core 1 beta3-Gal-T) (C1GalT1) (Core 1 O-glyc [Tribolium castaneum]	sp|Q5RE12|CA144_PONAB	UPF0485 protein C1orf144 homolog OS=Pongo abelii PE=2 SV=1	--	--	--	--	--	-	-	-
Unigene100070_All	gi|1764013|emb|CAB06047.1|	COS41.3 [Ciona intestinalis]	--	--	--	--	K05098	hmg:100214305	kinase insert domain protein receptor [EC:2.7.10.1]	GO:0006259//DNA metabolic process	GO:0046872//metal ion binding;GO:0003676//nucleic acid binding;GO:0003824//catalytic activity	-
Unigene100074_All	gi|195571191|ref|XP_002103587.1|	GD18896 [Drosophila simulans] >gi|194199514|gb|EDX13090.1| GD18896 [Drosophila simulans]	--	--	--	--	K11141	dme:Dmel_CG8774	glutamyl aminopeptidase [EC:3.4.11.7]	-	-	-
Unigene100076_All	gi|222136617|ref|NP_002453.2|	interferon-induced GTP-binding protein Mx1 [Homo sapiens] >gi|222136619|ref|NP_001138397.1| interferon-induced GTP-binding protein Mx1 [Homo sapiens] >gi|295842578|ref|NP_001171517.1| interferon-induced GTP-binding protein Mx1 [Homo sapiens] >gi|251757499|sp|P20591.4|MX1_HUMAN RecName: Full=Interferon-induced GTP-binding protein Mx1; AltName: Full=Myxovirus resistance protein 1; AltName: Full=Int…	sp|P20591|MX1_HUMAN	Interferon-induced GTP-binding protein Mx1 OS=Homo sapiens GN=MX1 PE=1 SV=4	--	--	--	--	--	GO:0012502//induction of programmed cell death;GO:0006950//response to stress;GO:0051707//response to other organism	GO:0032561//guanyl ribonucleotide binding;GO:0017111//nucleoside-triphosphatase activity	GO:0044444//cytoplasmic part
Unigene100077_All	gi|242010863|ref|XP_002426177.1|	ATP-dependent RNA helicase, putative [Pediculus humanus corporis] >gi|212510228|gb|EEB13439.1| ATP-dependent RNA helicase, putative [Pediculus humanus corporis]	--	--	--	--	--	--	--	-	GO:0017111//nucleoside-triphosphatase activity;GO:0000166//nucleotide binding	-
Unigene100081_All	gi|148841064|gb|ABR14713.1|	relish [Litopenaeus vannamei]	--	--	--	--	--	--	--	GO:0010468//regulation of gene expression;GO:0006350//transcription	-	-
Unigene100083_All	gi|184749|gb|AAC82528.1|	immunoglobulin alpha-1 heavy chain constant region [Homo sapiens] >gi|119570893|gb|EAW50508.1| hCG1988537 [Homo sapiens]	sp|P01876|IGHA1_HUMAN	Ig alpha-1 chain C region OS=Homo sapiens GN=IGHA1 PE=1 SV=2	--	--	--	--	--	GO:0002376//immune system process;GO:0006464//protein modification process	GO:0005488//binding	-
Unigene100088_All	gi|268578395|ref|XP_002644180.1|	Hypothetical protein CBG17156 [Caenorhabditis briggsae] >gi|187025967|emb|CAP34960.1| Hypothetical protein CBG17156 [Caenorhabditis briggsae]	sp|Q9UQ35|SRRM2_HUMAN	Serine/arginine repetitive matrix protein 2 OS=Homo sapiens GN=SRRM2 PE=1 SV=2	--	--	K13172	rno:302969	serine/arginine repetitive matrix protein 2	-	GO:0005488//binding	GO:0043229//intracellular organelle
Unigene100094_All	gi|28893485|ref|NP_796319.1|	target of rapamycin complex 2 subunit MAPKAP1 [Mus musculus] >gi|81913308|sp|Q8BKH7.1|SIN1_MOUSE RecName: Full=Target of rapamycin complex 2 subunit MAPKAP1; Short=TORC2 subunit MAPKAP1; AltName: Full=Mitogen-activated protein kinase 2-associated protein 1; AltName: Full=Stress-activated map kinase-interacting protein 1; Short=SAPK-interacting protein 1 >gi|60422846|gb|AAH90644.1| Mitogen-activat…	sp|Q8BKH7|SIN1_MOUSE	Target of rapamycin complex 2 subunit MAPKAP1 OS=Mus musculus GN=Mapkap1 PE=1 SV=1	--	--	--	--	--	-	-	GO:0044444//cytoplasmic part
Unigene100097_All	gi|110756056|ref|XP_001121487.1|	PREDICTED: similar to 5-oxoprolinase (ATP-hydrolysing) [Apis mellifera]	sp|P97608|OPLA_RAT	5-oxoprolinase OS=Rattus norvegicus GN=Oplah PE=1 SV=2	--	--	K01469	ame:725665	5-oxoprolinase (ATP-hydrolysing) [EC:3.5.2.9]	GO:0006790//sulfur metabolic process	GO:0016812//hydrolase activity, acting on carbon-nitrogen (but not peptide) bonds, in cyclic amides;GO:0032559//adenyl ribonucleotide binding	-
Unigene100105_All	gi|189235038|ref|XP_973389.2|	PREDICTED: similar to jnk/sapk-associated protein [Tribolium castaneum]	sp|Q9GQF1|JIP3_DROME	JNK-interacting protein 3 OS=Drosophila melanogaster GN=syd PE=1 SV=1	--	--	K04436	rno:302983	mitogen-activated protein kinase 8 interacting protein 3	GO:0009987//cellular process;GO:0006810//transport	GO:0008092//cytoskeletal protein binding	GO:0005798//Golgi-associated vesicle;GO:0016020//membrane
Unigene100106_All	gi|194221910|ref|XP_001491354.2|	PREDICTED: similar to Translationally-controlled tumor protein (TCTP) (p23) (Histamine-releasing factor) (HRF) (Fortilin) [Equus caballus]	sp|P61288|TCTP_PIG	Translationally-controlled tumor protein OS=Sus scrofa GN=TPT1 PE=2 SV=1	--	--	--	--	--	GO:0051707//response to other organism;GO:0006875//cellular metal ion homeostasis;GO:0043066//negative regulation of apoptosis	GO:0046872//metal ion binding	GO:0043234//protein complex;GO:0005770//late endosome;GO:0044421//extracellular region part
Unigene100107_All	gi|225711690|gb|ACO11691.1|	ORF91 [Caligus rogercresseyi]	--	--	--	--	--	--	--	-	-	-
Unigene100114_All	gi|156551774|ref|XP_001602633.1|	PREDICTED: similar to ENSANGP00000005118 [Nasonia vitripennis]	sp|P27049|BTG2_RAT	Protein BTG2 OS=Rattus norvegicus GN=Btg2 PE=1 SV=1	--	--	--	--	--	-	-	-
Unigene100118_All	gi|118361401|ref|XP_001013929.1|	SCP-like extracellular protein [Tetrahymena thermophila] >gi|89295696|gb|EAR93684.1| SCP-like extracellular protein [Tetrahymena thermophila SB210]	sp|Q54GV8|Y8625_DICDI	Uncharacterized transmembrane protein DDB_G0289901 OS=Dictyostelium discoideum GN=DDB_G0289901 PE=4 SV=1	--	--	K04877	oaa:100074063	potassium voltage-gated channel Shaker-related subfamily A member 4	-	-	-
Unigene100123_All	gi|292613002|ref|XP_002661695.1|	PREDICTED: zinc finger protein 300-like [Danio rerio]	sp|Q9XSR1|ZN252_CANFA	Zinc finger protein 252 OS=Canis familiaris GN=ZNF252 PE=2 SV=1	COG5048	FOG: Zn-finger	K09228	cfa:403421	KRAB domain-containing zinc finger protein	-	GO:0005488//binding	-
Unigene100127_All	gi|145974737|gb|ABQ00072.1|	PL10A [Fenneropenaeus chinensis]	sp|Q9VHP0|DDX3_DROME	ATP-dependent RNA helicase bel OS=Drosophila melanogaster GN=bel PE=1 SV=1	COG0513	Superfamily II DNA and RNA helicases	K11594	tca:656268	ATP-dependent RNA helicase [EC:3.6.4.13]	GO:0002164//larval development;GO:0007292//female gamete generation;GO:0048232//male gamete generation;GO:0035194//posttranscriptional gene silencing by RNA	GO:0042623//ATPase activity, coupled;GO:0003724//RNA helicase activity;GO:0032559//adenyl ribonucleotide binding	GO:0015630//microtubule cytoskeleton;GO:0031332;GO:0044444//cytoplasmic part
Unigene100139_All	gi|91089271|ref|XP_970267.1|	PREDICTED: similar to CG17912 CG17912-PB [Tribolium castaneum]	sp|O43670|ZN207_HUMAN	Zinc finger protein 207 OS=Homo sapiens GN=ZNF207 PE=1 SV=1	--	--	--	--	--	GO:0006351//transcription, DNA-dependent	GO:0046914//transition metal ion binding;GO:0003676//nucleic acid binding	GO:0031981//nuclear lumen
Unigene100141_All	gi|91080015|ref|XP_971793.1|	PREDICTED: similar to zormin CG33484-PD [Tribolium castaneum]	--	--	--	--	--	--	--	-	-	-
Unigene100143_All	gi|13991886|gb|AAK51547.1|	laminin beta chain [Schistocerca gregaria]	sp|P07942|LAMB1_HUMAN	Laminin subunit beta-1 OS=Homo sapiens GN=LAMB1 PE=1 SV=1	--	--	K05636	mcc:702111	laminin, beta 1	GO:0016477//cell migration;GO:0030030//cell projection organization;GO:0009887//organ morphogenesis;GO:0008284//positive regulation of cell proliferation;GO:0000904//cell morphogenesis involved in differentiation	GO:0005198//structural molecule activity	GO:0043256
Unigene100149_All	gi|225719338|gb|ACO15515.1|	Mitochondrial 39S ribosomal protein L39 [Caligus clemensi]	sp|Q9VUJ0|RM39_DROME	39S ribosomal protein L39, mitochondrial OS=Drosophila melanogaster GN=mRpL39 PE=1 SV=2	--	--	--	--	--	-	-	-
Unigene100150_All	gi|158289002|ref|XP_001687774.1|	AGAP000318-PA [Anopheles gambiae str. PEST] >gi|157018844|gb|EDO64343.1| AGAP000318-PA [Anopheles gambiae str. PEST]	--	--	--	--	--	--	--	-	-	-
Unigene100156_All	gi|74853034|sp|Q54KD5.1|Y7399_DICDI	RecName: Full=P17/29C-like protein DDB_G0287399; Flags: Precursor	sp|Q54KD5|Y7399_DICDI	P17/29C-like protein DDB_G0287399 OS=Dictyostelium discoideum GN=DDB_G0287399 PE=3 SV=1	--	--	--	--	--	-	-	-
Unigene100159_All	gi|29134779|dbj|BAC66140.1|	projectin [Procambarus clarkii]	sp|Q8WZ42|TITIN_HUMAN	Titin OS=Homo sapiens GN=TTN PE=1 SV=2	--	--	K12567	ecb:100053844	titin [EC:2.7.11.1]	-	GO:0005198//structural molecule activity	GO:0005737//cytoplasm
Unigene10015_All	gi|91077546|ref|XP_971786.1|	PREDICTED: similar to Cad88C CG3389-PA [Tribolium castaneum]	sp|Q9VGW1|CAD86_DROME	Cadherin-86C OS=Drosophila melanogaster GN=Cad86C PE=1 SV=2	--	--	K06813	dre:407978	cadherin 23	-	-	-
Unigene100165_All	gi|110765405|ref|XP_001122854.1|	PREDICTED: similar to CG10103-PA [Apis mellifera]	sp|Q568Z6|IST1_RAT	IST1 homolog OS=Rattus norvegicus GN=Ist1 PE=2 SV=1	--	--	--	--	--	GO:0009987//cellular process	GO:0005488//binding	GO:0044444//cytoplasmic part
Unigene100178_All	gi|189237193|ref|XP_001808466.1|	PREDICTED: similar to CG5569 CG5569-PA [Tribolium castaneum]	sp|A1L1F1|NDUF3_DANRE	NADH dehydrogenase [ubiquinone] 1 alpha subcomplex assembly factor 3 OS=Danio rerio GN=ndufaf3 PE=2 SV=1	--	--	K09008	aag:AaeL_AAEL008811	hypothetical protein	-	-	GO:0043231//intracellular membrane-bounded organelle
Unigene100183_All	gi|194764402|ref|XP_001964319.1|	GF21492 [Drosophila ananassae] >gi|190619244|gb|EDV34768.1| GF21492 [Drosophila ananassae]	sp|Q960X4|TIP60_DROME	Histone acetyltransferase Tip60 OS=Drosophila melanogaster GN=Tip60 PE=1 SV=1	COG5027	Histone acetyltransferase (MYST family)	K11304	dme:Dmel_CG6121	histone acetyltransferase HTATIP [EC:2.3.1.48]	GO:0010468//regulation of gene expression;GO:0006325//chromatin organization;GO:0033554//cellular response to stress	GO:0005488//binding;GO:0016746//transferase activity, transferring acyl groups	GO:0044427//chromosomal part;GO:0043231//intracellular membrane-bounded organelle
Unigene100187_All	gi|296476832|gb|DAA18947.1|	sodium-dependent serotonin transporter [Bos taurus]	sp|Q9XT49|SC6A4_BOVIN	Sodium-dependent serotonin transporter OS=Bos taurus GN=SLC6A4 PE=2 SV=1	--	--	K05037	mdo:100015330	solute carrier family 6 (neurotransmitter transporter, serotonin) member 4	GO:0001504//neurotransmitter uptake;GO:0042221//response to chemical stimulus;GO:0021536//diencephalon development;GO:0015844//monoamine transport	GO:0005083//small GTPase regulator activity;GO:0005328//neurotransmitter:sodium symporter activity;GO:0008504//monoamine transmembrane transporter activity;GO:0005515//protein binding	GO:0016021//integral to membrane;GO:0044444//cytoplasmic part
Unigene100189_All	gi|119574085|gb|EAW53700.1|	guanine nucleotide binding protein (G protein), beta polypeptide 2-like 1, isoform CRA_i [Homo sapiens]	sp|P63245|GBLP_RAT	Guanine nucleotide-binding protein subunit beta-2-like 1 OS=Rattus norvegicus GN=Gnb2l1 PE=1 SV=3	COG2319	FOG: WD40 repeat	K00567	xla:446289	methylated-DNA-[protein]-cysteine S-methyltransferase [EC:2.1.1.63]	-	-	-
Unigene100190_All	gi|156552103|ref|XP_001605134.1|	PREDICTED: similar to CG3335-PA [Nasonia vitripennis]	sp|Q9Y4C8|RBM19_HUMAN	Probable RNA-binding protein 19 OS=Homo sapiens GN=RBM19 PE=1 SV=2	--	--	--	--	--	GO:0009653//anatomical structure morphogenesis;GO:0007275//multicellular organismal development	GO:0005488//binding	GO:0031981//nuclear lumen
Unigene100191_All	gi|183396269|gb|ACC62005.1|	hydroxyproline-rich glycoprotein [Cryptosporidium hominis]	sp|Q5T200|ZC3HD_HUMAN	Zinc finger CCCH domain-containing protein 13 OS=Homo sapiens GN=ZC3H13 PE=1 SV=1	--	--	K12822	aga:AgaP_AGAP004546	RNA-binding protein 25	GO:0044238//primary metabolic process;GO:0044237//cellular metabolic process	GO:0004672//protein kinase activity;GO:0000166//nucleotide binding	GO:0016020//membrane
Unigene100194_All	gi|292624627|ref|XP_695977.3|	PREDICTED: LReO_3-like [Danio rerio]	--	--	--	--	--	--	--	-	-	-
Unigene100196_All	gi|91089169|ref|XP_974055.1|	PREDICTED: similar to Vacuolar protein sorting-associated protein 18 homolog [Tribolium castaneum]	--	--	--	--	--	--	--	-	-	-
Unigene100198_All	gi|82795517|gb|ABB91672.1|	arthrodial cuticle protein AMP13.4 [Callinectes sapidus]	sp|P81576|CUPA2_CANPG	Cuticle protein AM1159 OS=Cancer pagurus PE=1 SV=1	--	--	--	--	--	-	-	-
Unigene100200_All	gi|293345785|ref|XP_002726116.1|	PREDICTED: ribosomal protein L8-like [Rattus norvegicus]	sp|P62919|RL8_RAT	60S ribosomal protein L8 OS=Rattus norvegicus GN=Rpl8 PE=2 SV=2	COG0090	Ribosomal protein L2	K02938	ssc:100154456	large subunit ribosomal protein L8e	GO:0006412//translation	GO:0003723//RNA binding	GO:0015934//large ribosomal subunit
Unigene100206_All	gi|118100899|ref|XP_001232656.1|	PREDICTED: similar to molybdopterin synthase sulfurylase [Gallus gallus]	sp|Q17CA7|MOCS3_AEDAE	Adenylyltransferase and sulfurtransferase MOCS3 OS=Aedes aegypti GN=AAEL004607 PE=3 SV=1	COG0476	Dinucleotide-utilizing enzymes involved in molybdopterin and thiamine biosynthesis family 2	K11996	gga:769390	adenylyltransferase and sulfurtransferase MOCS3/UBA4 [EC:2.7.7.- 2.8.1.-]	GO:0018198;GO:0009108//coenzyme biosynthetic process;GO:0002097//tRNA wobble base modification	GO:0008641//small protein activating enzyme activity;GO:0016772//transferase activity, transferring phosphorus-containing groups;GO:0016783//sulfurtransferase activity;GO:0000166//nucleotide binding	GO:0044444//cytoplasmic part
Unigene100209_All	gi|12751077|gb|AAK07533.1|AF274958_1	PNAS-101 [Homo sapiens]	sp|P05388|RLA0_HUMAN	60S acidic ribosomal protein P0 OS=Homo sapiens GN=RPLP0 PE=1 SV=1	COG0244	Ribosomal protein L10	K02941	ptr:452301	large subunit ribosomal protein LP0	GO:0051704//multi-organism process;GO:0022613;GO:0006412//translation	GO:0003676//nucleic acid binding;GO:0005198//structural molecule activity	GO:0015934//large ribosomal subunit
Unigene100211_All	gi|115616517|ref|XP_001202282.1|	PREDICTED: similar to laccase 1 [Strongylocentrotus purpuratus] >gi|115621424|ref|XP_001199789.1| PREDICTED: similar to laccase 1 [Strongylocentrotus purpuratus]	--	--	--	--	--	--	--	-	-	-
Unigene100214_All	gi|170595123|ref|XP_001902255.1|	U88 [Brugia malayi]	sp|Q75BI6|MED15_ASHGO	Mediator of RNA polymerase II transcription subunit 15 OS=Ashbya gossypii GN=GAL11 PE=3 SV=1	COG0457	FOG: TPR repeat	K11255	ame:410637	nuclear receptor coactivator 2	-	GO:0046872//metal ion binding	-
Unigene100215_All	gi|34392535|dbj|BAC82595.1|	reverse transcriptase [Anopheles gambiae]	--	--	--	--	--	--	--	-	-	-
Unigene100219_All	gi|72020786|ref|XP_789821.1|	PREDICTED: similar to beta tubulin [Strongylocentrotus purpuratus] >gi|115951150|ref|XP_001197584.1| PREDICTED: similar to beta tubulin [Strongylocentrotus purpuratus]	sp|Q3KRE8|TBB2B_RAT	Tubulin beta-2B chain OS=Rattus norvegicus GN=Tubb2b PE=1 SV=1	COG5023	Tubulin	K07375	spu:584883	tubulin beta	GO:0000087//M phase of mitotic cell cycle;GO:0043623//cellular protein complex assembly;GO:0030154//cell differentiation;GO:0007017//microtubule-based process	GO:0017111//nucleoside-triphosphatase activity;GO:0032561//guanyl ribonucleotide binding;GO:0005198//structural molecule activity	GO:0032991;GO:0015630//microtubule cytoskeleton
Unigene10021_All	gi|193584672|ref|XP_001951101.1|	PREDICTED: similar to groucho protein [Acyrthosiphon pisum]	sp|Q9JIT3|TLE3_RAT	Transducin-like enhancer protein 3 OS=Rattus norvegicus GN=Tle3 PE=2 SV=1	--	--	K04497	tca:656496	groucho	GO:0030097//hemopoiesis	-	-
Unigene100221_All	gi|281427188|ref|NP_001163942.1|	zinc finger CCCH type containing 13 [Rattus norvegicus]	sp|Q5T200|ZC3HD_HUMAN	Zinc finger CCCH domain-containing protein 13 OS=Homo sapiens GN=ZC3H13 PE=1 SV=1	--	--	K12822	tgu:100221046	RNA-binding protein 25	-	GO:0005488//binding	-
Unigene10022_All	gi|110765341|ref|XP_392834.3|	PREDICTED: similar to CG9104-PA isoform 1 [Apis mellifera]	sp|Q5E9U9|TUSC4_BOVIN	Tumor suppressor candidate 4 OS=Bos taurus GN=TUSC4 PE=2 SV=1	--	--	--	--	--	-	-	-
Unigene100250_All	gi|66521020|ref|XP_396515.2|	PREDICTED: similar to Minichromosome maintenance 6 CG4039-PA [Apis mellifera]	sp|Q7Q0Q1|MCM6_ANOGA	DNA replication licensing factor Mcm6 OS=Anopheles gambiae GN=Mcm6 PE=3 SV=3	--	--	K02542	ame:413064	minichromosome maintenance protein 6	GO:0007049//cell cycle;GO:0006261//DNA-dependent DNA replication;GO:0006277//DNA amplification;GO:0010467//gene expression	GO:0003678//DNA helicase activity;GO:0000166//nucleotide binding	GO:0043231//intracellular membrane-bounded organelle;GO:0032993//protein-DNA complex
Unigene100255_All	gi|262401173|gb|ACY66489.1|	possible RNA methyltransferase-like protein [Scylla paramamosain]	--	--	--	--	K07442	ame:411509	tRNA (adenine-N1-)-methyltransferase [EC:2.1.1.36]	GO:0001510//RNA methylation	GO:0016426	-
Unigene10025_All	gi|148226294|ref|NP_001080919.1|	tubulin, gamma complex associated protein 6 [Xenopus laevis] >gi|12056158|emb|CAC21238.1| gamma tubulin ring protein [Xenopus laevis]	sp|Q96RT7|GCP6_HUMAN	Gamma-tubulin complex component 6 OS=Homo sapiens GN=TUBGCP6 PE=1 SV=3	COG0532	Translation initiation factor 2 (IF-2; GTPase)	K06084	dre:553341	F-box protein 20	GO:0000226//microtubule cytoskeleton organization	GO:0015631//tubulin binding	GO:0000931
Unigene100261_All	gi|146217392|gb|ABQ10738.1|	cathepsin D [Penaeus monodon]	sp|Q03168|ASPP_AEDAE	Lysosomal aspartic protease OS=Aedes aegypti GN=AAEL006169 PE=1 SV=2	--	--	K01379	tca:655494	cathepsin D [EC:3.4.23.5]	GO:0019538//protein metabolic process;GO:0048102//autophagic cell death	GO:0004175//endopeptidase activity	GO:0015630//microtubule cytoskeleton
Unigene100268_All	gi|292626982|ref|XP_689922.4|	PREDICTED: ubiquitin specific peptidase 15-like [Danio rerio]	sp|Q6J1Y9|UBP19_RAT	Ubiquitin carboxyl-terminal hydrolase 19 OS=Rattus norvegicus GN=Usp19 PE=1 SV=1	--	--	K11847	dre:561425	ubiquitin carboxyl-terminal hydrolase 19 [EC:3.1.2.15]	GO:0006511//ubiquitin-dependent protein catabolic process;GO:0007049//cell cycle	GO:0008233//peptidase activity;GO:0046872//metal ion binding	GO:0044444//cytoplasmic part;GO:0016020//membrane
Unigene100270_All	gi|268571849|ref|XP_002641165.1|	C. briggsae CBR-NPP-10 protein [Caenorhabditis briggsae] >gi|187032181|emb|CAP28760.1| C. briggsae CBR-NPP-10 protein [Caenorhabditis briggsae]	sp|Q02629|NU100_YEAST	Nucleoporin NUP100/NSP100 OS=Saccharomyces cerevisiae GN=NUP100 PE=1 SV=1	--	--	K12898	dpo:Dpse_GA27490	heterogeneous nuclear ribonucleoprotein F/H	-	-	-
Unigene100279_All	gi|149639014|ref|XP_001506419.1|	PREDICTED: similar to Zinc finger, ZZ-type containing 3 [Ornithorhynchus anatinus]	sp|Q8IYH5|ZZZ3_HUMAN	ZZ-type zinc finger-containing protein 3 OS=Homo sapiens GN=ZZZ3 PE=1 SV=1	--	--	--	--	--	-	GO:0046872//metal ion binding	-
Unigene10027_All	gi|213511322|ref|NP_001134543.1|	Glutathione-requiring prostaglandin D synthase [Salmo salar] >gi|209734168|gb|ACI67953.1| Glutathione-requiring prostaglandin D synthase [Salmo salar]	sp|O73888|HPGDS_CHICK	Hematopoietic prostaglandin D synthase OS=Gallus gallus GN=HPGDS PE=1 SV=3	COG0625	Glutathione S-transferase	K01830	tgu:100224496	prostaglandin-H2 D-isomerase [EC:5.3.99.2]	GO:0009987//cellular process	GO:0005488//binding;GO:0016853//isomerase activity	-
Unigene100280_All	gi|149454542|ref|XP_001507649.1|	PREDICTED: similar to RAS-like, family 11, member B, partial [Ornithorhynchus anatinus]	--	--	--	--	K12822	aga:AgaP_AGAP004546	RNA-binding protein 25	-	GO:0046872//metal ion binding	-
Unigene100282_All	gi|10046711|emb|CAA56100.2|	8.2 kDa differentiation factor [Homo sapiens]	sp|P63221|RS21_PIG	40S ribosomal protein S21 OS=Sus scrofa GN=RPS21 PE=3 SV=1	--	--	K02971	mdo:100020609	small subunit ribosomal protein S21e	GO:0006412//translation	GO:0043021//ribonucleoprotein binding;GO:0005515//protein binding;GO:0005198//structural molecule activity	GO:0015935//small ribosomal subunit
Unigene100283_All	gi|115948711|ref|XP_001192782.1|	PREDICTED: similar to guanine nucleotide binding protein-like 2 (nucleolar) [Strongylocentrotus purpuratus]	--	--	--	--	--	--	--	GO:0006909//phagocytosis	-	GO:0031981//nuclear lumen
Unigene100286_All	gi|167386089|ref|XP_001737612.1|	trichohyalin [Entamoeba dispar SAW760]	sp|A0AUT1|TCHP_XENLA	Trichoplein keratin filament-binding protein OS=Xenopus laevis GN=tchp PE=2 SV=1	--	--	K11515	cin:100186162	inner centromere protein	-	GO:0003824//catalytic activity	-
Unigene100289_All	gi|56757374|gb|AAW26857.1|	SJCHGC01974 protein [Schistosoma japonicum]	--	--	--	--	--	--	--	-	-	-
Unigene10028_All	gi|91089313|ref|XP_971982.1|	PREDICTED: similar to AGAP000407-PA [Tribolium castaneum]	sp|O35551|RABE1_MOUSE	Rab GTPase-binding effector protein 1 OS=Mus musculus GN=Rabep1 PE=1 SV=1	COG1196	Chromosome segregation ATPases	K12480	tca:660676	Rab GTPase-binding effector protein 1	GO:0006810//transport	GO:0005488//binding	GO:0043231//intracellular membrane-bounded organelle
Unigene100290_All	gi|195485490|ref|XP_002091114.1|	GE12414 [Drosophila yakuba] >gi|194177215|gb|EDW90826.1| GE12414 [Drosophila yakuba]	--	--	--	--	--	--	--	-	-	-
Unigene100293_All	gi|229577161|ref|NP_001153316.1|	large subunit GTPase 1 homolog [Acyrthosiphon pisum]	sp|Q9W590|LSG1_DROME	Large subunit GTPase 1 homolog OS=Drosophila melanogaster GN=ns3 PE=1 SV=1	--	--	--	--	--	-	GO:0032561//guanyl ribonucleotide binding	GO:0044424//intracellular part
Unigene100296_All	--	--	sp|Q9PLI5|Y114_CHLMU	Uncharacterized protein TC_0114 OS=Chlamydia muridarum GN=TC_0114 PE=4 SV=2	--	--	--	--	--	-	-	-
Unigene100299_All	gi|289740407|gb|ADD18951.1|	vacuolar H+-ATPase v0 sector subunit D [Glossina morsitans morsitans]	sp|Q9W4P5|VA0D1_DROME	V-type proton ATPase subunit d 1 OS=Drosophila melanogaster GN=VhaAC39 PE=1 SV=1	COG1527	Archaeal/vacuolar-type H+-ATPase subunit C	K02146	dya:Dyak_GE16319	V-type H+-transporting ATPase subunit AC39 [EC:3.6.3.14]	GO:0006810//transport	-	GO:0016469//proton-transporting two-sector ATPase complex
Unigene100300_All	gi|187608222|ref|NP_001120634.1|	leucine rich repeat containing 47 [Xenopus (Silurana) tropicalis] >gi|171847334|gb|AAI61789.1| LOC100145802 protein [Xenopus (Silurana) tropicalis]	sp|Q505F5|LRC47_MOUSE	Leucine-rich repeat-containing protein 47 OS=Mus musculus GN=Lrrc47 PE=1 SV=1	--	--	--	--	--	-	GO:0005488//binding	-
Unigene100301_All	gi|297279607|ref|XP_002801758.1|	PREDICTED: 60S ribosomal protein L37-like [Macaca mulatta]	sp|P61928|RL37_RAT	60S ribosomal protein L37 OS=Rattus norvegicus GN=Rpl37 PE=1 SV=2	COG2126	Ribosomal protein L37E	K02922	cfa:612803	large subunit ribosomal protein L37e	GO:0006412//translation	GO:0043169//cation binding;GO:0003723//RNA binding;GO:0005198//structural molecule activity	GO:0015934//large ribosomal subunit
Unigene100305_All	gi|126325917|ref|XP_001366384.1|	PREDICTED: similar to RNA polymerase II subunit hsRPB4 [Monodelphis domestica]	sp|Q9D7M8|RPB4_MOUSE	DNA-directed RNA polymerase II subunit RPB4 OS=Mus musculus GN=Polr2d PE=2 SV=2	COG5250	RNA polymerase II, fourth largest subunit	K03012	isc:IscW_ISCW012948	DNA-directed RNA polymerase II subunit D	GO:0006396//RNA processing;GO:0006354//RNA elongation;GO:0006352//transcription initiation	GO:0005488//binding;GO:0034062//RNA polymerase activity;GO:0016301//kinase activity	GO:0016591//DNA-directed RNA polymerase II, holoenzyme
Unigene100307_All	gi|262301271|gb|ACY43228.1|	RNA helicase [Libinia emarginata]	sp|Q9BUQ8|DDX23_HUMAN	Probable ATP-dependent RNA helicase DDX23 OS=Homo sapiens GN=DDX23 PE=1 SV=3	COG0513	Superfamily II DNA and RNA helicases	K12858	dse:Dsec_GM17282	ATP-dependent RNA helicase DDX23/PRP28 [EC:3.6.4.13]	-	GO:0032559//adenyl ribonucleotide binding;GO:0042623//ATPase activity, coupled	-
Unigene100308_All	gi|194385762|dbj|BAG65256.1|	unnamed protein product [Homo sapiens]	--	--	--	--	--	--	--	GO:0019882//antigen processing and presentation	GO:0004888//transmembrane receptor activity	GO:0005770//late endosome;GO:0005764//lysosome;GO:0031090//organelle membrane;GO:0042611
Unigene10030_All	gi|187608234|ref|NP_001119890.1|	protein KTI12 homolog [Danio rerio] >gi|158957572|sp|Q0P457.2|KTI12_DANRE RecName: Full=Protein KTI12 homolog >gi|148724944|emb|CAK11175.2| novel protein [Danio rerio]	sp|Q0P457|KTI12_DANRE	Protein KTI12 homolog OS=Danio rerio GN=kti12 PE=2 SV=2	COG4088	Predicted nucleotide kinase	--	--	--	-	GO:0000166//nucleotide binding	-
Unigene100310_All	gi|293343922|ref|XP_001078719.2|	PREDICTED: rCG54054-like [Rattus norvegicus]	--	--	--	--	--	--	--	-	-	-
Unigene100314_All	gi|259155186|ref|NP_001158835.1|	Vacuolar protein sorting-associated protein 33A [Salmo salar] >gi|223647644|gb|ACN10580.1| Vacuolar protein sorting-associated protein 33A [Salmo salar]	sp|Q96AX1|VP33A_HUMAN	Vacuolar protein sorting-associated protein 33A OS=Homo sapiens GN=VPS33A PE=1 SV=1	--	--	--	--	--	GO:0006810//transport;GO:0051875//pigment granule localization;GO:0032502//developmental process	GO:0005488//binding	GO:0005768//endosome;GO:0005774//vacuolar membrane
Unigene100315_All	gi|301776390|ref|XP_002923619.1|	PREDICTED: fizzy-related protein homolog [Ailuropoda melanoleuca]	sp|Q9R1K5|FZR_MOUSE	Fizzy-related protein homolog OS=Mus musculus GN=Fzr1 PE=1 SV=1	COG2319	FOG: WD40 repeat	K03364	xtr:100144958	cell division cycle 20-like protein 1, cofactor of APC complex	GO:0043161//proteasomal ubiquitin-dependent protein catabolic process;GO:0006259//DNA metabolic process;GO:0000077//DNA damage checkpoint;GO:0051439;GO:0007126//meiosis;GO:0030154//cell differentiation;GO:0000087//M phase of mitotic cell cycle	GO:0005488//binding;GO:0030234//enzyme regulator activity	GO:0031981//nuclear lumen;GO:0000152//nuclear ubiquitin ligase complex;GO:0044444//cytoplasmic part
Unigene100317_All	gi|156541676|ref|XP_001602865.1|	PREDICTED: similar to vesicular mannose-binding lectin [Nasonia vitripennis]	sp|Q12907|LMAN2_HUMAN	Vesicular integral-membrane protein VIP36 OS=Homo sapiens GN=LMAN2 PE=1 SV=1	--	--	K10082	dpo:Dpse_GA18939	lectin, mannose-binding 2	-	-	-
Unigene100325_All	gi|115921043|ref|XP_784985.2|	PREDICTED: similar to MCM2 minichromosome maintenance deficient 2, mitotin (S. cerevisiae) [Strongylocentrotus purpuratus]	sp|P55861|MCM2_XENLA	DNA replication licensing factor mcm2 OS=Xenopus laevis GN=mcm2 PE=1 SV=2	--	--	K02540	spu:579797	minichromosome maintenance protein 2	GO:0060255;GO:0006270//DNA replication initiation;GO:0010467//gene expression	GO:0017111//nucleoside-triphosphatase activity;GO:0003677//DNA binding;GO:0000166//nucleotide binding	GO:0043234//protein complex;GO:0044427//chromosomal part;GO:0031981//nuclear lumen
Unigene100327_All	gi|195018544|ref|XP_001984802.1|	GH16670 [Drosophila grimshawi] >gi|193898284|gb|EDV97150.1| GH16670 [Drosophila grimshawi]	sp|P48725|PCNT_MOUSE	Pericentrin OS=Mus musculus GN=Pcnt PE=1 SV=2	--	--	--	--	--	GO:0048870//cell motility;GO:0000226//microtubule cytoskeleton organization	-	GO:0044464//cell part
Unigene100329_All	gi|195130787|ref|XP_002009832.1|	GI15025 [Drosophila mojavensis] >gi|193908282|gb|EDW07149.1| GI15025 [Drosophila mojavensis]	sp|P04540|NU5M_TRYBB	NADH-ubiquinone oxidoreductase chain 5 OS=Trypanosoma brucei brucei GN=ND5 PE=3 SV=1	--	--	--	--	--	-	-	-
Unigene100339_All	gi|118490660|ref|XP_001238639.1|	hypothetical protein [Eimeria tenella] >gi|109238422|emb|CAK51386.1| hypothetical protein [Eimeria tenella]	--	--	--	--	--	--	--	-	-	-
Unigene10033_All	gi|225542790|gb|ACN91278.1|	dentin sialophosphoprotein precursor [Canis lupus]	sp|Q9P785|YNY5_SCHPO	LisH domain-containing protein C1711.05 OS=Schizosaccharomyces pombe GN=SPBC1711.05 PE=2 SV=1	--	--	K08819	hsa:8621	Cdc2-related kinase, arginine/serine-rich [EC:2.7.11.22]	-	-	-
Unigene100344_All	gi|189236270|ref|XP_001814737.1|	PREDICTED: similar to AGAP008755-PA [Tribolium castaneum]	sp|O55106|STRN_MOUSE	Striatin OS=Mus musculus GN=Strn PE=1 SV=1	--	--	--	--	--	GO:0007043//cell-cell junction assembly;GO:0031175//neuron projection development;GO:0007610//behavior;GO:0008283//cell proliferation;GO:0007166//cell surface receptor linked signal transduction	GO:0019903//protein phosphatase binding;GO:0035258//steroid hormone receptor binding;GO:0019904//protein domain specific binding	GO:0043296//apical junction complex;GO:0030425//dendrite;GO:0008287//protein serine/threonine phosphatase complex;GO:0044430//cytoskeletal part
Unigene100345_All	gi|297268065|ref|XP_001106468.2|	PREDICTED: exostosin-2 [Macaca mulatta]	sp|Q93063|EXT2_HUMAN	Exostosin-2 OS=Homo sapiens GN=EXT2 PE=1 SV=1	--	--	K02367	mcc:715975	glucuronyl/N-acetylglucosaminyl transferase EXT2 [EC:2.4.1.224 2.4.1.225]	GO:0048869//cellular developmental process;GO:0015012//heparan sulfate proteoglycan biosynthetic process;GO:0006023;GO:0001704//formation of primary germ layer	GO:0015020//glucuronosyltransferase activity;GO:0042802//identical protein binding;GO:0046983//protein dimerization activity;GO:0008375//acetylglucosaminyltransferase activity	GO:0031224//intrinsic to membrane;GO:0005789//endoplasmic reticulum membrane
Unigene10034_All	gi|91078068|ref|XP_971672.1|	PREDICTED: similar to ubiquitin domain-containing protein 1 [Tribolium castaneum]	sp|Q8WUN7|UBTD2_HUMAN	Ubiquitin domain-containing protein 2 OS=Homo sapiens GN=UBTD2 PE=1 SV=2	--	--	--	--	--	-	-	-
Unigene100350_All	gi|255068805|emb|CBA11992.1|	endonuclease-reverse transcriptase HmRTE-e01 [Heliconius melpomene]	--	--	--	--	--	--	--	GO:0006260//DNA replication	GO:0003676//nucleic acid binding;GO:0034061;GO:0004518//nuclease activity	-
Unigene100356_All	gi|91094211|ref|XP_972733.1|	PREDICTED: similar to CG7029 CG7029-PC [Tribolium castaneum]	sp|Q8N2Y8|RUSC2_HUMAN	Iporin OS=Homo sapiens GN=RUSC2 PE=1 SV=2	--	--	--	--	--	-	-	-
Unigene100359_All	gi|91078418|ref|XP_974674.1|	PREDICTED: similar to cytochrome c oxidase assembly protein cox11 [Tribolium castaneum]	sp|Q9Y6N1|COX11_HUMAN	Cytochrome c oxidase assembly protein COX11, mitochondrial OS=Homo sapiens GN=COX11 PE=1 SV=3	COG3175	Cytochrome oxidase assembly factor	K02258	tca:663542	cytochrome c oxidase subunit XI assembly protein	GO:0032501//multicellular organismal process;GO:0043623//cellular protein complex assembly	GO:0046914//transition metal ion binding;GO:0015002//heme-copper terminal oxidase activity	GO:0019866//organelle inner membrane;GO:0043231//intracellular membrane-bounded organelle
Unigene10035_All	gi|291241698|ref|XP_002740749.1|	PREDICTED: RAB33B, member of RAS oncogene family-like [Saccoglossus kowalevskii]	sp|Q5R615|RB33B_PONAB	Ras-related protein Rab-33B OS=Pongo abelii GN=RAB33B PE=2 SV=1	COG1100	GTPase SAR1 and related small G proteins	K07920	mdo:100027470	Ras-related protein Rab-33B	GO:0006810//transport	GO:0032561//guanyl ribonucleotide binding;GO:0004620//phospholipase activity	GO:0012505//endomembrane system;GO:0043231//intracellular membrane-bounded organelle
Unigene100362_All	gi|148230102|ref|NP_001088633.1|	protein-L-isoaspartate (D-aspartate) O-methyltransferase [Xenopus laevis] >gi|55250551|gb|AAH86277.1| LOC495685 protein [Xenopus laevis]	sp|Q92047|PIMT_DANRE	Protein-L-isoaspartate(D-aspartate) O-methyltransferase OS=Danio rerio GN=pcmt PE=2 SV=3	COG2518	Protein-L-isoaspartate carboxylmethyltransferase	K00573	xla:495685	protein-L-isoaspartate(D-aspartate) O-methyltransferase [EC:2.1.1.77]	GO:0006790//sulfur metabolic process;GO:0008213;GO:0006575//cellular amino acid derivative metabolic process;GO:0006730//one-carbon metabolic process	GO:0008757//S-adenosylmethionine-dependent methyltransferase activity;GO:0005515//protein binding	GO:0043231//intracellular membrane-bounded organelle
Unigene100367_All	gi|288188854|gb|ADC42877.1|	serine proteinase inhibitor B3 [Penaeus monodon]	--	--	--	--	--	--	--	-	-	-
Unigene100369_All	gi|91087297|ref|XP_975561.1|	PREDICTED: similar to fem-1 homolog b [Tribolium castaneum]	sp|Q6GPE5|FEM1B_XENLA	Protein fem-1 homolog B OS=Xenopus laevis GN=fem1b PE=2 SV=1	--	--	K10349	dre:567119	Fem-1 homolog b	-	-	-
Unigene10037_All	gi|91091758|ref|XP_968804.1|	PREDICTED: similar to CG10936 CG10936-PA [Tribolium castaneum]	sp|P98088|MUC5A_HUMAN	Mucin-5AC (Fragments) OS=Homo sapiens GN=MUC5AC PE=1 SV=3	--	--	K10955	tgu:100220116	intestinal mucin-2	-	-	-
Unigene100380_All	gi|301758332|ref|XP_002915017.1|	PREDICTED: zinc finger CCCH domain-containing protein 13-like [Ailuropoda melanoleuca]	sp|Q5T200|ZC3HD_HUMAN	Zinc finger CCCH domain-containing protein 13 OS=Homo sapiens GN=ZC3H13 PE=1 SV=1	--	--	K06225	aga:AgaP_AGAP011395	patched 1	-	GO:0005488//binding	-
Unigene100381_All	gi|577297|dbj|BAA07643.1|	KIAA0085 [Homo sapiens]	sp|Q5REZ0|LAPM5_PONAB	Lysosomal-associated transmembrane protein 5 OS=Pongo abelii GN=LAPTM5 PE=2 SV=1	--	--	K12387	hsa:7805	lysosomal-associated transmembrane protein	GO:0051234//establishment of localization	-	GO:0005764//lysosome;GO:0016021//integral to membrane
Unigene100384_All	gi|237830605|ref|XP_002364600.1|	IQ calmodulin-binding motif domain-containing protein [Toxoplasma gondii ME49] >gi|211962264|gb|EEA97459.1| IQ calmodulin-binding motif domain-containing protein [Toxoplasma gondii ME49]	sp|A0JMK9|CAF1A_DANRE	Chromatin assembly factor 1 subunit A OS=Danio rerio GN=chaf1a PE=1 SV=1	COG1530	Ribonucleases G and E	K13100	dan:Dana_GF14847	pre-mRNA-splicing factor CWC22	-	-	-
Unigene100388_All	gi|548432|sp|P35356.1|OPSD_PROCL	RecName: Full=Rhodopsin >gi|263970|gb|AAB25036.1| opsin [Procambarus clarkii]	sp|P35356|OPSD_PROCL	Rhodopsin OS=Procambarus clarkii GN=RHO PE=2 SV=1	--	--	--	--	--	GO:0006464//protein modification process;GO:0050953//sensory perception of light stimulus;GO:0007166//cell surface receptor linked signal transduction;GO:0007165//signal transduction	GO:0004888//transmembrane receptor activity	GO:0031224//intrinsic to membrane
Unigene10038_All	gi|291241982|ref|XP_002740886.1|	PREDICTED: sarcoma amplified sequence-like [Saccoglossus kowalevskii]	sp|Q5FVL6|TSN13_RAT	Tetraspanin-13 OS=Rattus norvegicus GN=Tspan13 PE=2 SV=1	--	--	K06497	cin:100187103	CD63 antigen	-	-	GO:0016021//integral to membrane;GO:0005626//insoluble fraction
Unigene100391_All	gi|23194448|gb|AAN15180.1|	NADH dehydrogenase subunit 6 [Paragonimus westermani]	sp|O47496|COX2_METSE	Cytochrome c oxidase subunit 2 OS=Metridium senile GN=COII PE=3 SV=1	COG1622	Heme/copper-type cytochrome/quinol oxidases, subunit 2	K02261	smm:COX2	cytochrome c oxidase subunit II [EC:1.9.3.1]	GO:0022900//electron transport chain;GO:0051234//establishment of localization	GO:0015002//heme-copper terminal oxidase activity;GO:0005506//iron ion binding	GO:0031224//intrinsic to membrane;GO:0043231//intracellular membrane-bounded organelle;GO:0019866//organelle inner membrane
Unigene100397_All	gi|190194250|ref|NP_001121702.1|	exportin-7 [Danio rerio] >gi|169642698|gb|AAI60667.1| Xpo7 protein [Danio rerio]	sp|Q5ZLT0|XPO7_CHICK	Exportin-7 OS=Gallus gallus GN=XPO7 PE=2 SV=1	--	--	--	--	--	GO:0006605//protein targeting	GO:0005515//protein binding	GO:0005635//nuclear envelope
Unigene100398_All	gi|297679012|ref|XP_002817343.1|	PREDICTED: 60S acidic ribosomal protein P1-like isoform 1 [Pongo abelii]	sp|P05386|RLA1_HUMAN	60S acidic ribosomal protein P1 OS=Homo sapiens GN=RPLP1 PE=1 SV=1	COG2058	Ribosomal protein L12E/L44/L45/RPP1/RPP2	K02942	bta:533285	large subunit ribosomal protein LP1	GO:0006412//translation	GO:0003676//nucleic acid binding;GO:0005198//structural molecule activity	GO:0015934//large ribosomal subunit
Unigene100399_All	gi|71980419|ref|NP_001020958.1|	human XNP gene related family member (xnp-1) [Caenorhabditis elegans] >gi|3253105|gb|AAC24256.1| Human xnp gene related protein 1 [Caenorhabditis elegans]	sp|Q9U7E0|ATRX_CAEEL	Transcriptional regulator ATRX homolog OS=Caenorhabditis elegans GN=xnp-1 PE=1 SV=1	COG0724	RNA-binding proteins (RRM domain)	K03243	dre:561194	translation initiation factor IF-2 unclassified subunit	GO:0048856//anatomical structure development;GO:0007275//multicellular organismal development	GO:0003824//catalytic activity	-
Unigene1003_All	gi|195108505|ref|XP_001998833.1|	GI24185 [Drosophila mojavensis] >gi|193915427|gb|EDW14294.1| GI24185 [Drosophila mojavensis]	sp|A6QPQ5|RM01_BOVIN	39S ribosomal protein L1, mitochondrial OS=Bos taurus GN=MRPL1 PE=2 SV=1	COG0081	Ribosomal protein L1	--	--	--	-	-	GO:0015934//large ribosomal subunit
Unigene100408_All	gi|110759110|ref|XP_625044.2|	PREDICTED: similar to CG12567-PA.3 [Apis mellifera]	sp|Q8VXZ0|NUD20_ARATH	Nudix hydrolase 20, chloroplastic OS=Arabidopsis thaliana GN=NUDT20 PE=2 SV=1	COG0494	NTP pyrophosphohydrolases including oxidative damage repair enzymes	K06672	der:Dere_GG21418	cohesin loading factor subunit SCC2	-	-	-
Unigene10040_All	gi|66499523|ref|XP_623636.1|	PREDICTED: similar to CG32250-PA [Apis mellifera]	sp|O43808|PM34_HUMAN	Peroxisomal membrane protein PMP34 OS=Homo sapiens GN=SLC25A17 PE=1 SV=1	--	--	K13354	ame:551241	solute carrier family 25 member 17	GO:0051234//establishment of localization	-	GO:0031967;GO:0031090//organelle membrane;GO:0043231//intracellular membrane-bounded organelle;GO:0031224//intrinsic to membrane;GO:0044444//cytoplasmic part
Unigene100425_All	gi|148233280|ref|NP_001090159.1|	unconventional SNARE in the ER 1 homolog [Xenopus laevis] >gi|84570133|gb|AAI10786.1| MGC131274 protein [Xenopus laevis]	--	--	--	--	K08507	cfa:609734	unconventional SNARE in the endoplasmic reticulum protein 1	-	-	-
Unigene100427_All	gi|156550157|ref|XP_001606166.1|	PREDICTED: similar to Ca2+/calmodulin-dependent protein kinase II [Nasonia vitripennis]	sp|Q00168|KCC2A_DROME	Calcium/calmodulin-dependent protein kinase type II alpha chain OS=Drosophila melanogaster GN=CaMKII PE=1 SV=1	--	--	K04515	nvi:100122555	calcium/calmodulin-dependent protein kinase (CaM kinase) II [EC:2.7.11.17]	GO:0048741//skeletal muscle fiber development;GO:0007613//memory;GO:0007267//cell-cell signaling;GO:0060491;GO:0007619//courtship behavior;GO:0006464//protein modification process	GO:0004674//protein serine/threonine kinase activity;GO:0005515//protein binding;GO:0032559//adenyl ribonucleotide binding	GO:0043234//protein complex;GO:0044456;GO:0043005//neuron projection;GO:0016020//membrane
Unigene100428_All	gi|189240064|ref|XP_969792.2|	PREDICTED: similar to CG31772 CG31772-PA [Tribolium castaneum]	--	--	--	--	--	--	--	-	-	-
Unigene100433_All	gi|124494534|gb|ABN13415.1|	choriogenin H [Oryzias melastigma] >gi|125486695|gb|ABN42268.1| choriogenin H [Oryzias melastigma]	sp|Q9P7E8|APP1_SCHPO	Protein app1 OS=Schizosaccharomyces pombe GN=app1 PE=2 SV=1	COG0455	ATPases involved in chromosome partitioning	K03260	mdo:100031723	translation initiation factor eIF-4F	-	-	-
Unigene100438_All	gi|146217392|gb|ABQ10738.1|	cathepsin D [Penaeus monodon]	sp|Q03168|ASPP_AEDAE	Lysosomal aspartic protease OS=Aedes aegypti GN=AAEL006169 PE=1 SV=2	--	--	K01379	tca:655494	cathepsin D [EC:3.4.23.5]	GO:0019538//protein metabolic process	GO:0004175//endopeptidase activity	-
Unigene100445_All	gi|189237116|ref|XP_001812356.1|	PREDICTED: similar to lethal (2) k07433 CG33130-PA [Tribolium castaneum]	--	--	--	--	--	--	--	-	-	-
Unigene100453_All	gi|198418056|ref|XP_002127435.1|	PREDICTED: similar to Protein misato homolog 1 [Ciona intestinalis]	sp|Q1L908|MSTO1_DANRE	Protein misato homolog 1 OS=Danio rerio GN=msto1 PE=2 SV=1	--	--	--	--	--	-	-	-
Unigene100457_All	gi|170059492|ref|XP_001865387.1|	FAM20B [Culex quinquefasciatus] >gi|167878253|gb|EDS41636.1| FAM20B [Culex quinquefasciatus]	sp|Q8VCS3|FA20B_MOUSE	Protein FAM20B OS=Mus musculus GN=Fam20b PE=2 SV=1	--	--	--	--	--	-	-	-
Unigene100464_All	gi|114637918|ref|XP_001140124.1|	PREDICTED: similar to Ferritin heavy chain (Ferritin H subunit) (Proliferation-inducing gene 15 protein) [Pan troglodytes]	sp|P02794|FRIH_HUMAN	Ferritin heavy chain OS=Homo sapiens GN=FTH1 PE=1 SV=2	COG1528	Ferritin-like protein	K00522	ptr:738986	ferritin heavy chain [EC:1.16.3.1]	-	-	-
Unigene100483_All	gi|38511476|gb|AAH62632.1|	LOC400590 protein [Homo sapiens]	sp|P62949|RL41_TAKRU	60S ribosomal protein L41 OS=Takifugu rubripes GN=rpl41 PE=3 SV=1	--	--	K02928	ptr:457859	large subunit ribosomal protein L41e	-	-	-
Unigene100484_All	gi|301759445|ref|XP_002915582.1|	PREDICTED: guanine nucleotide-binding protein G(s) subunit alpha isoforms XLas-like [Ailuropoda melanoleuca]	sp|P24799|GNAS_XENLA	Guanine nucleotide-binding protein G(s) subunit alpha OS=Xenopus laevis GN=gnas PE=2 SV=1	--	--	K04632	dre:557353	guanine nucleotide binding protein (G protein), alpha stimulating activity polypeptide	-	-	-
Unigene100489_All	gi|195456660|ref|XP_002075231.1|	GK16122 [Drosophila willistoni] >gi|194171316|gb|EDW86217.1| GK16122 [Drosophila willistoni]	sp|Q14687|GSE1_HUMAN	Genetic suppressor element 1 OS=Homo sapiens GN=GSE1 PE=1 SV=3	--	--	K06225	aga:AgaP_AGAP011395	patched 1	-	-	-
Unigene100491_All	gi|156538236|ref|XP_001602268.1|	PREDICTED: similar to helicase [Nasonia vitripennis]	sp|Q8RXS6|INO80_ARATH	DNA helicase INO80 complex homolog 1 OS=Arabidopsis thaliana GN=INO80 PE=2 SV=2	COG0553	Superfamily II DNA/RNA helicases, SNF2 family	K11665	nvi:100118249	DNA helicase INO80 [EC:3.6.1.-]	-	-	-
Unigene100498_All	gi|189237270|ref|XP_973027.2|	PREDICTED: similar to ribosomal pseudouridine synthase [Tribolium castaneum]	sp|Q149F1|RUSD2_MOUSE	RNA pseudouridylate synthase domain-containing protein 2 OS=Mus musculus GN=Rpusd2 PE=2 SV=2	--	--	K01718	dme:Dmel_CG6187	pseudouridylate synthase [EC:4.2.1.70]	-	-	-
Unigene100499_All	gi|91086385|ref|XP_974771.1|	PREDICTED: similar to RIKEN cDNA 9130404D08 [Tribolium castaneum]	sp|B4ZIX8|SCC4_XENLA	Cohesin loading complex subunit SCC4 homolog OS=Xenopus laevis PE=1 SV=1	--	--	K11266	tca:663641	MAternally affected uncoordination	-	-	-
Unigene100502_All	gi|51557703|gb|AAU06491.1|	putative salivary protein [Culicoides sonorensis]	--	--	--	--	--	--	--	-	-	-
Unigene100505_All	gi|61806554|ref|NP_001013510.1|	palmitoyltransferase ZDHHC2 [Danio rerio] >gi|60688384|gb|AAH90450.1| Zinc finger, DHHC-type containing 2 [Danio rerio] >gi|182890594|gb|AAI64809.1| Zinc finger, DHHC-type containing 2 [Danio rerio]	sp|Q5FWL7|ZDH15_XENLA	Palmitoyltransferase ZDHHC15 OS=Xenopus laevis GN=zdhhc15 PE=2 SV=1	COG5273	Uncharacterized protein containing DHHC-type Zn finger	--	--	--	-	-	-
Unigene10050_All	gi|301620562|ref|XP_002939645.1|	PREDICTED: e3 ubiquitin-protein ligase HUWE1-like [Xenopus (Silurana) tropicalis]	--	--	--	--	--	--	--	-	-	-
Unigene100510_All	gi|148696837|gb|EDL28784.1|	RIKEN cDNA 2310073E15, isoform CRA_c [Mus musculus]	sp|Q3TV70|NR2CA_MOUSE	Nuclear receptor 2C2-associated protein OS=Mus musculus GN=Nr2c2ap PE=2 SV=1	--	--	--	--	--	-	-	-
Unigene100511_All	gi|170051594|ref|XP_001861835.1|	hyperplastic discs protein [Culex quinquefasciatus] >gi|167872772|gb|EDS36155.1| hyperplastic discs protein [Culex quinquefasciatus]	sp|Q80TP3|UBR5_MOUSE	E3 ubiquitin-protein ligase UBR5 OS=Mus musculus GN=Ubr5 PE=1 SV=2	--	--	K10593	aag:AaeL_AAEL005930	E3 ubiquitin-protein ligase EDD1 [EC:6.3.2.19]	-	-	-
Unigene100514_All	gi|194902132|ref|XP_001980603.1|	GG17243 [Drosophila erecta] >gi|190652306|gb|EDV49561.1| GG17243 [Drosophila erecta]	sp|P36514|UD2C1_RABIT	UDP-glucuronosyltransferase 2C1 (Fragment) OS=Oryctolagus cuniculus GN=UGT2C1 PE=2 SV=1	--	--	K00699	dpo:Dpse_GA19751	glucuronosyltransferase [EC:2.4.1.17]	-	-	-
Unigene100518_All	--	--	sp|P83877|TXN4A_MOUSE	Thioredoxin-like protein 4A OS=Mus musculus GN=Txnl4a PE=2 SV=1	--	--	K12859	hmg:100215484	U5 snRNP protein, DIM1 family	-	-	-
Unigene10051_All	gi|301788644|ref|XP_002929739.1|	PREDICTED: zinc finger protein 226-like [Ailuropoda melanoleuca]	sp|Q9NYT6|ZN226_HUMAN	Zinc finger protein 226 OS=Homo sapiens GN=ZNF226 PE=2 SV=2	COG5048	FOG: Zn-finger	K09228	cfa:484461	KRAB domain-containing zinc finger protein	-	-	-
Unigene100521_All	gi|301758332|ref|XP_002915017.1|	PREDICTED: zinc finger CCCH domain-containing protein 13-like [Ailuropoda melanoleuca]	sp|Q5T200|ZC3HD_HUMAN	Zinc finger CCCH domain-containing protein 13 OS=Homo sapiens GN=ZC3H13 PE=1 SV=1	--	--	K06225	aga:AgaP_AGAP011395	patched 1	-	-	-
Unigene100523_All	gi|292613258|ref|XP_002661857.1|	PREDICTED: zinc finger protein 570-like [Danio rerio]	sp|Q9NPC7|MYNN_HUMAN	Myoneurin OS=Homo sapiens GN=MYNN PE=1 SV=1	--	--	K09228	bta:789006	KRAB domain-containing zinc finger protein	-	-	-
Unigene100528_All	gi|189241456|ref|XP_973415.2|	PREDICTED: similar to Kinesin heavy chain CG7765-PA [Tribolium castaneum]	sp|P21613|KINH_LOLPE	Kinesin heavy chain OS=Loligo pealeii PE=2 SV=1	COG5059	Kinesin-like protein	K10396	tca:662208	kinesin family member 5	-	-	-
Unigene100537_All	gi|32189421|ref|NP_859419.1|	DNA-directed RNA polymerases I and III subunit RPAC2 isoform 2 [Mus musculus] >gi|56789819|gb|AAH87884.1| Polymerase (RNA) I polypeptide D [Mus musculus] >gi|148673879|gb|EDL05826.1| RNA polymerase 1-3, isoform CRA_b [Mus musculus] >gi|151358002|emb|CAO77965.1| RNA polymerase 1-3 [Mus musculus]	--	--	--	--	--	--	--	-	-	-
Unigene100538_All	gi|91080579|ref|XP_973524.1|	PREDICTED: similar to 39S ribosomal protein L19, mitochondrial [Tribolium castaneum]	sp|Q9VHN6|RM19_DROME	39S ribosomal protein L19, mitochondrial OS=Drosophila melanogaster GN=mRpL19 PE=2 SV=1	COG0335	Ribosomal protein L19	--	--	--	-	-	-
Unigene100544_All	gi|195150907|ref|XP_002016391.1|	GL10513 [Drosophila persimilis] >gi|195335493|ref|XP_002034398.1| GM19923 [Drosophila sechellia] >gi|198457686|ref|XP_001360761.2| GA19096 [Drosophila pseudoobscura pseudoobscura] >gi|194110238|gb|EDW32281.1| GL10513 [Drosophila persimilis] >gi|194126368|gb|EDW48411.1| GM19923 [Drosophila sechellia] >gi|198136068|gb|EAL25336.2| GA19096 [Drosophila pseudoobscura pseudoobscura]	sp|Q7KRI2|LOLAL_DROME	Longitudinals lacking protein-like OS=Drosophila melanogaster GN=lolal PE=1 SV=1	--	--	K02174	dme:Dmel_CG11491	broad	-	-	-
Unigene100546_All	gi|156553462|ref|XP_001599615.1|	PREDICTED: similar to Serine/threonine-protein kinase SMG1 (SMG-1) [Nasonia vitripennis]	sp|Q8BKX6|SMG1_MOUSE	Serine/threonine-protein kinase SMG1 OS=Mus musculus GN=Smg1 PE=1 SV=2	--	--	K08873	ame:727185	PI-3-kinase-related kinase SMG-1	-	-	-
Unigene10054_All	gi|66548010|ref|XP_624226.1|	PREDICTED: similar to Rho GTPase activating protein 1 [Apis mellifera]	sp|Q07960|RHG01_HUMAN	Rho GTPase-activating protein 1 OS=Homo sapiens GN=ARHGAP1 PE=1 SV=1	--	--	K01514	ssc:100155100	exopolyphosphatase [EC:3.6.1.11]	-	-	-
Unigene100553_All	gi|15431303|ref|NP_000652.2|	60S ribosomal protein L9 [Homo sapiens] >gi|67944630|ref|NP_001020092.1| 60S ribosomal protein L9 [Homo sapiens] >gi|302148488|ref|NP_001180487.1| ribosomal protein L9 [Macaca mulatta] >gi|57048082|ref|XP_536256.1| PREDICTED: similar to ribosomal protein L9 isoform 1 [Canis familiaris] >gi|73951565|ref|XP_863548.1| PREDICTED: similar to ribosomal protein L9 isoform 2 [Canis familiaris] >gi|109074…	sp|P32969|RL9_HUMAN	60S ribosomal protein L9 OS=Homo sapiens GN=RPL9 PE=1 SV=1	COG0097	Ribosomal protein L6P/L9E	K02940	ecb:100055158	large subunit ribosomal protein L9e	-	-	-
Unigene100556_All	gi|225719338|gb|ACO15515.1|	Mitochondrial 39S ribosomal protein L39 [Caligus clemensi]	sp|Q9VUJ0|RM39_DROME	39S ribosomal protein L39, mitochondrial OS=Drosophila melanogaster GN=mRpL39 PE=1 SV=2	--	--	--	--	--	-	-	-
Unigene100571_All	gi|281202657|gb|EFA76859.1|	polyADP-ribosyltransferase [Polysphondylium pallidum PN500]	sp|Q55FI4|NOP58_DICDI	Nucleolar protein 58 OS=Dictyostelium discoideum GN=nop58 PE=3 SV=1	--	--	K12822	aga:AgaP_AGAP004546	RNA-binding protein 25	-	-	-
Unigene100576_All	gi|198427484|ref|XP_002120101.1|	PREDICTED: similar to RNA polymerase 1-1 [Ciona intestinalis]	sp|P52432|RPAC1_MOUSE	DNA-directed RNA polymerases I and III subunit RPAC1 OS=Mus musculus GN=Polr1e PE=1 SV=2	COG0202	DNA-directed RNA polymerase, alpha subunit/40 kD subunit	K03027	isc:IscW_ISCW011293	DNA-directed RNA Polymerase III subunit C5 [EC:2.7.7.6]	-	-	-
Unigene100579_All	gi|209155786|gb|ACI34125.1|	ADP-ribosylation factor 6 [Salmo salar]	sp|P26990|ARF6_CHICK	ADP-ribosylation factor 6 OS=Gallus gallus GN=ARF6 PE=2 SV=3	COG1100	GTPase SAR1 and related small G proteins	K07941	nvi:100120137	ADP-ribosylation factor 6	-	-	-
Unigene10057_All	gi|237837181|ref|XP_002367888.1|	zinc finger (C3HC4 type RING finger) protein, putative [Toxoplasma gondii ME49] >gi|211965552|gb|EEB00748.1| zinc finger (C3HC4 type RING finger) protein, putative [Toxoplasma gondii ME49]	sp|P87179|WSC1_SCHPO	Cell wall integrity and stress response component 1 OS=Schizosaccharomyces pombe GN=wsc1 PE=1 SV=3	--	--	--	--	--	-	-	-
Unigene100583_All	gi|148226162|ref|NP_001088169.1|	THUMP domain containing 1 [Xenopus laevis] >gi|54035154|gb|AAH84077.1| LOC494993 protein [Xenopus laevis]	sp|Q9NXG2|THUM1_HUMAN	THUMP domain-containing protein 1 OS=Homo sapiens GN=THUMPD1 PE=1 SV=2	--	--	K06963	mcc:696746		-	-	-
Unigene100585_All	gi|194743974|ref|XP_001954473.1|	GF16716 [Drosophila ananassae] >gi|190627510|gb|EDV43034.1| GF16716 [Drosophila ananassae]	--	--	--	--	--	--	--	-	-	-
Unigene100586_All	gi|195428885|ref|XP_002062496.1|	GK16626 [Drosophila willistoni] >gi|194158581|gb|EDW73482.1| GK16626 [Drosophila willistoni]	sp|Q22306|YW12_CAEEL	UPF0046 protein T07D4.2 OS=Caenorhabditis elegans GN=T07D4.2 PE=1 SV=3	--	--	--	--	--	-	-	-
Unigene100587_All	gi|91091956|ref|XP_968337.1|	PREDICTED: similar to exocyst complex component 6 [Tribolium castaneum]	sp|Q9Y2D4|EXC6B_HUMAN	Exocyst complex component 6B OS=Homo sapiens GN=EXOC6B PE=1 SV=2	--	--	--	--	--	-	-	-
Unigene100588_All	gi|193598839|ref|XP_001949841.1|	PREDICTED: similar to ATP-dependent RNA and DNA helicase [Acyrthosiphon pisum]	sp|Q295E6|SUV3_DROPS	ATP-dependent RNA helicase SUV3 homolog, mitochondrial OS=Drosophila pseudoobscura pseudoobscura GN=GA22038 PE=3 SV=1	--	--	--	--	--	-	-	-
Unigene100591_All	gi|110763559|ref|XP_001120044.1|	PREDICTED: similar to Sarcoglycan CG7851-PA [Apis mellifera]	--	--	--	--	K12565	mdo:100022573	alpha-sarcoglycan	-	-	-
Unigene100592_All	gi|194853650|ref|XP_001968200.1|	GG24735 [Drosophila erecta] >gi|190660067|gb|EDV57259.1| GG24735 [Drosophila erecta]	sp|Q6CTC3|NST1_KLULA	Stress response protein NST1 OS=Kluyveromyces lactis GN=NST1 PE=3 SV=1	COG3064	Membrane protein involved in colicin uptake	K10750	aga:AgaP_AGAP001104	chromatin assembly factor 1 subunit A	-	-	-
Unigene100595_All	gi|242002636|ref|XP_002435961.1|	small nuclear ribonucleoprotein (snRNP) splicing factor [Ixodes scapularis] >gi|215499297|gb|EEC08791.1| small nuclear ribonucleoprotein (snRNP) splicing factor [Ixodes scapularis]	sp|Q5RCP3|NAA38_PONAB	N-alpha-acetyltransferase 38, NatC auxiliary subunit OS=Pongo abelii GN=NAA38 PE=3 SV=3	--	--	K12627	isc:IscW_ISCW005877	U6 snRNA-associated Sm-like protein LSm8	-	-	-
Unigene100597_All	gi|110762453|ref|XP_395087.3|	PREDICTED: similar to rhomboid-5 CG33304-PA, partial [Apis mellifera]	--	--	--	--	--	--	--	-	-	-
Unigene10059_All	gi|71403615|ref|XP_804591.1|	membrane associated protein [Trypanosoma cruzi strain CL Brener]	sp|O75541|ZN821_HUMAN	Zinc finger protein 821 OS=Homo sapiens GN=ZNF821 PE=2 SV=2	COG3468	Type V secretory pathway, adhesin AidA	K11515	mmu:16319	inner centromere protein	-	-	-
Unigene1005_All	gi|157119203|ref|XP_001653299.1|	glutaminase [Aedes aegypti] >gi|108875434|gb|EAT39659.1| glutaminase [Aedes aegypti]	sp|P13264|GLSK_RAT	Glutaminase kidney isoform, mitochondrial OS=Rattus norvegicus GN=Gls PE=1 SV=2	COG2066	Glutaminase	K01425	aag:AaeL_AAEL008559	glutaminase [EC:3.5.1.2]	GO:0007611//learning or memory	-	GO:0044464//cell part
Unigene10060_All	gi|301624248|ref|XP_002941418.1|	PREDICTED: LOW QUALITY PROTEIN: neuroblastoma-amplified sequence-like [Xenopus (Silurana) tropicalis]	sp|Q5TYW4|NBAS_DANRE	Neuroblastoma-amplified sequence OS=Danio rerio GN=nbas PE=2 SV=1	--	--	--	--	--	-	-	-
Unigene100610_All	gi|114623995|ref|XP_001147795.1|	PREDICTED: similar to Ribosomal protein S6 [Pan troglodytes]	sp|P62755|RS6_RAT	40S ribosomal protein S6 OS=Rattus norvegicus GN=Rps6 PE=1 SV=1	COG2125	Ribosomal protein S6E (S10)	K02991	ptr:469976	small subunit ribosomal protein S6e	-	-	-
Unigene100614_All	gi|110763873|ref|XP_395912.3|	PREDICTED: similar to shuttle craft CG3647-PA, isoform A [Apis mellifera]	sp|P40798|STC_DROME	Protein shuttle craft OS=Drosophila melanogaster GN=stc PE=1 SV=2	--	--	K12236	ame:412455	transcriptional repressor NF-X1 [EC:6.3.2.-]	-	-	-
Unigene100617_All	gi|157128460|ref|XP_001661438.1|	arsenical pump-driving atpase [Aedes aegypti] >gi|157132015|ref|XP_001662407.1| arsenical pump-driving atpase [Aedes aegypti] >gi|122127164|sp|Q16MG9.1|ASNA_AEDAE RecName: Full=ATPase ASNA1 homolog; AltName: Full=Arsenite-stimulated ATPase; AltName: Full=Arsenical pump-driving ATPase homolog >gi|108871294|gb|EAT35519.1| arsenical pump-driving atpase [Aedes aegypti] >gi|108872580|gb|EAT36805.1| ar…	sp|Q16MG9|ASNA_AEDAE	ATPase ASNA1 homolog OS=Aedes aegypti GN=AAEL011136 PE=3 SV=1	COG0003	Oxyanion-translocating ATPase	K01551	aag:AaeL_AAEL011136	arsenite-transporting ATPase [EC:3.6.3.16]	-	-	-
Unigene100618_All	gi|156552105|ref|XP_001605153.1|	PREDICTED: similar to 6-phosphofructo-2-kinase/fructose-2,6-bisphosphatase short form [Nasonia vitripennis]	sp|P07953|F261_RAT	6-phosphofructo-2-kinase/fructose-2,6-biphosphatase 1 OS=Rattus norvegicus GN=Pfkfb1 PE=1 SV=3	COG0406	Fructose-2,6-bisphosphatase	K00900	isc:IscW_ISCW008488	6-phosphofructo-2-kinase [EC:2.7.1.105]	-	-	-
Unigene10061_All	gi|156101581|ref|XP_001616484.1|	Pv-fam-d protein [Plasmodium vivax SaI-1] >gi|148805358|gb|EDL46757.1| Pv-fam-d protein [Plasmodium vivax]	sp|P58151|YCXC_ASTLO	Uncharacterized 51.9 kDa protein in rps4-rps11 intergenic region OS=Astasia longa PE=4 SV=1	--	--	K04573	dre:100033387	neurofilament medium polypeptide (neurofilament 3)	-	-	-
Unigene100625_All	gi|156537530|ref|XP_001607496.1|	PREDICTED: similar to CG2381-PA [Nasonia vitripennis]	sp|P24506|SY62_DISOM	Synaptotagmin-B OS=Discopyge ommata GN=P65-B PE=1 SV=1	--	--	K01104	mcc:699032	protein-tyrosine phosphatase [EC:3.1.3.48]	-	-	-
Unigene100631_All	gi|195470687|ref|XP_002087638.1|	GE18051 [Drosophila yakuba] >gi|194173739|gb|EDW87350.1| GE18051 [Drosophila yakuba]	sp|Q9H4A6|GOLP3_HUMAN	Golgi phosphoprotein 3 OS=Homo sapiens GN=GOLPH3 PE=1 SV=1	--	--	--	--	--	-	-	-
Unigene100632_All	gi|38232323|gb|AAR14997.1|	RNA polymerase II largest subunit [Neogonodactylus oerstedii]	sp|P04052|RPB1_DROME	DNA-directed RNA polymerase II subunit RPB1 OS=Drosophila melanogaster GN=RpII215 PE=1 SV=4	COG0086	DNA-directed RNA polymerase, beta' subunit/160 kD subunit	K03006	isc:IscW_ISCW004607	DNA-directed RNA polymerase II subunit A [EC:2.7.7.6]	-	-	-
Unigene100633_All	gi|225710840|gb|ACO11266.1|	Methylosome protein 50 [Caligus rogercresseyi]	--	--	--	--	K13221	ame:724567	methylosome protein 50	-	-	-
Unigene100636_All	gi|158302227|ref|XP_321827.4|	AGAP001319-PA [Anopheles gambiae str. PEST] >gi|157012849|gb|EAA01774.4| AGAP001319-PA [Anopheles gambiae str. PEST]	--	--	--	--	--	--	--	-	-	-
Unigene100637_All	gi|194758795|ref|XP_001961644.1|	GF15070 [Drosophila ananassae] >gi|190615341|gb|EDV30865.1| GF15070 [Drosophila ananassae]	sp|A1A5I1|F133_DANRE	Protein FAM133 OS=Danio rerio GN=fam133 PE=2 SV=2	--	--	K03163	aga:AgaP_AGAP004078	DNA topoisomerase I [EC:5.99.1.2]	-	-	-
Unigene100645_All	gi|74178756|dbj|BAE34028.1|	unnamed protein product [Mus musculus]	--	--	--	--	--	--	--	-	-	-
Unigene100646_All	gi|126571555|gb|ABO21409.1|	kexokinase [Litopenaeus vannamei]	sp|P19367|HXK1_HUMAN	Hexokinase-1 OS=Homo sapiens GN=HK1 PE=1 SV=3	COG5026	Hexokinase	K00844	tca:657694	hexokinase [EC:2.7.1.1]	-	-	-
Unigene10064_All	gi|157422955|gb|AAI53435.1|	Asah1a protein [Danio rerio]	sp|A5A6P2|ASAH1_PANTR	Acid ceramidase OS=Pan troglodytes GN=ASAH1 PE=2 SV=1	--	--	K12348	dre:450068	acid ceramidase [EC:3.5.1.23]	GO:0046519	GO:0016787//hydrolase activity	-
Unigene100650_All	gi|183979969|ref|NP_001038753.2|	2'-phosphodiesterase [Danio rerio]	sp|Q6AXQ5|PDE12_RAT	2',5'-phosphodiesterase 12 OS=Rattus norvegicus GN=Pde12 PE=2 SV=1	--	--	--	--	--	-	-	-
Unigene100652_All	gi|295856509|gb|ADG46765.1|	cytochrome c oxidase subunit I [Homo sapiens]	sp|Q9T9W1|COX1_PANTR	Cytochrome c oxidase subunit 1 OS=Pan troglodytes GN=MT-CO1 PE=3 SV=1	COG0843	Heme/copper-type cytochrome/quinol oxidases, subunit 1	K02256	ptr:807866	cytochrome c oxidase subunit I [EC:1.9.3.1]	-	-	-
Unigene100653_All	gi|14245689|gb|AAK56449.1|	Fas ligand [Sus scrofa]	sp|P21997|SSGP_VOLCA	Sulfated surface glycoprotein 185 OS=Volvox carteri PE=1 SV=1	--	--	K13129	ame:725610	survival motor neuron protein	-	-	-
Unigene10065_All	gi|195133836|ref|XP_002011345.1|	GI16478 [Drosophila mojavensis] >gi|193907320|gb|EDW06187.1| GI16478 [Drosophila mojavensis]	sp|P91679|PEPT1_DROME	Peptide transporter family 1 OS=Drosophila melanogaster GN=yin PE=1 SV=2	--	--	K03305	nvi:100119964	proton-dependent oligopeptide transporter, POT family	GO:0015833//peptide transport	-	GO:0031224//intrinsic to membrane
Unigene100664_All	gi|18700487|dbj|BAB85210.1|	eukaryotic initiation factor elF4E like protein [Marsupenaeus japonicus]	--	--	--	--	K03259	ame:551173	translation initiation factor eIF-4E	-	-	-
Unigene100665_All	gi|156102985|ref|XP_001617185.1|	Mitotic apparatus protein p62 [Plasmodium vivax SaI-1]	sp|P38996|NAB3_YEAST	Nuclear polyadenylated RNA-binding protein 3 OS=Saccharomyces cerevisiae GN=NAB3 PE=1 SV=1	COG0452	Phosphopantothenoylcysteine synthetase/decarboxylase	K09272	dpe:Dper_GL11071	structure-specific recognition protein 1	-	-	-
Unigene10066_All	gi|115631527|ref|XP_783351.2|	PREDICTED: similar to MGC80026 protein [Strongylocentrotus purpuratus] >gi|115974502|ref|XP_001187111.1| PREDICTED: similar to MGC80026 protein [Strongylocentrotus purpuratus]	sp|O09014|S15A4_RAT	Solute carrier family 15 member 4 OS=Rattus norvegicus GN=Slc15a4 PE=1 SV=1	COG3104	Dipeptide/tripeptide permease	K03305	bfo:BRAFLDRAFT_165143	proton-dependent oligopeptide transporter, POT family	GO:0006865//amino acid transport	GO:0022891//substrate-specific transmembrane transporter activity;GO:0015293//symporter activity	GO:0005764//lysosome
Unigene100671_All	gi|115616517|ref|XP_001202282.1|	PREDICTED: similar to laccase 1 [Strongylocentrotus purpuratus] >gi|115621424|ref|XP_001199789.1| PREDICTED: similar to laccase 1 [Strongylocentrotus purpuratus]	--	--	--	--	--	--	--	-	-	-
Unigene100673_All	gi|158300912|ref|XP_320712.4|	AGAP011803-PA [Anopheles gambiae str. PEST] >gi|157013388|gb|EAA00401.4| AGAP011803-PA [Anopheles gambiae str. PEST]	--	--	--	--	--	--	--	-	-	-
Unigene100676_All	gi|239788737|dbj|BAH71035.1|	ACYPI001656 [Acyrthosiphon pisum]	sp|P30405|PPIF_HUMAN	Peptidyl-prolyl cis-trans isomerase F, mitochondrial OS=Homo sapiens GN=PPIF PE=1 SV=1	COG0652	Peptidyl-prolyl cis-trans isomerase (rotamase) - cyclophilin family	K09565	api:100160354	peptidyl-prolyl isomerase F (cyclophilin F) [EC:5.2.1.8]	-	-	-
Unigene100677_All	gi|159032031|ref|NP_001103698.1|	CUGBP Elav-like family member 2 isoform 1 [Mus musculus] >gi|237757271|ref|NP_001153765.1| CUGBP Elav-like family member 2 isoform 1 [Mus musculus] >gi|285026421|ref|NP_001077055.2| CUGBP Elav-like family member 2 isoform 2 [Rattus norvegicus] >gi|123232599|emb|CAM18813.1| CUG triplet repeat, RNA binding protein 2 [Mus musculus] >gi|123236779|emb|CAM18466.1| CUG triplet repeat, RNA binding protei…	sp|Q792H5|CELF2_RAT	CUGBP Elav-like family member 2 OS=Rattus norvegicus GN=Celf2 PE=2 SV=1	--	--	K13207	rno:29428	CUG-BP- and ETR3-like factor	-	-	-
Unigene100682_All	gi|170581909|ref|XP_001895893.1|	La domain containing protein [Brugia malayi] >gi|158597029|gb|EDP35268.1| La domain containing protein [Brugia malayi]	sp|P38656|LA_RAT	Lupus La protein homolog OS=Rattus norvegicus GN=Ssb PE=2 SV=1	COG5193	La protein, small RNA-binding pol III transcript stabilizing protein and related La-motif-containing proteins involved in translation	K11090	bmy:Bm1_22185	lupus La protein	-	-	-
Unigene10068_All	gi|218683228|gb|ACL00655.1|	trehalose 6-phosphate synthase 1 isoform 1 [Callinectes sapidus]	sp|Q54K57|TPSA_DICDI	Alpha,alpha-trehalose-phosphate synthase [UDP-forming] A OS=Dictyostelium discoideum GN=tpsA PE=2 SV=1	COG0380	Trehalose-6-phosphate synthase	K00697	nvi:100120006	alpha,alpha-trehalose-phosphate synthase (UDP-forming) [EC:2.4.1.15]	GO:0005991//trehalose metabolic process	-	-
Unigene100692_All	gi|15425681|dbj|BAB64297.1|	I-connectin [Procambarus clarkii]	sp|Q9I7U4|TITIN_DROME	Titin OS=Drosophila melanogaster GN=sls PE=1 SV=3	--	--	K00907	gga:396445	myosin-light-chain kinase [EC:2.7.11.18]	-	-	-
Unigene100705_All	gi|148228655|ref|NP_001079269.1|	alpha-aspartyl dipeptidase [Xenopus laevis] >gi|20139021|sp|Q91642.1|PEPE_XENLA RecName: Full=Alpha-aspartyl dipeptidase; AltName: Full=Asp-specific dipeptidase; AltName: Full=Dipeptidase E >gi|1234795|gb|AAC59869.1| alpha-aspartyl dipeptidase [Xenopus laevis] >gi|56269514|gb|AAH87353.1| Aad-a protein [Xenopus laevis]	sp|Q91642|PEPE_XENLA	Alpha-aspartyl dipeptidase OS=Xenopus laevis GN=aad-a PE=1 SV=1	COG3340	Peptidase E	K05995	xla:378550	dipeptidase E [EC:3.4.13.21]	-	-	-
Unigene100707_All	gi|259122227|gb|ACV92248.1|	cytochrome b [Homo sapiens]	sp|P00156|CYB_HUMAN	Cytochrome b OS=Homo sapiens GN=MT-CYB PE=1 SV=1	COG1290	Cytochrome b subunit of the bc complex	K00412	hsa:4519	ubiquinol-cytochrome c reductase cytochrome b subunit [EC:1.10.2.2]	-	-	-
Unigene100729_All	gi|60602612|gb|AAX27763.1|	SJCHGC01957 protein [Schistosoma japonicum]	sp|Q54F38|H3V1_DICDI	Histone H3.v1 OS=Dictyostelium discoideum GN=H3v1 PE=3 SV=1	COG1293	Predicted RNA-binding protein homologous to eukaryotic snRNP	K11835	mdo:100017905	ubiquitin carboxyl-terminal hydrolase 4/11/15 [EC:3.1.2.15]	-	-	-
Unigene10072_All	gi|194206661|ref|XP_001499604.2|	PREDICTED: similar to signal peptide peptidase-like 2A [Equus caballus]	sp|Q5F383|PSL1_CHICK	Signal peptide peptidase-like 2B OS=Gallus gallus GN=SPPL2B PE=2 SV=1	--	--	K09596	ecb:100069832	signal peptide peptidase-like 2A [EC:3.4.23.-]	-	-	-
Unigene100732_All	gi|50293089|gb|AAT72921.1|	gastric caeca sugar transporter [Locusta migratoria]	sp|P58354|GTR8_BOVIN	Solute carrier family 2, facilitated glucose transporter member 8 OS=Bos taurus GN=SLC2A8 PE=2 SV=2	--	--	K08145	gga:378802	MFS transporter, SP family, solute carrier family 2 (facilitated glucose transporter), member 8	-	-	-
Unigene100734_All	gi|241161089|ref|XP_002408853.1|	hypothetical protein IscW_ISCW002234 [Ixodes scapularis] >gi|215494417|gb|EEC04058.1| hypothetical protein IscW_ISCW002234 [Ixodes scapularis]	--	--	--	--	--	--	--	-	-	-
Unigene100736_All	gi|295393292|gb|ADG03466.1|	heat shock protein 90 [Bemisia tabaci]	sp|P34058|HS90B_RAT	Heat shock protein HSP 90-beta OS=Rattus norvegicus GN=Hsp90ab1 PE=1 SV=4	COG0326	Molecular chaperone, HSP90 family	K04079	tad:TRIADDRAFT_57068	molecular chaperone HtpG	-	-	-
Unigene100737_All	gi|156542664|ref|XP_001600366.1|	PREDICTED: similar to cdc73 domain protein [Nasonia vitripennis]	sp|Q5ZLM0|CDC73_CHICK	Parafibromin OS=Gallus gallus GN=CDC73 PE=2 SV=1	--	--	--	--	--	-	-	-
Unigene100742_All	gi|195439900|ref|XP_002067797.1|	GK12625 [Drosophila willistoni] >gi|194163882|gb|EDW78783.1| GK12625 [Drosophila willistoni]	--	--	--	--	--	--	--	-	-	-
Unigene100743_All	gi|301770683|ref|XP_002920761.1|	PREDICTED: 60S ribosomal protein L7a-like [Ailuropoda melanoleuca]	sp|P62425|RL7A_RAT	60S ribosomal protein L7a OS=Rattus norvegicus GN=Rpl7a PE=1 SV=2	COG1358	Ribosomal protein HS6-type (S12/L30/L7a)	K02936	cfa:403678	large subunit ribosomal protein L7Ae	-	-	-
Unigene100745_All	--	--	sp|Q9T053|PLDG1_ARATH	Phospholipase D gamma 1 OS=Arabidopsis thaliana GN=PLDGAMMA1 PE=1 SV=1	--	--	--	--	--	-	-	-
Unigene10074_All	gi|291239382|ref|XP_002739602.1|	PREDICTED: c11.1-like [Saccoglossus kowalevskii]	sp|Q8NDA8|HTR7A_HUMAN	HEAT repeat-containing protein 7A OS=Homo sapiens GN=HEATR7A PE=1 SV=2	--	--	--	--	--	-	-	-
Unigene100750_All	gi|156553595|ref|XP_001599393.1|	PREDICTED: similar to U2 small nuclear ribonucleoprotein A [Nasonia vitripennis]	sp|P57784|RU2A_MOUSE	U2 small nuclear ribonucleoprotein A' OS=Mus musculus GN=Snrpa1 PE=1 SV=2	COG4886	Leucine-rich repeat (LRR) protein	K11092	nvi:100114759	U2 small nuclear ribonucleoprotein A'	-	-	-
Unigene100754_All	gi|156547329|ref|XP_001602102.1|	PREDICTED: similar to calcineurin A [Nasonia vitripennis]	sp|Q27889|PP2B2_DROME	Serine/threonine-protein phosphatase 2B catalytic subunit 2 OS=Drosophila melanogaster GN=Pp2B-14D PE=1 SV=2	COG0639	Diadenosine tetraphosphatase and related serine/threonine protein phosphatases	K04348	nvi:100118015	protein phosphatase 3, catalytic subunit [EC:3.1.3.16]	-	-	-
Unigene100756_All	gi|91091932|ref|XP_966409.1|	PREDICTED: similar to structural maintenance of chromosomes smc3 isoform 1 [Tribolium castaneum]	sp|O93309|SMC3_XENLA	Structural maintenance of chromosomes protein 3 OS=Xenopus laevis GN=smc3 PE=1 SV=2	COG1196	Chromosome segregation ATPases	K06669	tca:655906	structural maintenance of chromosome 3 (chondroitin sulfate proteoglycan 6)	-	-	-
Unigene100757_All	gi|156717662|ref|NP_001096371.1|	activating signal cointegrator 1 complex subunit 1 [Xenopus (Silurana) tropicalis] >gi|134024006|gb|AAI35904.1| LOC100124965 protein [Xenopus (Silurana) tropicalis]	sp|Q9D8Z1|ASCC1_MOUSE	Activating signal cointegrator 1 complex subunit 1 OS=Mus musculus GN=Ascc1 PE=2 SV=1	--	--	--	--	--	-	-	-
Unigene100759_All	gi|291236652|ref|XP_002738243.1|	PREDICTED: G21 protein-like [Saccoglossus kowalevskii]	sp|Q8WTW4|TUSC4_HUMAN	Tumor suppressor candidate 4 OS=Homo sapiens GN=TUSC4 PE=1 SV=2	--	--	--	--	--	-	-	-
Unigene100761_All	gi|148227548|ref|NP_001090605.1|	adaptor-related protein complex 1, beta 1 subunit [Xenopus laevis] >gi|120538240|gb|AAI29532.1| LOC100036849 protein [Xenopus laevis]	sp|P52303|AP1B1_RAT	AP-1 complex subunit beta-1 OS=Rattus norvegicus GN=Ap1b1 PE=1 SV=1	COG5096	Vesicle coat complex, various subunits	K12392	xla:100036849	AP-1 complex subunit beta-1	-	-	-
Unigene100766_All	gi|91083003|ref|XP_974477.1|	PREDICTED: similar to selenoprotein T [Tribolium castaneum]	sp|Q9VMV6|SELT_DROME	SelT-like protein OS=Drosophila melanogaster GN=CG3887 PE=2 SV=1	--	--	--	--	--	-	-	-
Unigene10076_All	gi|110755460|ref|XP_395705.3|	PREDICTED: similar to CG18497-PA, isoform A, partial [Apis mellifera]	sp|Q8IYB3|SRRM1_HUMAN	Serine/arginine repetitive matrix protein 1 OS=Homo sapiens GN=SRRM1 PE=1 SV=2	--	--	K13171	oaa:100078424	serine/arginine repetitive matrix protein 1	-	-	-
Unigene100774_All	gi|110758011|ref|XP_392471.3|	PREDICTED: similar to CG30193-PD, isoform D, partial [Apis mellifera]	sp|Q8VCD6|REEP2_MOUSE	Receptor expression-enhancing protein 2 OS=Mus musculus GN=Reep2 PE=2 SV=2	COG5052	Protein involved in membrane traffic	K11449	cfa:474695	jumonji domain-containing protein 1 [EC:1.14.11.-]	-	-	-
Unigene100776_All	gi|170050977|ref|XP_001861555.1|	39S ribosomal protein 54, mitochondrial [Culex quinquefasciatus] >gi|167872432|gb|EDS35815.1| 39S ribosomal protein 54, mitochondrial [Culex quinquefasciatus]	sp|Q6P161|RM54_HUMAN	39S ribosomal protein L54, mitochondrial OS=Homo sapiens GN=MRPL54 PE=1 SV=1	--	--	--	--	--	-	-	-
Unigene100779_All	--	--	sp|Q9PLI5|Y114_CHLMU	Uncharacterized protein TC_0114 OS=Chlamydia muridarum GN=TC_0114 PE=4 SV=2	--	--	--	--	--	-	-	-
Unigene100780_All	gi|195445878|ref|XP_002070524.1|	GK12105 [Drosophila willistoni] >gi|194166609|gb|EDW81510.1| GK12105 [Drosophila willistoni]	sp|Q7KRW8|PRP39_DROME	Pre-mRNA-processing factor 39 OS=Drosophila melanogaster GN=CG1646 PE=1 SV=1	--	--	K13217	dwi:Dwil_GK12105	pre-mRNA-processing factor 39	-	-	-
Unigene100784_All	gi|195128523|ref|XP_002008712.1|	GI13648 [Drosophila mojavensis] >gi|193920321|gb|EDW19188.1| GI13648 [Drosophila mojavensis]	sp|Q9UGQ3|GTR6_HUMAN	Solute carrier family 2, facilitated glucose transporter member 6 OS=Homo sapiens GN=SLC2A6 PE=1 SV=2	COG0477	Permeases of the major facilitator superfamily	K08145	bfo:BRAFLDRAFT_82927	MFS transporter, SP family, solute carrier family 2 (facilitated glucose transporter), member 8	-	-	-
Unigene100785_All	gi|48142864|ref|XP_397380.1|	PREDICTED: similar to Ef1-like factor CG6382-PA [Apis mellifera]	sp|Q8R050|ERF3A_MOUSE	Eukaryotic peptide chain release factor GTP-binding subunit ERF3A OS=Mus musculus GN=Gspt1 PE=1 SV=1	COG5256	Translation elongation factor EF-1alpha (GTPase)	K03266	dme:Dmel_CG6382	peptide chain release factor eRF subunit 2	-	-	-
Unigene100790_All	gi|193702420|ref|XP_001946227.1|	PREDICTED: similar to vacuolar ATPase subunit C [Acyrthosiphon pisum]	sp|Q9U5N1|VATC_MANSE	V-type proton ATPase subunit C OS=Manduca sexta PE=2 SV=1	COG5127	Vacuolar H+-ATPase V1 sector, subunit C	K02148	api:100165610	V-type H+-transporting ATPase subunit C [EC:3.6.3.14]	-	-	-
Unigene100794_All	gi|189234525|ref|XP_976164.2|	PREDICTED: similar to GA10507-PA isoform 4 [Tribolium castaneum]	sp|B0WYY2|MOEH_CULQU	Moesin/ezrin/radixin homolog 1 OS=Culex quinquefasciatus GN=Moe PE=3 SV=1	COG1418	Predicted HD superfamily hydrolase	K05762	mcc:709018	radixin	-	-	-
Unigene1007_All	gi|270015132|gb|EFA11580.1|	trithorax [Tribolium castaneum]	sp|Q24742|TRX_DROVI	Histone-lysine N-methyltransferase trithorax OS=Drosophila virilis GN=trx PE=3 SV=1	COG2940	Proteins containing SET domain	K09186	tca:658843	myeloid/lymphoid or mixed-lineage leukemia protein 1/4	GO:0006351//transcription, DNA-dependent;GO:0010468//regulation of gene expression;GO:0006338//chromatin remodeling;GO:0006935//chemotaxis;GO:0007276//gamete generation;GO:0034968	GO:0046914//transition metal ion binding;GO:0018024//histone-lysine N-methyltransferase activity;GO:0003677//DNA binding	GO:0043231//intracellular membrane-bounded organelle;GO:0015630//microtubule cytoskeleton;GO:0034708
Unigene100800_All	gi|71401500|ref|XP_803457.1|	dispersed gene family protein 1 (DGF-1) [Trypanosoma cruzi strain CL Brener]	--	--	COG3206	Uncharacterized protein involved in exopolysaccharide biosynthesis	K13129	ame:725610	survival motor neuron protein	-	-	-
Unigene100803_All	gi|73958928|ref|XP_851182.1|	PREDICTED: similar to Heterogeneous nuclear ribonucleoprotein A1 (Helix-destabilizing protein) (Single-strand binding protein) (hnRNP core protein A1) (HDP-1) (Topoisomerase-inhibitor suppressed) [Canis familiaris]	sp|P04256|ROA1_RAT	Heterogeneous nuclear ribonucleoprotein A1 OS=Rattus norvegicus GN=Hnrnpa1 PE=1 SV=3	COG2730	Endoglucanase	K12741	cfa:608933	heterogeneous nuclear ribonucleoprotein A1/A3	-	-	-
Unigene100804_All	gi|183396273|gb|ACC62007.1|	hydroxyproline-rich glycoprotein [Cryptosporidium hominis]	sp|Q5T200|ZC3HD_HUMAN	Zinc finger CCCH domain-containing protein 13 OS=Homo sapiens GN=ZC3H13 PE=1 SV=1	--	--	K12822	dpe:Dper_GL18235	RNA-binding protein 25	-	-	-
Unigene10080_All	gi|301607033|ref|XP_002933108.1|	PREDICTED: fibroleukin-like [Xenopus (Silurana) tropicalis]	sp|Q9U8W7|TL5B_TACTR	Techylectin-5B OS=Tachypleus tridentatus PE=1 SV=1	--	--	K03904	ptr:461558	fibrinogen beta chain	GO:0007155//cell adhesion	GO:0030246//carbohydrate binding	-
Unigene100811_All	gi|45361669|ref|NP_989409.1|	DEAD (Asp-Glu-Ala-Asp) box polypeptide 49 [Xenopus (Silurana) tropicalis] >gi|40787696|gb|AAH64887.1| DEAD (Asp-Glu-Ala-Asp) box polypeptide 49 [Xenopus (Silurana) tropicalis]	sp|Q07886|DDX49_DROME	Probable ATP-dependent RNA helicase Dbp45A OS=Drosophila melanogaster GN=Dbp45A PE=2 SV=2	COG0513	Superfamily II DNA and RNA helicases	K13181	mmu:228889	ATP-dependent RNA helicase DDX27 [EC:3.6.4.13]	-	-	-
Unigene10081_All	gi|187608350|ref|NP_001119860.1|	DNA ligase 1 [Danio rerio] >gi|169153944|emb|CAQ14309.1| novel protein similar to H.sapiens LIG1, ligase I, DNA, ATP-dependent (LIG1) [Danio rerio] >gi|169154007|emb|CAQ15121.1| novel protein similar to H.sapiens LIG1, ligase I, DNA, ATP-dependent (LIG1) [Danio rerio]	sp|P51892|DNLI1_XENLA	DNA ligase 1 OS=Xenopus laevis GN=lig1 PE=2 SV=1	COG1793	ATP-dependent DNA ligase	K10747	dre:556995	DNA ligase 1 [EC:6.5.1.1]	GO:0033554//cellular response to stress;GO:0002562	GO:0003676//nucleic acid binding;GO:0003909//DNA ligase activity;GO:0032559//adenyl ribonucleotide binding	GO:0031981//nuclear lumen
Unigene100823_All	gi|91078104|ref|XP_972867.1|	PREDICTED: similar to GA10108-PA [Tribolium castaneum]	--	--	--	--	--	--	--	-	-	-
Unigene100825_All	gi|114626854|ref|XP_528436.2|	PREDICTED: similar to 60S ribosomal protein L12 [Pan troglodytes]	sp|P35979|RL12_MOUSE	60S ribosomal protein L12 OS=Mus musculus GN=Rpl12 PE=1 SV=2	COG0080	Ribosomal protein L11	K02870	ptr:473066	large subunit ribosomal protein L12e	-	-	-
Unigene100826_All	gi|158299887|ref|XP_001238223.2|	AGAP009139-PA [Anopheles gambiae str. PEST] >gi|157013734|gb|EAU75958.2| AGAP009139-PA [Anopheles gambiae str. PEST]	--	--	--	--	--	--	--	-	-	-
Unigene100828_All	gi|301756358|ref|XP_002914026.1|	PREDICTED: polyadenylate-binding protein 1-like [Ailuropoda melanoleuca]	sp|Q9EPH8|PABP1_RAT	Polyadenylate-binding protein 1 OS=Rattus norvegicus GN=Pabpc1 PE=2 SV=1	--	--	K13126	ecb:100056021	polyadenylate-binding protein 1	-	-	-
Unigene100829_All	gi|296200560|ref|XP_002747692.1|	PREDICTED: 40S ribosomal protein S7-like [Callithrix jacchus]	sp|P62083|RS7_RAT	40S ribosomal protein S7 OS=Rattus norvegicus GN=Rps7 PE=1 SV=1	--	--	K02993	tgu:100232723	small subunit ribosomal protein S7e	-	-	-
Unigene100839_All	gi|119619953|gb|EAW99547.1|	thymosin, beta 10, isoform CRA_a [Homo sapiens] >gi|119619954|gb|EAW99548.1| thymosin, beta 10, isoform CRA_a [Homo sapiens]	sp|P63312|TYB10_RAT	Thymosin beta-10 OS=Rattus norvegicus GN=Tmsb10 PE=2 SV=2	--	--	--	--	--	-	-	-
Unigene10083_All	gi|52345468|ref|NP_001004782.1|	splicing factor 3a, subunit 2, 66kDa [Xenopus (Silurana) tropicalis] >gi|49250573|gb|AAH74517.1| splicing factor 3a, subunit 2, 66kDa [Xenopus (Silurana) tropicalis]	sp|Q95JC9|PRP_PIG	Basic proline-rich protein OS=Sus scrofa PE=1 SV=2	COG2730	Endoglucanase	K12826	xtr:448002	splicing factor 3A subunit 2	GO:0000375//RNA splicing, via transesterification reactions;GO:0006397//mRNA processing;GO:0016043//cellular component organization	GO:0005488//binding	GO:0030529//ribonucleoprotein complex
Unigene100842_All	gi|157104530|ref|XP_001648451.1|	cdk10/11 [Aedes aegypti] >gi|108880315|gb|EAT44540.1| cdk10/11 [Aedes aegypti]	sp|P24788|CDK11_MOUSE	Cell division protein kinase 11 OS=Mus musculus GN=Cdk11 PE=1 SV=2	COG0724	RNA-binding proteins (RRM domain)	K08818	aag:AaeL_AAEL004110	cell division cycle 2-like [EC:2.7.11.22]	-	-	-
Unigene100843_All	gi|91086209|ref|XP_971922.1|	PREDICTED: similar to Sel1l protein [Tribolium castaneum]	--	--	--	--	K14026	tca:660613	SEL1 protein	-	-	-
Unigene100844_All	gi|268565149|ref|XP_002639351.1|	C. briggsae CBR-PCBD-1 protein [Caenorhabditis briggsae] >gi|187036132|emb|CAP24738.1| C. briggsae CBR-PCBD-1 protein [Caenorhabditis briggsae]	sp|P58249|PHS_DROVI	Pterin-4-alpha-carbinolamine dehydratase OS=Drosophila virilis GN=Pcd PE=3 SV=1	COG2154	Pterin-4a-carbinolamine dehydratase	K01724	aag:AaeL_AAEL002898	4a-hydroxytetrahydrobiopterin dehydratase [EC:4.2.1.96]	-	-	-
Unigene100846_All	gi|29169172|gb|AAO66461.1|	pG1 protein [Homo sapiens]	--	--	--	--	--	--	--	-	-	-
Unigene100847_All	gi|115711976|ref|XP_786292.2|	PREDICTED: similar to Exportin, tRNA (nuclear export receptor for tRNAs) [Strongylocentrotus purpuratus] >gi|115964428|ref|XP_001190371.1| PREDICTED: similar to Exportin, tRNA (nuclear export receptor for tRNAs) [Strongylocentrotus purpuratus]	sp|Q5RA02|XPOT_PONAB	Exportin-T OS=Pongo abelii GN=XPOT PE=2 SV=1	--	--	--	--	--	-	-	-
Unigene100848_All	gi|291392984|ref|XP_002712999.1|	PREDICTED: zinc finger CCCH-type containing 13 [Oryctolagus cuniculus]	sp|B2RY56|RBM25_MOUSE	RNA-binding protein 25 OS=Mus musculus GN=Rbm25 PE=1 SV=1	--	--	K12822	mdo:100019699	RNA-binding protein 25	-	-	-
Unigene100851_All	gi|170595123|ref|XP_001902255.1|	U88 [Brugia malayi]	--	--	--	--	--	--	--	-	-	-
Unigene100852_All	gi|189233856|ref|XP_972507.2|	PREDICTED: similar to GTP-binding protein hflx [Tribolium castaneum]	sp|P25519|HFLX_ECOLI	GTP-binding protein hflX OS=Escherichia coli (strain K12) GN=hflX PE=1 SV=3	COG2262	GTPases	--	--	--	-	-	-
Unigene100854_All	gi|149642929|ref|NP_001092605.1|	methyltransferase-like protein 5 [Bos taurus] >gi|148753330|gb|AAI42085.1| METTL5 protein [Bos taurus] >gi|296490652|gb|DAA32765.1| methyltransferase like 5 [Bos taurus]	sp|Q8K1A0|METL5_MOUSE	Methyltransferase-like protein 5 OS=Mus musculus GN=Mettl5 PE=2 SV=2	COG2263	Predicted RNA methylase	K07579	dme:Dmel_CG9666	putative methylase	-	-	-
Unigene100855_All	gi|156552157|ref|XP_001605764.1|	PREDICTED: similar to ENSANGP00000011379 [Nasonia vitripennis]	sp|O60678|ANM3_HUMAN	Protein arginine N-methyltransferase 3 OS=Homo sapiens GN=PRMT3 PE=1 SV=2	COG0500	SAM-dependent methyltransferases	K11436	nvi:100122160	protein arginine N-methyltransferase 3 [EC:2.1.1.-]	-	-	-
Unigene10085_All	gi|195444076|ref|XP_002069703.1|	GK11433 [Drosophila willistoni] >gi|194165788|gb|EDW80689.1| GK11433 [Drosophila willistoni]	--	--	--	--	--	--	--	-	-	-
Unigene100869_All	gi|194759454|ref|XP_001961963.1|	GF14675 [Drosophila ananassae] >gi|190615660|gb|EDV31184.1| GF14675 [Drosophila ananassae]	sp|Q5RFQ0|FCF1_PONAB	rRNA-processing protein FCF1 homolog OS=Pongo abelii GN=FCF1 PE=2 SV=1	--	--	K07158	dme:Dmel_CG4539		-	-	-
Unigene10086_All	gi|292613222|ref|XP_002661807.1|	PREDICTED: zinc finger protein 300-like [Danio rerio]	sp|Q9EQB9|ZN287_MOUSE	Zinc finger protein 287 OS=Mus musculus GN=Znf287 PE=2 SV=1	COG5048	FOG: Zn-finger	K09229	mmu:170740	KRAB and SCAN domains-containing zinc finger protein	-	-	-
Unigene100871_All	gi|195132362|ref|XP_002010612.1|	GI21641 [Drosophila mojavensis] >gi|193907400|gb|EDW06267.1| GI21641 [Drosophila mojavensis]	sp|P34722|KPC1_CAEEL	Protein kinase C-like 1 OS=Caenorhabditis elegans GN=tpa-1 PE=2 SV=2	COG0515	Serine/threonine protein kinase	K06068	dmo:Dmoj_GI21641	novel protein kinase C [EC:2.7.11.13]	-	-	-
Unigene100875_All	gi|110757741|ref|XP_397089.3|	PREDICTED: similar to CG31133-PA [Apis mellifera]	--	--	--	--	K01875	ame:413647	seryl-tRNA synthetase [EC:6.1.1.11]	-	-	-
Unigene10087_All	gi|270008171|gb|EFA04619.1|	u-shaped [Tribolium castaneum]	sp|Q9VPQ6|USH_DROME	Zinc finger protein ush OS=Drosophila melanogaster GN=ush PE=1 SV=2	COG3501	Uncharacterized protein conserved in bacteria	K09228	mmu:666581	KRAB domain-containing zinc finger protein	-	-	-
Unigene100881_All	gi|194755317|ref|XP_001959938.1|	GF11786 [Drosophila ananassae] >gi|190621236|gb|EDV36760.1| GF11786 [Drosophila ananassae]	sp|Q291H5|CDKAL_DROPS	CDKAL1-like protein OS=Drosophila pseudoobscura pseudoobscura GN=GA19679 PE=3 SV=1	COG0621	2-methylthioadenine synthetase	--	--	--	-	-	-
Unigene100885_All	gi|148223846|ref|NP_001086528.1|	MGC83110 protein [Xenopus laevis] >gi|49899044|gb|AAH76757.1| MGC83110 protein [Xenopus laevis]	sp|Q8BKS9|K0020_MOUSE	Pumilio domain-containing protein KIAA0020 OS=Mus musculus GN=Kiaa0020 PE=2 SV=2	--	--	--	--	--	-	-	-
Unigene100888_All	gi|281427188|ref|NP_001163942.1|	zinc finger CCCH type containing 13 [Rattus norvegicus]	sp|P49756|RBM25_HUMAN	RNA-binding protein 25 OS=Homo sapiens GN=RBM25 PE=1 SV=3	--	--	K06225	aga:AgaP_AGAP011395	patched 1	-	-	-
Unigene100889_All	gi|112983406|ref|NP_001037642.1|	nucleolar phosphoprotein [Bombyx mori] >gi|109706827|gb|ABG43000.1| nucleolar phosphoprotein [Bombyx mori]	sp|Q9BYG3|MK67I_HUMAN	MKI67 FHA domain-interacting nucleolar phosphoprotein OS=Homo sapiens GN=MKI67IP PE=1 SV=1	--	--	K13154	hmg:100211353	U11/U12 small nuclear ribonucleoprotein 31 kDa protein	-	-	-
Unigene100893_All	gi|291245081|ref|XP_002742421.1|	PREDICTED: nardilysin-like [Saccoglossus kowalevskii]	sp|P47245|NRDC_RAT	Nardilysin OS=Rattus norvegicus GN=Nrd1 PE=2 SV=1	COG1025	Secreted/periplasmic Zn-dependent peptidases, insulinase-like	K01411	rno:25499	nardilysin [EC:3.4.24.61]	-	-	-
Unigene10089_All	gi|291399851|ref|XP_002716554.1|	PREDICTED: armadillo repeat containing 8 isoform 3 [Oryctolagus cuniculus]	sp|Q8IUR7|ARMC8_HUMAN	Armadillo repeat-containing protein 8 OS=Homo sapiens GN=ARMC8 PE=1 SV=2	COG5369	Uncharacterized conserved protein	--	--	--	-	-	-
Unigene1008_All	gi|290999120|ref|XP_002682128.1|	G-protein alpha subunit [Naegleria gruberi] >gi|284095754|gb|EFC49384.1| G-protein alpha subunit [Naegleria gruberi]	sp|Q9TU29|GNA15_RABIT	Guanine nucleotide-binding protein subunit alpha-15 OS=Oryctolagus cuniculus GN=GNA15 PE=2 SV=1	--	--	K04637	mmu:14676	guanine nucleotide binding protein (G protein), alpha 15	GO:0007200//activation of phospholipase C activity by G-protein coupled receptor protein signaling pathway coupled to IP3 second messenger;GO:0051480//cytosolic calcium ion homeostasis	GO:0017111//nucleoside-triphosphatase activity;GO:0060089//molecular transducer activity;GO:0019001//guanyl nucleotide binding	GO:0019897//extrinsic to plasma membrane
Unigene100900_All	--	--	--	--	--	--	K12822	aag:AaeL_AAEL004886	RNA-binding protein 25	-	-	-
Unigene100904_All	gi|225713158|gb|ACO12425.1|	Deoxyribonuclease tatD [Lepeophtheirus salmonis]	--	--	--	--	K03424	ame:412378	TatD DNase family protein [EC:3.1.21.-]	-	-	-
Unigene100905_All	gi|237839061|ref|XP_002368828.1|	RNA recognition motif-containing protein [Toxoplasma gondii ME49] >gi|211966492|gb|EEB01688.1| RNA recognition motif-containing protein [Toxoplasma gondii ME49]	sp|B2RY56|RBM25_MOUSE	RNA-binding protein 25 OS=Mus musculus GN=Rbm25 PE=1 SV=1	--	--	K12822	dan:Dana_GF21364	RNA-binding protein 25	-	-	-
Unigene100911_All	gi|209155396|gb|ACI33930.1|	NADH-ubiquinone oxidoreductase 75 kDa subunit, mitochondrial precursor [Salmo salar]	sp|Q94511|NDUS1_DROME	NADH-ubiquinone oxidoreductase 75 kDa subunit, mitochondrial OS=Drosophila melanogaster GN=ND75 PE=2 SV=3	COG1034	NADH dehydrogenase/NADH:ubiquinone oxidoreductase 75 kD subunit (chain G)	K03934	bfo:BRAFLDRAFT_267717	NADH dehydrogenase (ubiquinone) Fe-S protein 1 [EC:1.6.5.3 1.6.99.3]	-	-	-
Unigene100912_All	gi|56507058|emb|CAH88354.1|	hypothetical protein PC101070.00.0 [Plasmodium chabaudi chabaudi]	--	--	--	--	--	--	--	-	-	-
Unigene100924_All	gi|297490352|ref|XP_002698294.1|	PREDICTED: AC1147-like [Bos taurus] >gi|296473120|gb|DAA15235.1| AC1147-like [Bos taurus]	sp|Q5DU56|NLRC3_MOUSE	Protein NLRC3 OS=Mus musculus GN=Nlrc3 PE=2 SV=2	--	--	K05692	ptr:746570	actin beta/gamma 1	-	-	-
Unigene10092_All	gi|221115323|ref|XP_002160751.1|	PREDICTED: similar to myoferlin [Hydra magnipapillata]	sp|Q9NZM1|MYOF_HUMAN	Myoferlin OS=Homo sapiens GN=MYOF PE=1 SV=1	COG5038	Ca2+-dependent lipid-binding protein, contains C2 domain	K02677	aga:AgaP_AGAP012252	classical protein kinase C [EC:2.7.11.13]	-	-	-
Unigene100932_All	gi|29134779|dbj|BAC66140.1|	projectin [Procambarus clarkii]	sp|P11799|MYLK_CHICK	Myosin light chain kinase, smooth muscle OS=Gallus gallus PE=1 SV=2	--	--	K00907	tgu:100226590	myosin-light-chain kinase [EC:2.7.11.18]	-	-	-
Unigene100942_All	gi|2226378|gb|AAC19408.1|	ACBP/ECHM [Cyprinus carpio]	sp|Q5XIC0|PECI_RAT	Peroxisomal 3,2-trans-enoyl-CoA isomerase OS=Rattus norvegicus GN=Peci PE=1 SV=1	COG1024	Enoyl-CoA hydratase/carnithine racemase	K13239	xla:734873	peroxisomal 3,2-trans-enoyl-CoA isomerase [EC:5.3.3.8]	GO:0009062//fatty acid catabolic process	GO:0005488//binding;GO:0016860//intramolecular oxidoreductase activity	GO:0042579//microbody
Unigene100948_All	gi|156553385|ref|XP_001602126.1|	PREDICTED: similar to protein tyrosine kinase [Nasonia vitripennis]	sp|P53356|HTK16_HYDAT	Tyrosine-protein kinase HTK16 OS=Hydra attenuata GN=HTK16 PE=2 SV=1	--	--	K08253	spu:752814	non-specific protein-tyrosine kinase [EC:2.7.10.2]	GO:0006464//protein modification process	GO:0004871//signal transducer activity;GO:0004713//protein tyrosine kinase activity;GO:0032559//adenyl ribonucleotide binding	-
Unigene100950_All	gi|126347016|ref|XP_001368514.1|	PREDICTED: similar to heterogeneous nuclear ribonucleoprotein A3,, partial [Monodelphis domestica]	sp|Q6URK4|ROA3_RAT	Heterogeneous nuclear ribonucleoprotein A3 OS=Rattus norvegicus GN=Hnrnpa3 PE=1 SV=1	COG2730	Endoglucanase	K12741	mdo:100014193	heterogeneous nuclear ribonucleoprotein A1/A3	GO:0009987//cellular process	GO:0005488//binding	GO:0005634//nucleus
Unigene100952_All	gi|225711690|gb|ACO11691.1|	ORF91 [Caligus rogercresseyi]	sp|Q3BAI2|YCX91_PHAAO	Uncharacterized protein ORF91 OS=Phalaenopsis aphrodite subsp. formosana PE=4 SV=1	--	--	--	--	--	-	-	-
Unigene100956_All	gi|189236937|ref|XP_970213.2|	PREDICTED: similar to Uncharacterized protein C1orf149 homolog [Tribolium castaneum]	sp|Q68ER9|EAF6_XENTR	Chromatin modification-related protein MEAF6 OS=Xenopus tropicalis GN=meaf6 PE=2 SV=1	--	--	K11344	tca:658758	chromatin modification-related protein EAF6	GO:0043967//histone H4 acetylation;GO:0043966//histone H3 acetylation;GO:0010467//gene expression	GO:0005488//binding	GO:0070775;GO:0043189//H4/H2A histone acetyltransferase complex
Unigene100961_All	gi|296434211|ref|NP_001171776.1|	zinc finger protein-like 1 [Saccoglossus kowalevskii]	sp|A7S7Z9|ZFPL1_NEMVE	Zinc finger protein-like 1 homolog OS=Nematostella vectensis GN=zfpl1 PE=3 SV=1	--	--	--	--	--	-	GO:0005488//binding	GO:0043231//intracellular membrane-bounded organelle
Unigene100966_All	gi|195131669|ref|XP_002010268.1|	GI14785 [Drosophila mojavensis] >gi|193908718|gb|EDW07585.1| GI14785 [Drosophila mojavensis]	sp|P41511|TOP1_USTMA	DNA topoisomerase 1 OS=Ustilago maydis GN=TOP1 PE=3 SV=2	--	--	K10691	cin:100185140	E3 ubiquitin-protein ligase UBR4 [EC:6.3.2.19]	-	-	-
Unigene100967_All	gi|91085415|ref|XP_967672.1|	PREDICTED: similar to CG11166 CG11166-PD [Tribolium castaneum]	sp|B4LMA2|EAF_DROVI	Ell-associated factor Eaf OS=Drosophila virilis GN=Eaf PE=3 SV=1	--	--	--	--	--	GO:0010468//regulation of gene expression;GO:0010557//positive regulation of macromolecule biosynthetic process	GO:0030528//transcription regulator activity;GO:0005488//binding	GO:0016604//nuclear body
Unigene10096_All	gi|224048020|ref|XP_002198415.1|	PREDICTED: similar to serine active site containing 1 [Taeniopygia guttata]	sp|Q96JX3|SRAC1_HUMAN	Protein SERAC1 OS=Homo sapiens GN=SERAC1 PE=2 SV=1	--	--	--	--	--	GO:0009987//cellular process	-	-
Unigene100972_All	gi|110756406|ref|XP_001120387.1|	PREDICTED: similar to Ada2b CG9638-PB, isoform B [Apis mellifera]	sp|Q8I8V0|TAD2B_DROME	Transcriptional adapter 2B OS=Drosophila melanogaster GN=Ada2b PE=1 SV=1	COG5114	Histone acetyltransferase complex SAGA/ADA, subunit ADA2	K11314	dmo:Dmoj_GI22841	transcriptional adapter 2-alpha	GO:0010468//regulation of gene expression;GO:0007154//cell communication;GO:0043324;GO:0007447//imaginal disc pattern formation;GO:0016573//histone acetylation	GO:0046914//transition metal ion binding;GO:0004468//lysine N-acetyltransferase activity;GO:0003676//nucleic acid binding	GO:0070461//SAGA-type complex;GO:0005694//chromosome
Unigene100973_All	gi|195133408|ref|XP_002011131.1|	GI16375 [Drosophila mojavensis] >gi|193907106|gb|EDW05973.1| GI16375 [Drosophila mojavensis]	--	--	--	--	--	--	--	-	-	-
Unigene100975_All	gi|156542873|ref|XP_001600632.1|	PREDICTED: similar to GA18092-PA [Nasonia vitripennis]	sp|Q3SZA5|SPSY_BOVIN	Spermine synthase OS=Bos taurus GN=SMS PE=2 SV=1	COG0421	Spermidine synthase	K00802	tca:656524	spermine synthase [EC:2.5.1.22]	-	GO:0016765//transferase activity, transferring alkyl or aryl (other than methyl) groups	-
Unigene100976_All	gi|149068848|gb|EDM18400.1|	rCG40478, isoform CRA_j [Rattus norvegicus]	sp|Q0Z8U2|RS3_PIG	40S ribosomal protein S3 OS=Sus scrofa GN=RPS3 PE=2 SV=1	COG0092	Ribosomal protein S3	K02985	ssc:733671	small subunit ribosomal protein S3e	GO:0043433//negative regulation of transcription factor activity;GO:0007275//multicellular organismal development;GO:0006412//translation;GO:0006282//regulation of DNA repair;GO:0012502//induction of programmed cell death;GO:0043280//positive regulation of caspase activity	GO:0016835//carbon-oxygen lyase activity;GO:0005198//structural molecule activity;GO:0051540;GO:0003677//DNA binding;GO:0003723//RNA binding;GO:0004518//nuclease activity;GO:0008134//transcription factor binding;GO:0019900//kinase binding	GO:0043005//neuron projection;GO:0043231//intracellular membrane-bounded organelle;GO:0001726//ruffle;GO:0015935//small ribosomal subunit
Unigene100979_All	gi|260812485|ref|XP_002600951.1|	hypothetical protein BRAFLDRAFT_79140 [Branchiostoma floridae] >gi|229286241|gb|EEN56963.1| hypothetical protein BRAFLDRAFT_79140 [Branchiostoma floridae]	--	--	--	--	--	--	--	-	-	-
Unigene100986_All	gi|293351564|ref|XP_577103.3|	PREDICTED: nuclear receptor corepressor 1 [Rattus norvegicus]	sp|P49756|RBM25_HUMAN	RNA-binding protein 25 OS=Homo sapiens GN=RBM25 PE=1 SV=3	--	--	K06225	aga:AgaP_AGAP011395	patched 1	GO:0043367//CD4-positive, alpha beta T cell differentiation;GO:0055092//sterol homeostasis;GO:0015031//protein transport;GO:0035264//multicellular organism growth;GO:0007051//spindle organization;GO:0043409//negative regulation of MAPKKK cascade;GO:0009124//nucleoside monophosphate biosynthetic process;GO:0021536//diencephalon development;GO:0016575//histone deacetylation;GO:0000122//negative reg…	GO:0030234//enzyme regulator activity;GO:0004888//transmembrane receptor activity;GO:0004672//protein kinase activity;GO:0005506//iron ion binding;GO:0042974//retinoic acid receptor binding;GO:0003712//transcription cofactor activity;GO:0016491//oxidoreductase activity;GO:0032559//adenyl ribonucleotide binding;GO:0043565//sequence-specific DNA binding;GO:0019899//enzyme binding;GO:0016829//lyase …	GO:0031224//intrinsic to membrane;GO:0016585//chromatin remodeling complex;GO:0012510//trans-Golgi network transport vesicle membrane;GO:0005819//spindle;GO:0005905//coated pit
Unigene100990_All	gi|158287321|ref|XP_309375.4|	AGAP011271-PA [Anopheles gambiae str. PEST] >gi|157019594|gb|EAA05068.4| AGAP011271-PA [Anopheles gambiae str. PEST]	sp|Q9NQ11|AT132_HUMAN	Probable cation-transporting ATPase 13A2 OS=Homo sapiens GN=ATP13A2 PE=2 SV=2	--	--	K13526	mdo:100026165	ATPase type 13A2	-	GO:0016820//hydrolase activity, acting on acid anhydrides, catalyzing transmembrane movement of substances;GO:0016887//ATPase activity	-
Unigene100993_All	gi|291401214|ref|XP_002716918.1|	PREDICTED: NMDA receptor regulated 1-like isoform 1 [Oryctolagus cuniculus]	sp|Q9BXJ9|NAA15_HUMAN	N-alpha-acetyltransferase 15, NatA auxiliary subunit OS=Homo sapiens GN=NAA15 PE=1 SV=1	COG0457	FOG: TPR repeat	K00670	mcc:697123	peptide alpha-N-acetyltransferase [EC:2.3.1.88]	GO:0006473//protein amino acid acetylation;GO:0006355//regulation of transcription, DNA-dependent;GO:0032502//developmental process	GO:0008415//acyltransferase activity;GO:0043021//ribonucleoprotein binding	GO:0043231//intracellular membrane-bounded organelle;GO:0043234//protein complex
Unigene100997_All	gi|156544470|ref|XP_001600860.1|	PREDICTED: similar to HSP90 cochaperone CDC37 homologue [Nasonia vitripennis]	sp|Q24276|CDC37_DROME	Hsp90 co-chaperone Cdc37 OS=Drosophila melanogaster GN=Cdc37 PE=1 SV=1	--	--	K09554	nvi:100116887	cell division cycle protein 37	GO:0009987//cellular process;GO:0007167//enzyme linked receptor protein signaling pathway	GO:0030295//protein kinase activator activity;GO:0005515//protein binding	-
Unigene100998_All	gi|194895996|ref|XP_001978391.1|	GG17708 [Drosophila erecta] >gi|190650040|gb|EDV47318.1| GG17708 [Drosophila erecta]	--	--	--	--	--	--	--	-	-	-
Unigene10099_All	gi|50540340|ref|NP_001002636.1|	ketohexokinase [Danio rerio] >gi|49901276|gb|AAH75942.1| Ketohexokinase [Danio rerio]	sp|Q02974|KHK_RAT	Ketohexokinase OS=Rattus norvegicus GN=Khk PE=1 SV=1	COG0524	Sugar kinases, ribokinase family	K00846	dre:436909	ketohexokinase [EC:2.7.1.3]	GO:0043434//response to peptide hormone stimulus;GO:0016310//phosphorylation;GO:0009746;GO:0034285;GO:0010038//response to metal ion;GO:0019318//hexose metabolic process	GO:0005488//binding;GO:0016773//phosphotransferase activity, alcohol group as acceptor	GO:0044424//intracellular part
Unigene1009_All	gi|224046407|ref|XP_002198154.1|	PREDICTED: similar to UPF0418 protein FAM164A [Taeniopygia guttata]	sp|Q5REC0|F164A_PONAB	Protein FAM164A OS=Pongo abelii GN=FAM164A PE=2 SV=1	--	--	K13172	oaa:100075123	serine/arginine repetitive matrix protein 2	-	-	-
Unigene101003_All	gi|91089843|ref|XP_970465.1|	PREDICTED: similar to slit protein [Tribolium castaneum]	sp|O75094|SLIT3_HUMAN	Slit homolog 3 protein OS=Homo sapiens GN=SLIT3 PE=2 SV=2	COG4886	Leucine-rich repeat (LRR) protein	K06850	dre:80354	slit 3	GO:0001960//negative regulation of cytokine-mediated signaling pathway;GO:0008585//female gonad development;GO:0051384//response to glucocorticoid stimulus;GO:0048675//axon extension;GO:0030308//negative regulation of cell growth;GO:0006935//chemotaxis;GO:0021831//embryonic olfactory bulb interneuron precursor migration	GO:0005102//receptor binding	GO:0044421//extracellular region part
Unigene101008_All	gi|156537177|ref|XP_001604206.1|	PREDICTED: similar to ribosome biogenesis protein brix [Nasonia vitripennis]	sp|Q8TDN6|BRX1_HUMAN	Ribosome biogenesis protein BRX1 homolog OS=Homo sapiens GN=BRIX1 PE=1 SV=2	COG5154	RNA-binding protein required for 60S ribosomal subunit biogenesis	--	--	--	-	GO:0005488//binding	-
Unigene101012_All	gi|156548864|ref|XP_001606345.1|	PREDICTED: similar to MGC80357 protein [Nasonia vitripennis]	--	--	--	--	K02649	nvi:100122747	phosphoinositide-3-kinase, regulatory subunit	-	GO:0005488//binding	GO:0044464//cell part
Unigene101013_All	gi|156552061|ref|XP_001604499.1|	PREDICTED: similar to angiomotin [Nasonia vitripennis]	--	--	--	--	--	--	--	-	-	-
Unigene101017_All	gi|170055435|ref|XP_001863581.1|	valacyclovir hydrolase [Culex quinquefasciatus] >gi|167875404|gb|EDS38787.1| valacyclovir hydrolase [Culex quinquefasciatus]	sp|O18391|KRAK_DROME	Probable serine hydrolase OS=Drosophila melanogaster GN=kraken PE=2 SV=1	COG0596	Predicted hydrolases or acyltransferases (alpha/beta hydrolase superfamily)	K01175	mmu:68607	[EC:3.1.-.-]	GO:0042221//response to chemical stimulus	-	-
Unigene101020_All	gi|170050729|ref|XP_001861442.1|	beclin-1 [Culex quinquefasciatus] >gi|167872244|gb|EDS35627.1| beclin-1 [Culex quinquefasciatus]	sp|Q9VCE1|BECN1_DROME	Beclin-1-like protein OS=Drosophila melanogaster GN=Atg6 PE=1 SV=1	--	--	K08334	cqu:CpipJ_CPIJ011087	beclin 1	GO:0050794//regulation of cellular process;GO:0048102//autophagic cell death;GO:0006914//autophagy;GO:0009607//response to biotic stimulus	-	GO:0005794//Golgi apparatus
Unigene101022_All	gi|229577300|ref|NP_001153346.1|	tropomyosin 1 isoform A [Nasonia vitripennis]	sp|Q60UW4|TPM_CAEBR	Tropomyosin OS=Caenorhabditis briggsae GN=lev-11 PE=3 SV=1	--	--	K09290	cel:Y105E8B.1	tropomyosin 3	GO:0003012//muscle system process;GO:0030032//lamellipodium assembly;GO:0060179//male mating behavior;GO:0048812//neuron projection morphogenesis;GO:0002164//larval development;GO:0040011//locomotion;GO:0048806//genitalia development;GO:0008064//regulation of actin polymerization or depolymerization;GO:0019094//pole plasm mRNA localization;GO:0051098//regulation of binding;GO:0018988	GO:0003779//actin binding	GO:0005865//striated muscle thin filament
Unigene101025_All	gi|159570260|emb|CAP19567.1|	novel protein similar to vertebrate phosphodiesterase 9A (PDE9A) [Danio rerio]	--	--	--	--	K13761	nve:NEMVE_v1g218243	high affinity cGMP-specific 3',5'-cyclic phosphodiesterase 9 [EC:3.1.4.35]	-	-	-
Unigene101030_All	gi|74004278|ref|XP_535916.2|	PREDICTED: similar to 60S ribosomal protein L32 [Canis familiaris]	sp|P62912|RL32_RAT	60S ribosomal protein L32 OS=Rattus norvegicus GN=Rpl32 PE=1 SV=2	COG1717	Ribosomal protein L32E	K02912	cfa:475410	large subunit ribosomal protein L32e	GO:0006412//translation	GO:0005488//binding;GO:0005198//structural molecule activity	GO:0015934//large ribosomal subunit
Unigene101033_All	gi|149588807|ref|XP_001517461.1|	PREDICTED: similar to platelet glycoprotein Ib-alpha, partial [Ornithorhynchus anatinus]	sp|O08742|GPV_MOUSE	Platelet glycoprotein V OS=Mus musculus GN=Gp5 PE=2 SV=1	COG4886	Leucine-rich repeat (LRR) protein	K06261	oaa:100087550	platelet glycoprotein Ib alpha chain	-	-	-
Unigene101039_All	gi|156547357|ref|XP_001603067.1|	PREDICTED: similar to endoplasmic reticulum mannosyl-oligosaccharide 1,2-alpha-mannosidase [Nasonia vitripennis]	sp|Q9UKM7|MA1B1_HUMAN	Endoplasmic reticulum mannosyl-oligosaccharide 1,2-alpha-mannosidase OS=Homo sapiens GN=MAN1B1 PE=1 SV=2	--	--	K01230	tca:659709	mannosyl-oligosaccharide alpha-1,2-mannosidase [EC:3.2.1.113]	-	GO:0046872//metal ion binding;GO:0015924	GO:0044464//cell part
Unigene101043_All	gi|195447306|ref|XP_002071155.1|	GK25287 [Drosophila willistoni] >gi|194167240|gb|EDW82141.1| GK25287 [Drosophila willistoni]	sp|Q6DIY8|M17L2_XENTR	Mpv17-like protein 2 OS=Xenopus tropicalis GN=mpv17l2 PE=2 SV=1	--	--	--	--	--	-	-	-
Unigene101048_All	gi|183396269|gb|ACC62005.1|	hydroxyproline-rich glycoprotein [Cryptosporidium hominis]	sp|P49756|RBM25_HUMAN	RNA-binding protein 25 OS=Homo sapiens GN=RBM25 PE=1 SV=3	--	--	K12822	oaa:100091292	RNA-binding protein 25	GO:0012501//programmed cell death;GO:0000380//alternative nuclear mRNA splicing, via spliceosome	GO:0003723//RNA binding	GO:0016604//nuclear body
Unigene101053_All	gi|29134779|dbj|BAC66140.1|	projectin [Procambarus clarkii]	sp|A2ASS6|TITIN_MOUSE	Titin OS=Mus musculus GN=Ttn PE=1 SV=1	--	--	K12567	rno:84015	titin [EC:2.7.11.1]	-	GO:0005198//structural molecule activity	GO:0005737//cytoplasm
Unigene101058_All	gi|170064609|ref|XP_001867596.1|	signal recognition particle 72 kDa protein [Culex quinquefasciatus] >gi|167881945|gb|EDS45328.1| signal recognition particle 72 kDa protein [Culex quinquefasciatus]	sp|P33731|SRP72_CANFA	Signal recognition particle 72 kDa protein OS=Canis familiaris GN=SRP72 PE=1 SV=3	--	--	K03108	cqu:CpipJ_CPIJ017902	signal recognition particle subunit SRP72	-	-	-
Unigene101059_All	gi|126325853|ref|XP_001370766.1|	PREDICTED: similar to follistatin-related protein [Monodelphis domestica]	sp|Q5R9Y1|FSTL1_PONAB	Follistatin-related protein 1 OS=Pongo abelii GN=FSTL1 PE=2 SV=2	--	--	--	--	--	GO:0007178//transmembrane receptor protein serine/threonine kinase signaling pathway	GO:0005488//binding	GO:0005576//extracellular region
Unigene101060_All	gi|33086440|gb|AAP92532.1|	Ab1-013 [Rattus norvegicus] >gi|149025437|gb|EDL81804.1| rCG63023 [Rattus norvegicus]	sp|Q54G21|FKBP5_DICDI	FK506-binding protein 5 OS=Dictyostelium discoideum GN=fkbp5 PE=1 SV=1	--	--	K05212	dre:449864	glutamate receptor, ionotropic, N-methyl-D-aspartate 2D	-	-	-
Unigene101061_All	gi|195430362|ref|XP_002063225.1|	GK21505 [Drosophila willistoni] >gi|194159310|gb|EDW74211.1| GK21505 [Drosophila willistoni]	sp|P13080|MALT_AEDAE	Probable maltase OS=Aedes aegypti GN=MAL1 PE=2 SV=1	COG0366	Glycosidases	K01187	dme:Dmel_CG8693	alpha-glucosidase [EC:3.2.1.20]	-	-	-
Unigene101063_All	gi|170028216|ref|XP_001841992.1|	protein kinase C [Culex quinquefasciatus] >gi|167871817|gb|EDS35200.1| protein kinase C [Culex quinquefasciatus]	sp|Q8BWW9|PKN2_MOUSE	Serine/threonine-protein kinase N2 OS=Mus musculus GN=Pkn2 PE=1 SV=2	--	--	K06071	aag:AaeL_AAEL001549	protein kinase N [EC:2.7.11.13]	GO:0001700//embryonic development via the syncytial blastoderm;GO:0006464//protein modification process	GO:0004674//protein serine/threonine kinase activity;GO:0032559//adenyl ribonucleotide binding	GO:0044464//cell part
Unigene101064_All	gi|195388168|ref|XP_002052755.1|	GJ20018 [Drosophila virilis] >gi|194149212|gb|EDW64910.1| GJ20018 [Drosophila virilis]	sp|Q5ZHS1|ELP3_CHICK	Elongator complex protein 3 OS=Gallus gallus GN=ELP3 PE=2 SV=1	COG1243	Histone acetyltransferase	K07739	aag:AaeL_AAEL006400	elongator complex protein 3 [EC:2.3.1.48]	GO:0006355//regulation of transcription, DNA-dependent	GO:0043169//cation binding;GO:0004468//lysine N-acetyltransferase activity;GO:0051540;GO:0019887//protein kinase regulator activity	GO:0043231//intracellular membrane-bounded organelle;GO:0043234//protein complex
Unigene101068_All	gi|121308873|dbj|BAF43533.1|	general transcription facter IIA subunit 1 variant 1 [Gallus gallus]	sp|P52654|TF2AA_DROME	Transcription initiation factor IIA subunit 1 OS=Drosophila melanogaster GN=TfIIA-L PE=1 SV=2	--	--	K03122	xla:399209	transcription initiation factor TFIIA large subunit	GO:0006351//transcription, DNA-dependent	GO:0030528//transcription regulator activity;GO:0005488//binding	GO:0005634//nucleus
Unigene10106_All	gi|193603601|ref|XP_001950202.1|	PREDICTED: hypothetical protein [Acyrthosiphon pisum]	--	--	--	--	--	--	--	-	-	-
Unigene101073_All	gi|110757632|ref|XP_001120391.1|	PREDICTED: similar to La related protein CG14066-PA, isoform A [Apis mellifera]	sp|Q9VAW5|LARP_DROME	La-related protein OS=Drosophila melanogaster GN=larp PE=1 SV=4	--	--	--	--	--	GO:0000226//microtubule cytoskeleton organization;GO:0000279//M phase	-	GO:0032991;GO:0044424//intracellular part
Unigene101082_All	gi|198416321|ref|XP_002119285.1|	PREDICTED: similar to conserved hypothetical protein, partial [Ciona intestinalis]	--	--	--	--	--	--	--	-	-	-
Unigene101084_All	gi|198459289|ref|XP_002138668.1|	GA24269 [Drosophila pseudoobscura pseudoobscura] >gi|198136640|gb|EDY69226.1| GA24269 [Drosophila pseudoobscura pseudoobscura]	--	--	--	--	--	--	--	-	-	-
Unigene101086_All	gi|189236626|ref|XP_975654.2|	PREDICTED: similar to AGAP000029-PA [Tribolium castaneum]	sp|Q09472|EP300_HUMAN	Histone acetyltransferase p300 OS=Homo sapiens GN=EP300 PE=1 SV=2	--	--	K04498	tca:664565	E1A/CREB-binding protein [EC:2.3.1.48]	GO:0006355//regulation of transcription, DNA-dependent;GO:0016570//histone modification	GO:0003712//transcription cofactor activity;GO:0004468//lysine N-acetyltransferase activity;GO:0046914//transition metal ion binding;GO:0016251//general RNA polymerase II transcription factor activity	GO:0043231//intracellular membrane-bounded organelle;GO:0043234//protein complex
Unigene101088_All	gi|238550613|gb|ACR44462.1|	cytochrome c oxidase subunit III [Phasianus colchicus]	sp|P18945|COX3_CHICK	Cytochrome c oxidase subunit 3 OS=Gallus gallus GN=MT-CO3 PE=3 SV=1	COG1845	Heme/copper-type cytochrome/quinol oxidase, subunit 3	K02262	gga:807637	cytochrome c oxidase subunit III [EC:1.9.3.1]	GO:0022904//respiratory electron transport chain	GO:0015002//heme-copper terminal oxidase activity	GO:0043231//intracellular membrane-bounded organelle;GO:0031224//intrinsic to membrane
Unigene101092_All	gi|242001376|ref|XP_002435331.1|	pseudouridylate synthase, putative [Ixodes scapularis] >gi|215498661|gb|EEC08155.1| pseudouridylate synthase, putative [Ixodes scapularis]	--	--	--	--	K06173	isc:IscW_ISCW006672	tRNA pseudouridine synthase A [EC:5.4.99.12]	GO:0016070//RNA metabolic process	-	-
Unigene101093_All	gi|148231837|ref|NP_001088495.1|	cytochrome P450, family 3, subfamily A, polypeptide 5 [Xenopus laevis] >gi|54311332|gb|AAH84827.1| LOC495363 protein [Xenopus laevis]	sp|O18993|CP3AL_CALJA	Cytochrome P450 3A21 OS=Callithrix jacchus GN=CYP3A21 PE=2 SV=1	--	--	K07424	xla:495363	cytochrome P450, family 3, subfamily A [EC:1.14.14.1]	-	GO:0005506//iron ion binding;GO:0004497//monooxygenase activity	-
Unigene101097_All	gi|112180627|gb|AAH70248.1|	TMSB4X protein [Homo sapiens] >gi|112180667|gb|AAH92437.1| TMSB4X protein [Homo sapiens]	sp|P20065|TYB4_MOUSE	Thymosin beta-4 OS=Mus musculus GN=Tmsb4x PE=1 SV=1	--	--	K05764	tgu:100190752	thymosin, beta 4	GO:0016477//cell migration;GO:0030837//negative regulation of actin filament polymerization	GO:0008092//cytoskeletal protein binding	GO:0043231//intracellular membrane-bounded organelle;GO:0043232;GO:0044444//cytoplasmic part
Unigene101099_All	gi|195551052|ref|XP_002076154.1|	GD12032 [Drosophila simulans] >gi|194201803|gb|EDX15379.1| GD12032 [Drosophila simulans]	--	--	--	--	--	--	--	-	-	-
Unigene10109_All	gi|301613201|ref|XP_002936104.1|	PREDICTED: apoptosis-inducing factor 3-like [Xenopus (Silurana) tropicalis]	sp|Q96NN9|AIFM3_HUMAN	Apoptosis-inducing factor 3 OS=Homo sapiens GN=AIFM3 PE=1 SV=1	COG0446	Uncharacterized NAD(FAD)-dependent dehydrogenases	K00530	dme:Dmel_CG10700	[EC:1.18.1.-]	GO:0012502//induction of programmed cell death;GO:0051881//regulation of mitochondrial membrane potential;GO:0006919//activation of caspase activity	GO:0005488//binding;GO:0016505//apoptotic protease activator activity	GO:0043231//intracellular membrane-bounded organelle;GO:0019866//organelle inner membrane;GO:0044444//cytoplasmic part
Unigene101104_All	gi|76162089|gb|ABA40770.1|	SJCHGC01393 protein [Schistosoma japonicum]	sp|Q6CQE5|TAR1_KLULA	Protein TAR1 OS=Kluyveromyces lactis GN=TAR1-A PE=4 SV=2	--	--	--	--	--	-	-	-
Unigene101106_All	gi|115660670|ref|XP_791277.2|	PREDICTED: hypothetical protein [Strongylocentrotus purpuratus] >gi|115926648|ref|XP_001187925.1| PREDICTED: hypothetical protein [Strongylocentrotus purpuratus]	--	--	--	--	--	--	--	-	-	-
Unigene101107_All	gi|145543328|ref|XP_001457350.1|	hypothetical protein [Paramecium tetraurelia strain d4-2] >gi|124425166|emb|CAK89953.1| unnamed protein product [Paramecium tetraurelia]	--	--	--	--	--	--	--	-	-	-
Unigene101109_All	--	--	sp|Q9C6S1|FH14_ARATH	Formin-like protein 14 OS=Arabidopsis thaliana GN=FH14 PE=2 SV=3	--	--	--	--	--	-	-	-
Unigene101111_All	gi|71159516|gb|AAZ29608.1|	C-type lectin [Penaeus monodon]	--	--	--	--	--	--	--	-	-	-
Unigene101112_All	gi|149254562|ref|XP_485681.5|	PREDICTED: WD repeat domain 66 [Mus musculus]	--	--	--	--	--	--	--	-	-	-
Unigene101126_All	gi|195490441|ref|XP_002093141.1|	GE21161 [Drosophila yakuba] >gi|194179242|gb|EDW92853.1| GE21161 [Drosophila yakuba]	sp|B1AUE5|PEX10_MOUSE	Peroxisome biogenesis factor 10 OS=Mus musculus GN=Pex10 PE=2 SV=1	--	--	K13346	nve:NEMVE_v1g229451	peroxin-10	-	GO:0005488//binding	GO:0044439//peroxisomal part;GO:0016020//membrane
Unigene101135_All	gi|218749845|ref|NP_001136335.1|	egalitarian [Nasonia vitripennis]	sp|Q9VCA8|ANKHM_DROME	Ankyrin repeat and KH domain-containing protein mask OS=Drosophila melanogaster GN=mask PE=1 SV=2	--	--	--	--	--	-	-	-
Unigene10113_All	gi|3096961|emb|CAA57760.1|	CPY [Chironomus thummi]	sp|Q8BPN8|DMXL2_MOUSE	DmX-like protein 2 OS=Mus musculus GN=Dmxl2 PE=1 SV=3	--	--	--	--	--	-	-	-
Unigene101141_All	gi|260828623|ref|XP_002609262.1|	hypothetical protein BRAFLDRAFT_86827 [Branchiostoma floridae] >gi|229294618|gb|EEN65272.1| hypothetical protein BRAFLDRAFT_86827 [Branchiostoma floridae]	--	--	COG4805	Uncharacterized protein conserved in bacteria	--	--	--	-	-	-
Unigene101144_All	gi|91076638|ref|XP_970291.1|	PREDICTED: similar to AGAP002652-PA [Tribolium castaneum]	sp|Q5R5C9|SCPDH_PONAB	Probable saccharopine dehydrogenase OS=Pongo abelii GN=SCCPDH PE=2 SV=1	--	--	--	--	--	-	-	-
Unigene101145_All	gi|301760430|ref|XP_002916011.1|	PREDICTED: centriolin-like [Ailuropoda melanoleuca]	sp|Q7Z7A1|CP110_HUMAN	Centriolin OS=Homo sapiens GN=CEP110 PE=1 SV=2	COG3064	Membrane protein involved in colicin uptake	K10352	gga:396469	myosin heavy chain	GO:0009987//cellular process	-	GO:0005856//cytoskeleton;GO:0044444//cytoplasmic part
Unigene101156_All	gi|158287509|ref|XP_309519.4|	AGAP011127-PA [Anopheles gambiae str. PEST] >gi|157019685|gb|EAA05112.4| AGAP011127-PA [Anopheles gambiae str. PEST]	sp|Q6ZPZ3|ZC3H4_MOUSE	Zinc finger CCCH domain-containing protein 4 OS=Mus musculus GN=Zc3h4 PE=1 SV=2	--	--	--	--	--	-	GO:0046914//transition metal ion binding	-
Unigene101162_All	gi|115938178|ref|XP_798043.2|	PREDICTED: similar to MGC84124 protein [Strongylocentrotus purpuratus] >gi|115951797|ref|XP_001179161.1| PREDICTED: similar to MGC84124 protein [Strongylocentrotus purpuratus]	sp|Q2KIR4|CI023_BOVIN	Alba-like protein C9orf23 homolog OS=Bos taurus PE=2 SV=1	--	--	--	--	--	-	-	-
Unigene101163_All	gi|91079128|ref|XP_975432.1|	PREDICTED: similar to CG11523 CG11523-PA [Tribolium castaneum]	sp|Q7ZWI4|GSKIP_DANRE	GSK3-beta interaction protein OS=Danio rerio GN=gskip PE=2 SV=1	--	--	--	--	--	-	-	-
Unigene101166_All	gi|193676340|ref|XP_001948540.1|	PREDICTED: similar to DNA topoisomerase/gyrase [Acyrthosiphon pisum]	sp|P41516|TOP2A_RAT	DNA topoisomerase 2-alpha OS=Rattus norvegicus GN=Top2a PE=2 SV=1	COG0188	Type IIA topoisomerase (DNA gyrase/topo II, topoisomerase IV), A subunit	K03164	api:100167074	DNA topoisomerase II [EC:5.99.1.3]	GO:0006357//regulation of transcription from RNA polymerase II promoter;GO:0021533//cell differentiation in hindbrain;GO:0006259//DNA metabolic process;GO:0030261//chromosome condensation;GO:0009790//embryonic development;GO:0006915//apoptosis;GO:0045070//positive regulation of viral genome replication;GO:0033554//cellular response to stress;GO:0019932//second-messenger-mediated signaling;GO:0009…	GO:0032182;GO:0003916//DNA topoisomerase activity;GO:0019901//protein kinase binding;GO:0046983//protein dimerization activity;GO:0042802//identical protein binding;GO:0032559//adenyl ribonucleotide binding;GO:0042623//ATPase activity, coupled	GO:0031981//nuclear lumen;GO:0005694//chromosome;GO:0005813//centrosome;GO:0043234//protein complex
Unigene101177_All	gi|73996692|ref|XP_851525.1|	PREDICTED: similar to CG13570-PA isoform 3 [Canis familiaris]	--	--	--	--	--	--	--	-	-	-
Unigene10117_All	gi|91076138|ref|XP_970159.1|	PREDICTED: similar to actin binding [Tribolium castaneum]	sp|P35220|CTNA_DROME	Catenin alpha OS=Drosophila melanogaster GN=alpha-Cat PE=1 SV=2	--	--	K05691	tca:658703	catenin (cadherin-associated protein), alpha	GO:0007293//germarium-derived egg chamber formation;GO:0007010//cytoskeleton organization	GO:0008092//cytoskeletal protein binding;GO:0050839//cell adhesion molecule binding	GO:0005856//cytoskeleton;GO:0005913//cell-cell adherens junction;GO:0016323//basolateral plasma membrane;GO:0019897//extrinsic to plasma membrane
Unigene101183_All	gi|118777903|ref|XP_564724.2|	AGAP007534-PD [Anopheles gambiae str. PEST] >gi|116132126|gb|EAL41769.2| AGAP007534-PD [Anopheles gambiae str. PEST]	sp|Q10215|YAY7_SCHPO	Uncharacterized protein C4H3.07c OS=Schizosaccharomyces pombe GN=SPAC4H3.07c PE=2 SV=1	COG0607	Rhodanese-related sulfurtransferase	K01010	dme:Dmel_CG12279	thiosulfate sulfurtransferase [EC:2.8.1.1]	-	-	-
Unigene101184_All	gi|158297736|ref|XP_317925.4|	AGAP011395-PA [Anopheles gambiae str. PEST] >gi|157014720|gb|EAA13037.4| AGAP011395-PA [Anopheles gambiae str. PEST]	sp|B2RY56|RBM25_MOUSE	RNA-binding protein 25 OS=Mus musculus GN=Rbm25 PE=1 SV=1	--	--	K06225	aga:AgaP_AGAP011395	patched 1	GO:0009987//cellular process;GO:0006810//transport;GO:0008152//metabolic process;GO:0008104//protein localization	GO:0016491//oxidoreductase activity;GO:0005506//iron ion binding	GO:0044425//membrane part;GO:0044444//cytoplasmic part;GO:0012505//endomembrane system
Unigene101194_All	--	--	sp|P04841|ALOX_PICAN	Alcohol oxidase OS=Pichia angusta GN=MOX PE=3 SV=1	--	--	--	--	--	-	-	-
Unigene101196_All	--	--	--	--	COG3791	Uncharacterized conserved protein	--	--	--	-	-	-
Unigene101198_All	gi|224044524|ref|XP_002192007.1|	PREDICTED: hypothetical protein, partial [Taeniopygia guttata]	--	--	--	--	K12822	aga:AgaP_AGAP004546	RNA-binding protein 25	-	-	-
Unigene101201_All	gi|156538817|ref|XP_001607965.1|	PREDICTED: similar to ubiquitin protein ligase [Nasonia vitripennis]	sp|Q15386|UBE3C_HUMAN	Ubiquitin-protein ligase E3C OS=Homo sapiens GN=UBE3C PE=1 SV=3	COG5021	Ubiquitin-protein ligase	K10589	nvi:100124113	ubiquitin-protein ligase E3 C [EC:6.3.2.19]	-	GO:0016874//ligase activity	-
Unigene101202_All	gi|110761623|ref|XP_396184.3|	PREDICTED: similar to phosphatidylinositol polyphosphate 5-phosphatase isoform b [Apis mellifera]	sp|Q01968|OCRL_HUMAN	Inositol polyphosphate 5-phosphatase OCRL-1 OS=Homo sapiens GN=OCRL PE=1 SV=3	COG5411	Phosphatidylinositol 5-phosphate phosphatase	K01099	nvi:100121409	phosphatidylinositol-bisphosphatase [EC:3.1.3.36]	GO:0044238//primary metabolic process	GO:0016791//phosphatase activity	GO:0044431//Golgi apparatus part;GO:0016023//cytoplasmic membrane-bounded vesicle
Unigene101204_All	gi|221126783|ref|XP_002165903.1|	PREDICTED: similar to CG41536 CG41536-PA [Hydra magnipapillata]	sp|Q8TGM7|ART2_YEAST	Uncharacterized protein ART2 OS=Saccharomyces cerevisiae GN=ART2 PE=4 SV=1	--	--	--	--	--	-	-	-
Unigene101205_All	gi|91081497|ref|XP_974526.1|	PREDICTED: similar to AGAP008106-PA [Tribolium castaneum]	sp|Q69BT7|TPPC4_RAT	Trafficking protein particle complex subunit 4 OS=Rattus norvegicus GN=Trappc4 PE=2 SV=1	COG5122	Transport protein particle (TRAPP) complex subunit	--	--	--	GO:0048193//Golgi vesicle transport	GO:0005488//binding	GO:0044459//plasma membrane part;GO:0043005//neuron projection;GO:0030136//clathrin-coated vesicle;GO:0005801//cis-Golgi network
Unigene101206_All	gi|194440948|gb|ACF70735.1|	eukaryotic translation elongation factor 1 [Colinus virginianus]	sp|Q90835|EF1A_CHICK	Elongation factor 1-alpha 1 OS=Gallus gallus GN=EEF1A PE=2 SV=1	COG5256	Translation elongation factor EF-1alpha (GTPase)	K03231	tgu:100223995	elongation factor EF-1 alpha subunit [EC:3.6.5.3]	-	GO:0017111//nucleoside-triphosphatase activity;GO:0032561//guanyl ribonucleotide binding;GO:0008135//translation factor activity, nucleic acid binding	GO:0044424//intracellular part
Unigene101212_All	gi|113367138|gb|ABI34626.1|	carcinolectin5b-11 [Carcinoscorpius rotundicauda]	sp|Q9U8W7|TL5B_TACTR	Techylectin-5B OS=Tachypleus tridentatus PE=1 SV=1	--	--	K10104	spu:581954	ficolin	GO:0009888//tissue development;GO:0030308//negative regulation of cell growth;GO:0001667//ameboidal cell migration;GO:0007155//cell adhesion	GO:0030246//carbohydrate binding	-
Unigene101215_All	gi|1280134|gb|AAA98006.1|	Hypothetical protein F16H11.2 [Caenorhabditis elegans]	sp|B2RY56|RBM25_MOUSE	RNA-binding protein 25 OS=Mus musculus GN=Rbm25 PE=1 SV=1	--	--	K06225	aga:AgaP_AGAP011395	patched 1	GO:0009124//nucleoside monophosphate biosynthetic process;GO:0015031//protein transport;GO:0006464//protein modification process	GO:0016829//lyase activity;GO:0004672//protein kinase activity;GO:0016491//oxidoreductase activity;GO:0004888//transmembrane receptor activity;GO:0005506//iron ion binding;GO:0032559//adenyl ribonucleotide binding	GO:0031224//intrinsic to membrane;GO:0012510//trans-Golgi network transport vesicle membrane;GO:0005905//coated pit
Unigene101217_All	gi|158293242|ref|XP_314561.4|	AGAP010596-PA [Anopheles gambiae str. PEST] >gi|157016864|gb|EAA09964.4| AGAP010596-PA [Anopheles gambiae str. PEST]	--	--	--	--	K01077	aga:AgaP_AGAP010596	alkaline phosphatase [EC:3.1.3.1]	-	GO:0016791//phosphatase activity	-
Unigene101218_All	gi|296213527|ref|XP_002753304.1|	PREDICTED: 60S ribosomal protein L4-like [Callithrix jacchus]	sp|P50878|RL4_RAT	60S ribosomal protein L4 OS=Rattus norvegicus GN=Rpl4 PE=1 SV=3	COG0088	Ribosomal protein L4	K02930	mdo:100025004	large subunit ribosomal protein L4e	GO:0006412//translation	GO:0003676//nucleic acid binding;GO:0005198//structural molecule activity	GO:0015934//large ribosomal subunit
Unigene10121_All	gi|91088923|ref|XP_973277.1|	PREDICTED: similar to CG9526 CG9526-PA [Tribolium castaneum]	sp|Q7SZQ0|MBOA7_DANRE	Lysophospholipid acyltransferase 7 OS=Danio rerio GN=mboat7 PE=2 SV=1	--	--	K13516	tca:662062	lysophospholipid acyltransferase 7 [EC:2.3.1.-]	-	-	-
Unigene101221_All	gi|110761407|ref|XP_391884.3|	PREDICTED: similar to Rho GTPase activating protein 21 isoform 1 [Apis mellifera]	--	--	--	--	--	--	--	-	-	-
Unigene101226_All	gi|74876134|sp|Q75JC9.1|Y8484_DICDI	RecName: Full=Uncharacterized protein DDB_G0271670; Flags: Precursor	sp|Q75JC9|Y8484_DICDI	Uncharacterized protein DDB_G0271670 OS=Dictyostelium discoideum GN=DDB_G0271670 PE=4 SV=1	COG5297	Cellobiohydrolase A (1,4-beta-cellobiosidase A)	K02308	mmu:13163	death-associated protein 6	-	-	-
Unigene101228_All	gi|300796175|ref|NP_001179471.1|	eukaroytic elongation factor 2 kinase [Bos taurus] >gi|297490170|ref|XP_002698036.1| PREDICTED: eukaryotic elongation factor-2 kinase [Bos taurus] >gi|296473343|gb|DAA15458.1| eukaryotic elongation factor-2 kinase [Bos taurus]	sp|O08796|EF2K_MOUSE	Eukaroytic elongation factor 2 kinase OS=Mus musculus GN=Eef2k PE=1 SV=1	--	--	K08292	bta:521730	elongation factor 2 kinase [EC:2.7.11.20]	GO:0006796//phosphate metabolic process	GO:0004683//calmodulin-dependent protein kinase activity;GO:0046872//metal ion binding;GO:0005515//protein binding;GO:0032559//adenyl ribonucleotide binding	GO:0044444//cytoplasmic part
Unigene101230_All	gi|290562679|gb|ADD38735.1|	DnaJ homolog subfamily B member 11 [Lepeophtheirus salmonis]	sp|P81999|DJB11_CANFA	DnaJ homolog subfamily B member 11 OS=Canis familiaris GN=DNAJB11 PE=1 SV=2	--	--	K09517	dpo:Dpse_GA17999	DnaJ homolog subfamily B member 11	GO:0044267//cellular protein metabolic process	GO:0005515//protein binding	-
Unigene101237_All	gi|125846671|ref|XP_001344703.1|	PREDICTED: myotubularin-related protein 3-like isoform 1 [Danio rerio]	sp|Q5RFL4|ZFYV1_PONAB	Zinc finger FYVE domain-containing protein 1 OS=Pongo abelii GN=ZFYVE1 PE=2 SV=1	--	--	K12182	smm:Smp_093740.3	hepatocyte growth factor-regulated tyrosine kinase substrate	-	GO:0035091//phosphoinositide binding	GO:0005794//Golgi apparatus
Unigene10123_All	gi|157106206|ref|XP_001649217.1|	cell division control protein [Aedes aegypti] >gi|108879911|gb|EAT44136.1| cell division control protein [Aedes aegypti]	sp|O00311|CDC7_HUMAN	Cell division cycle 7-related protein kinase OS=Homo sapiens GN=CDC7 PE=1 SV=1	COG0515	Serine/threonine protein kinase	K02214	aag:AaeL_AAEL004477	cell division control protein 7 [EC:2.7.11.1]	GO:0044238//primary metabolic process;GO:0022402//cell cycle process;GO:0044260;GO:0050794//regulation of cellular process	GO:0005488//binding;GO:0004672//protein kinase activity	GO:0005634//nucleus
Unigene101242_All	gi|170054407|ref|XP_001863115.1|	cytosolic purine 5-nucleotidase [Culex quinquefasciatus] >gi|167874721|gb|EDS38104.1| cytosolic purine 5-nucleotidase [Culex quinquefasciatus]	sp|Q5EBF1|5NTC_XENTR	Cytosolic purine 5'-nucleotidase OS=Xenopus tropicalis GN=nt5c2 PE=2 SV=1	--	--	K01081	dme:Dmel_CG32549	5'-nucleotidase [EC:3.1.3.5]	-	GO:0008252//nucleotidase activity;GO:0043169//cation binding	GO:0044444//cytoplasmic part
Unigene101244_All	gi|114626146|ref|XP_001142154.1|	PREDICTED: similar to Thioredoxin (ATL-derived factor) (ADF) (Surface-associated sulphydryl protein) (SASP) [Pan troglodytes]	sp|P10599|THIO_HUMAN	Thioredoxin OS=Homo sapiens GN=TXN PE=1 SV=3	COG0526	Thiol-disulfide isomerase and thioredoxins	K03671	ptr:740248	thioredoxin 1	GO:0006357//regulation of transcription from RNA polymerase II promoter;GO:0006091//generation of precursor metabolites and energy;GO:0019725//cellular homeostasis;GO:0018904;GO:0007154//cell communication;GO:0046823	GO:0005488//binding;GO:0016209//antioxidant activity;GO:0015036//disulfide oxidoreductase activity	GO:0043231//intracellular membrane-bounded organelle;GO:0044444//cytoplasmic part
Unigene101250_All	gi|195119532|ref|XP_002004285.1|	GI19695 [Drosophila mojavensis] >gi|193909353|gb|EDW08220.1| GI19695 [Drosophila mojavensis]	sp|Q54KX0|GTAN_DICDI	GATA zinc finger domain-containing protein 14 OS=Dictyostelium discoideum GN=gtaN PE=4 SV=1	--	--	--	--	--	-	GO:0005488//binding	-
Unigene101257_All	gi|291388176|ref|XP_002710699.1|	PREDICTED: ribosomal protein L27-like [Oryctolagus cuniculus]	sp|P61354|RL27_RAT	60S ribosomal protein L27 OS=Rattus norvegicus GN=Rpl27 PE=2 SV=2	COG2163	Ribosomal protein L14E/L6E/L27E	K02901	xtr:548934	large subunit ribosomal protein L27e	GO:0010467//gene expression	GO:0005198//structural molecule activity	GO:0030529//ribonucleoprotein complex
Unigene10125_All	gi|195131653|ref|XP_002010260.1|	GI14791 [Drosophila mojavensis] >gi|193908710|gb|EDW07577.1| GI14791 [Drosophila mojavensis]	sp|Q8MP30|Y7791_DICDI	Uncharacterized histidine-rich protein DDB_G0274557 OS=Dictyostelium discoideum GN=DDB_G0274557 PE=4 SV=1	--	--	K09405	rno:687553	forkhead box protein L	-	-	-
Unigene101266_All	gi|301783607|ref|XP_002927219.1|	PREDICTED: 60S ribosomal protein L21-like [Ailuropoda melanoleuca]	sp|P46778|RL21_HUMAN	60S ribosomal protein L21 OS=Homo sapiens GN=RPL21 PE=1 SV=2	COG2139	Ribosomal protein L21E	K02889	ecb:100051116	large subunit ribosomal protein L21e	GO:0006412//translation	GO:0003676//nucleic acid binding;GO:0005198//structural molecule activity	GO:0015934//large ribosomal subunit
Unigene101268_All	gi|158287296|ref|XP_309356.4|	AGAP011292-PA [Anopheles gambiae str. PEST] >gi|157019583|gb|EAA05158.4| AGAP011292-PA [Anopheles gambiae str. PEST]	sp|Q24020|FLII_DROME	Protein flightless-1 OS=Drosophila melanogaster GN=fliI PE=2 SV=1	--	--	K05768	dre:336623	gelsolin	-	GO:0016787//hydrolase activity;GO:0008092//cytoskeletal protein binding	-
Unigene101269_All	gi|291227948|ref|XP_002733944.1|	PREDICTED: CG1428-like [Saccoglossus kowalevskii]	--	--	--	--	--	--	--	-	-	-
Unigene101272_All	gi|296531511|ref|NP_001171877.1|	selenoprotein H [Sus scrofa] >gi|295641055|gb|ADG22610.1| selenoprotein H [Sus scrofa]	sp|Q8IZQ5|SELH_HUMAN	Selenoprotein H OS=Homo sapiens GN=SELH PE=1 SV=2	COG3087	Cell division protein	K11294	rno:25135	nucleolin	-	-	-
Unigene101275_All	gi|195116373|ref|XP_002002730.1|	GI17542 [Drosophila mojavensis] >gi|193913305|gb|EDW12172.1| GI17542 [Drosophila mojavensis]	sp|Q9Z214|HOME1_RAT	Homer protein homolog 1 OS=Rattus norvegicus GN=Homer1 PE=1 SV=2	--	--	K13166	tgu:100218451	splicing factor, arginine/serine-rich 14	GO:0030534//adult behavior;GO:0010033//response to organic substance	-	GO:0043005//neuron projection
Unigene101279_All	gi|149640654|ref|XP_001512706.1|	PREDICTED: similar to lipoic acid synthetase [Ornithorhynchus anatinus]	sp|Q5XIH4|LIAS_RAT	Lipoyl synthase, mitochondrial OS=Rattus norvegicus GN=Lias PE=2 SV=1	COG0320	Lipoate synthase	K03644	oaa:100081998	lipoic acid synthetase [EC:2.8.1.8]	GO:0006952//defense response;GO:0009105//lipoic acid biosynthetic process;GO:0002237//response to molecule of bacterial origin	GO:0043169//cation binding;GO:0016783//sulfurtransferase activity;GO:0051536//iron-sulfur cluster binding	GO:0031981//nuclear lumen
Unigene101282_All	gi|291226778|ref|XP_002733368.1|	PREDICTED: 5-methyltetrahydrofolate-homocysteine methyltransferase-like [Saccoglossus kowalevskii]	sp|Q09582|METH_CAEEL	Probable methionine synthase OS=Caenorhabditis elegans GN=nos-1 PE=1 SV=1	COG1410	Methionine synthase I, cobalamin-binding domain	K00548	tgu:100230827	5-methyltetrahydrofolate--homocysteine methyltransferase [EC:2.1.1.13]	GO:0006760//folic acid and derivative metabolic process;GO:0048731;GO:0000097//sulfur amino acid biosynthetic process;GO:0046903//secretion;GO:0006730//one-carbon metabolic process;GO:0008213	GO:0019842//vitamin binding;GO:0008172//S-methyltransferase activity;GO:0046914//transition metal ion binding;GO:0016597//amino acid binding	GO:0044444//cytoplasmic part;GO:0000267//cell fraction
Unigene101284_All	gi|118490730|ref|XP_001238674.1|	aaa family atpase [Eimeria tenella] >gi|109238457|emb|CAK51421.1| aaa family atpase [Eimeria tenella]	sp|Q2TA51|KRA55_MOUSE	Keratin-associated protein 5-5 OS=Mus musculus GN=Krtap5-5 PE=2 SV=1	--	--	--	--	--	-	-	-
Unigene101285_All	gi|183396273|gb|ACC62007.1|	hydroxyproline-rich glycoprotein [Cryptosporidium hominis]	sp|B2RY56|RBM25_MOUSE	RNA-binding protein 25 OS=Mus musculus GN=Rbm25 PE=1 SV=1	--	--	K12822	dpe:Dper_GL18235	RNA-binding protein 25	-	GO:0005488//binding	-
Unigene101288_All	gi|46395491|ref|NP_997063.1|	PIT 54 protein [Gallus gallus] >gi|13434994|dbj|BAB39761.1| PIT 54 [Gallus gallus]	sp|A1L4H1|SRCRL_HUMAN	Scavenger receptor cysteine-rich domain-containing protein LOC284297 OS=Homo sapiens PE=2 SV=2	--	--	K06545	cfa:477704	CD163 antigen	-	-	GO:0044464//cell part
Unigene101293_All	gi|91083709|ref|XP_969911.1|	PREDICTED: similar to AGAP004866-PA [Tribolium castaneum]	--	--	--	--	K12740	dre:323005	NK-tumor recognition protein	-	-	-
Unigene101299_All	gi|291224481|ref|XP_002732232.1|	PREDICTED: FERM, RhoGEF and pleckstrin domain protein 2-like [Saccoglossus kowalevskii]	sp|Q91VS8|FARP2_MOUSE	FERM, RhoGEF and pleckstrin domain-containing protein 2 OS=Mus musculus GN=Farp2 PE=1 SV=1	--	--	K06082	dre:567490	FERM, RhoGEF and pleckstrin domain protein 2	-	-	-
Unigene101302_All	gi|291226450|ref|XP_002733205.1|	PREDICTED: neurogenic locus notch homolog protein 2-like [Saccoglossus kowalevskii]	sp|P0C6B8|SVEP1_RAT	Sushi, von Willebrand factor type A, EGF and pentraxin domain-containing protein 1 OS=Rattus norvegicus GN=Svep1 PE=1 SV=1	--	--	K06496	gga:424364	selectin, platele	-	-	-
Unigene101303_All	gi|69062137|gb|AAZ00086.1|	NADH dehydrogenase subunit 2 [Homo sapiens] >gi|151328528|gb|ABR93752.1| NADH dehydrogenase subunit 2 [Homo sapiens] >gi|156455639|gb|ABU64833.1| NADH dehydrogenase subunit 2 [Homo sapiens] >gi|213492506|gb|ACJ47274.1| NADH dehydrogenase subunit 2 [Homo sapiens]	sp|P03891|NU2M_HUMAN	NADH-ubiquinone oxidoreductase chain 2 OS=Homo sapiens GN=MT-ND2 PE=1 SV=2	COG1007	NADH:ubiquinone oxidoreductase subunit 2 (chain N)	K03879	hsa:4536	NADH dehydrogenase I subunit 2 [EC:1.6.5.3]	GO:0051234//establishment of localization;GO:0022904//respiratory electron transport chain	GO:0050136//NADH dehydrogenase (quinone) activity	GO:0019866//organelle inner membrane;GO:0043231//intracellular membrane-bounded organelle;GO:0031224//intrinsic to membrane
Unigene101319_All	gi|291220868|ref|XP_002730449.1|	PREDICTED: pleckstrin homology-like domain, family B, member 1-like [Saccoglossus kowalevskii]	sp|Q6NSJ2|PHLB3_HUMAN	Pleckstrin homology-like domain family B member 3 OS=Homo sapiens GN=PHLDB3 PE=2 SV=2	--	--	--	--	--	-	-	-
Unigene10131_All	gi|122056972|sp|Q550K8.1|Y7071_DICDI	RecName: Full=Probable serine/threonine-protein kinase DDB_G0277071	sp|Q550K8|Y7071_DICDI	Probable serine/threonine-protein kinase DDB_G0277071 OS=Dictyostelium discoideum GN=DDB_G0277071 PE=3 SV=1	--	--	K11432	mdo:100010516	PR domain zinc finger protein 2	GO:0034645;GO:0010467//gene expression	-	GO:0043229//intracellular organelle
Unigene101320_All	gi|56757451|gb|AAW26893.1|	SJCHGC04686 protein [Schistosoma japonicum]	--	--	--	--	--	--	--	-	-	-
Unigene101321_All	gi|7669492|ref|NP_002037.2|	glyceraldehyde-3-phosphate dehydrogenase [Homo sapiens] >gi|55637711|ref|XP_508955.1| PREDICTED: glyceraldehyde-3-phosphate dehydrogenase isoform 5 [Pan troglodytes] >gi|114643052|ref|XP_001162057.1| PREDICTED: glyceraldehyde-3-phosphate dehydrogenase isoform 3 [Pan troglodytes] >gi|114643054|ref|XP_001162096.1| PREDICTED: glyceraldehyde-3-phosphate dehydrogenase isoform 4 [Pan troglodytes] >gi|1…	sp|P04406|G3P_HUMAN	Glyceraldehyde-3-phosphate dehydrogenase OS=Homo sapiens GN=GAPDH PE=1 SV=3	COG0057	Glyceraldehyde-3-phosphate dehydrogenase/erythrose-4-phosphate dehydrogenase	K00134	hsa:2597	glyceraldehyde 3-phosphate dehydrogenase [EC:1.2.1.12]	GO:0006007//glucose catabolic process	GO:0008943//glyceraldehyde-3-phosphate dehydrogenase activity;GO:0000166//nucleotide binding	GO:0044444//cytoplasmic part
Unigene101322_All	gi|60602612|gb|AAX27763.1|	SJCHGC01957 protein [Schistosoma japonicum]	--	--	--	--	K02085	cfa:485084	adenomatosis polyposis coli protein	GO:0006351//transcription, DNA-dependent	GO:0046914//transition metal ion binding;GO:0003676//nucleic acid binding	GO:0031981//nuclear lumen
Unigene101343_All	gi|156547946|ref|XP_001604800.1|	PREDICTED: similar to ENSANGP00000031576 [Nasonia vitripennis]	sp|P32583|SRP40_YEAST	Suppressor protein SRP40 OS=Saccharomyces cerevisiae GN=SRP40 PE=1 SV=2	--	--	K11855	nvi:100121209	ubiquitin carboxyl-terminal hydrolase 36/42 [EC:3.1.2.15]	-	-	-
Unigene101344_All	--	--	--	--	--	--	K12898	dpo:Dpse_GA27490	heterogeneous nuclear ribonucleoprotein F/H	-	-	-
Unigene101346_All	gi|149412853|ref|XP_001505381.1|	PREDICTED: similar to U1 small nuclear ribonucleoprotein 1C [Ornithorhynchus anatinus]	sp|Q8CG46|SMC5_MOUSE	Structural maintenance of chromosomes protein 5 OS=Mus musculus GN=Smc5 PE=2 SV=1	COG1196	Chromosome segregation ATPases	--	--	--	GO:0006259//DNA metabolic process;GO:0033554//cellular response to stress	GO:0000166//nucleotide binding	GO:0043229//intracellular organelle
Unigene101350_All	gi|220942181|gb|AAY89587.2|	E75 nuclear receptor [Gecarcinus lateralis]	--	--	--	--	--	--	--	GO:0010468//regulation of gene expression;GO:0006351//transcription, DNA-dependent	GO:0004879//ligand-dependent nuclear receptor activity;GO:0046914//transition metal ion binding;GO:0003677//DNA binding	GO:0043231//intracellular membrane-bounded organelle
Unigene101353_All	gi|291243067|ref|XP_002741428.1|	PREDICTED: RNA binding motif protein 22-like [Saccoglossus kowalevskii]	sp|Q4V7D7|RBM22_RAT	Pre-mRNA-splicing factor RBM22 OS=Rattus norvegicus GN=Rbm22 PE=2 SV=1	--	--	K12872	ecb:100060252	pre-mRNA-splicing factor RBM22/SLT11	GO:0006396//RNA processing;GO:0006606//protein import into nucleus	GO:0003676//nucleic acid binding;GO:0046914//transition metal ion binding;GO:0005515//protein binding	GO:0031981//nuclear lumen;GO:0030529//ribonucleoprotein complex
Unigene101355_All	gi|156548029|ref|XP_001605774.1|	PREDICTED: similar to defective in cullin neddylation protein [Nasonia vitripennis]	sp|Q4V8B2|DCNL3_RAT	DCN1-like protein 3 OS=Rattus norvegicus GN=Dcun1d3 PE=2 SV=1	--	--	--	--	--	GO:0007090//regulation of S phase of mitotic cell cycle;GO:0006915//apoptosis;GO:0016049//cell growth;GO:0010212//response to ionizing radiation;GO:0009411//response to UV	-	GO:0044444//cytoplasmic part
Unigene101357_All	gi|291223185|ref|XP_002731591.1|	PREDICTED: mitogen-activated protein kinase kinase kinase 10-like [Saccoglossus kowalevskii]	sp|Q8VDG6|M3KL4_MOUSE	Mitogen-activated protein kinase kinase kinase OS=Mus musculus GN=Mlk4 PE=2 SV=2	--	--	K04418	hsa:4294	mitogen-activated protein kinase kinase kinase 10 [EC:2.7.11.25]	GO:0009987//cellular process	GO:0004672//protein kinase activity;GO:0000166//nucleotide binding	-
Unigene101359_All	gi|37805422|gb|AAH60367.1|	MGC68803 protein [Xenopus laevis]	sp|P70428|EXT2_MOUSE	Exostosin-2 OS=Mus musculus GN=Ext2 PE=1 SV=1	--	--	K02367	xla:398750	glucuronyl/N-acetylglucosaminyl transferase EXT2 [EC:2.4.1.224 2.4.1.225]	-	-	-
Unigene101363_All	gi|301759199|ref|XP_002915445.1|	PREDICTED: eukaryotic translation initiation factor 3 subunit A-like [Ailuropoda melanoleuca]	sp|Q1JU68|EIF3A_RAT	Eukaryotic translation initiation factor 3 subunit A OS=Rattus norvegicus GN=Eif3a PE=2 SV=2	--	--	K03254	ssc:100156570	translation initiation factor eIF-3 subunit 10	GO:0006413//translational initiation;GO:0042255//ribosome assembly	GO:0043021//ribonucleoprotein binding;GO:0008135//translation factor activity, nucleic acid binding	GO:0043231//intracellular membrane-bounded organelle;GO:0044444//cytoplasmic part;GO:0005882//intermediate filament
Unigene101367_All	gi|2677802|gb|AAB88789.1|	proline dehydrogenase/proline oxidase [Homo sapiens]	sp|O43272|PROD_HUMAN	Proline dehydrogenase, mitochondrial OS=Homo sapiens GN=PRODH PE=1 SV=2	--	--	K00318	hsa:5625	proline dehydrogenase [EC:1.5.99.8]	GO:0006560//proline metabolic process;GO:0006536//glutamate metabolic process	GO:0031406//carboxylic acid binding;GO:0016645//oxidoreductase activity, acting on the CH-NH group of donors	GO:0043231//intracellular membrane-bounded organelle;GO:0019866//organelle inner membrane
Unigene10136_All	gi|66499443|ref|XP_394248.2|	PREDICTED: similar to F16A11.1 [Apis mellifera]	sp|Q5R881|RSPRY_PONAB	RING finger and SPRY domain-containing protein 1 OS=Pongo abelii GN=RSPRY1 PE=2 SV=1	--	--	K12169	dan:Dana_GF17158	Kip1 ubiquitination-promoting complex protein 1 [EC:6.3.2.19]	-	-	-
Unigene101370_All	gi|37620202|ref|NP_932338.1|	methionine synthase [Danio rerio] >gi|20977255|gb|AAM33342.1|AF506733_1 methionine synthase [Danio rerio] >gi|28279621|gb|AAH45477.1| 5-methyltetrahydrofolate-homocysteine methyltransferase [Danio rerio]	sp|Q99707|METH_HUMAN	Methionine synthase OS=Homo sapiens GN=MTR PE=1 SV=2	COG1410	Methionine synthase I, cobalamin-binding domain	K00548	dre:378847	5-methyltetrahydrofolate--homocysteine methyltransferase [EC:2.1.1.13]	GO:0006760//folic acid and derivative metabolic process;GO:0048731;GO:0000097//sulfur amino acid biosynthetic process;GO:0008213	GO:0019842//vitamin binding;GO:0008172//S-methyltransferase activity;GO:0046914//transition metal ion binding;GO:0016597//amino acid binding	GO:0044444//cytoplasmic part;GO:0000267//cell fraction
Unigene101373_All	gi|193582439|ref|XP_001944719.1|	PREDICTED: similar to AGAP004049-PA [Acyrthosiphon pisum]	sp|O95405|ZFYV9_HUMAN	Zinc finger FYVE domain-containing protein 9 OS=Homo sapiens GN=ZFYVE9 PE=1 SV=2	--	--	K04679	gga:424639	MAD, mothers against decapentaplegic interacting protein	GO:0016192//vesicle-mediated transport;GO:0000060//protein import into nucleus, translocation;GO:0007179//transforming growth factor beta receptor signaling pathway	GO:0070011//peptidase activity, acting on L-amino acid peptides;GO:0046872//metal ion binding;GO:0005515//protein binding	GO:0005769//early endosome
Unigene101379_All	gi|126323641|ref|XP_001373175.1|	PREDICTED: similar to insulinoma protein (rig) [Monodelphis domestica]	sp|P62845|RS15_RAT	40S ribosomal protein S15 OS=Rattus norvegicus GN=Rps15 PE=1 SV=2	COG0185	Ribosomal protein S19	K02958	mdo:100020818	small subunit ribosomal protein S15e	GO:0006412//translation;GO:0000054//ribosome export from nucleus;GO:0042257//ribosomal subunit assembly;GO:0007275//multicellular organismal development	GO:0003676//nucleic acid binding;GO:0005198//structural molecule activity	GO:0015935//small ribosomal subunit;GO:0031981//nuclear lumen
Unigene101380_All	gi|91083309|ref|XP_974698.1|	PREDICTED: similar to X-prolyl aminopeptidase (aminopeptidase P) 1, soluble [Tribolium castaneum]	sp|Q9NQW7|XPP1_HUMAN	Xaa-Pro aminopeptidase 1 OS=Homo sapiens GN=XPNPEP1 PE=1 SV=3	COG0006	Xaa-Pro aminopeptidase	K01262	tca:663566	X-Pro aminopeptidase [EC:3.4.11.9]	GO:0019538//protein metabolic process;GO:0043171//peptide catabolic process	GO:0042802//identical protein binding;GO:0046914//transition metal ion binding;GO:0004177//aminopeptidase activity	-
Unigene101381_All	gi|301792411|ref|XP_002931172.1|	PREDICTED: actin, cytoplasmic 2-like [Ailuropoda melanoleuca]	sp|Q6P378|ACTG_XENTR	Actin, cytoplasmic 2 OS=Xenopus tropicalis GN=actg1 PE=2 SV=1	COG5277	Actin and related proteins	K05692	xtr:394957	actin beta/gamma 1	GO:0031032//actomyosin structure organization;GO:0010038//response to metal ion;GO:0048667//cell morphogenesis involved in neuron differentiation	GO:0008092//cytoskeletal protein binding;GO:0019900//kinase binding;GO:0005198//structural molecule activity;GO:0032559//adenyl ribonucleotide binding	GO:0035097//histone methyltransferase complex;GO:0043005//neuron projection;GO:0043292//contractile fiber;GO:0005884//actin filament;GO:0043189//H4/H2A histone acetyltransferase complex
Unigene10138_All	gi|154344449|ref|XP_001568166.1|	proteophosphoglycan ppg4 [Leishmania braziliensis MHOM/BR/75/M2904] >gi|134065503|emb|CAM43270.1| proteophosphoglycan ppg4 [Leishmania braziliensis]	sp|Q75JC9|Y8484_DICDI	Uncharacterized protein DDB_G0271670 OS=Dictyostelium discoideum GN=DDB_G0271670 PE=4 SV=1	COG2273	Beta-glucanase/Beta-glucan synthetase	K10955	gga:423101	intestinal mucin-2	-	-	-
Unigene101391_All	gi|61098300|ref|NP_001012815.1|	26S proteasome non-ATPase regulatory subunit 5 [Gallus gallus]	sp|Q8BJY1|PSMD5_MOUSE	26S proteasome non-ATPase regulatory subunit 5 OS=Mus musculus GN=Psmd5 PE=2 SV=4	--	--	K06692	gga:417125	26S proteasome non-ATPase regulatory subunit 5	GO:0043161//proteasomal ubiquitin-dependent protein catabolic process;GO:0051439	GO:0005488//binding	GO:0005838//proteasome regulatory particle
Unigene101392_All	gi|291190604|ref|NP_001167148.1|	CDK5 regulatory subunit-associated protein 1-like 1 [Salmo salar] >gi|223648364|gb|ACN10940.1| CDK5 regulatory subunit-associated protein 1-like 1 [Salmo salar]	sp|Q6P4Y0|CDKAL_XENTR	CDK5 regulatory subunit-associated protein 1-like 1 OS=Xenopus tropicalis GN=cdkal1 PE=2 SV=1	COG0621	2-methylthioadenine synthetase	--	--	--	GO:0016070//RNA metabolic process	GO:0051536//iron-sulfur cluster binding;GO:0043169//cation binding	GO:0031224//intrinsic to membrane
Unigene101398_All	gi|157114954|ref|XP_001652503.1|	tfiia large subunit [Aedes aegypti] >gi|108877133|gb|EAT41358.1| tfiia large subunit [Aedes aegypti]	sp|P52654|TF2AA_DROME	Transcription initiation factor IIA subunit 1 OS=Drosophila melanogaster GN=TfIIA-L PE=1 SV=2	COG5149	Transcription initiation factor IIA, large chain	K03122	bfo:BRAFLDRAFT_126818	transcription initiation factor TFIIA large subunit	GO:0006355//regulation of transcription, DNA-dependent	GO:0003702//RNA polymerase II transcription factor activity	GO:0005667//transcription factor complex
Unigene10139_All	gi|118401491|ref|XP_001033066.1|	HMG box family protein [Tetrahymena thermophila] >gi|259016283|sp|P40631.2|MLH_TETTH RecName: Full=Micronuclear linker histone polyprotein; Short=MIC LH; Contains: RecName: Full=Micronuclear linker histone-alpha; Contains: RecName: Full=Micronuclear linker histone-beta; Contains: RecName: Full=Micronuclear linker histone-delta; Contains: RecName: Full=Micronuclear linker histone-gamma >gi|8928741…	sp|P40631|MLH_TETTH	Micronuclear linker histone polyprotein OS=Tetrahymena thermophila GN=MLH PE=1 SV=2	--	--	K12893	xla:379840	splicing factor, arginine/serine-rich 4/5/6	-	-	-
Unigene101400_All	gi|281205501|gb|EFA79691.1|	ubiquitin-like Ufm1 family protein [Polysphondylium pallidum PN500]	sp|Q7PXE2|UFM1_ANOGA	Ubiquitin-fold modifier 1 OS=Anopheles gambiae GN=AGAP001364 PE=3 SV=3	--	--	K12162	tad:TRIADDRAFT_63410	ubiquitin-fold modifier 1	-	-	-
Unigene101402_All	gi|28395465|gb|AAO39076.1|	autophagy protein 6 [Dictyostelium discoideum]	sp|Q55CC5|BECNA_DICDI	Beclin-1-like protein A OS=Dictyostelium discoideum GN=atg6A PE=3 SV=1	--	--	K02678	dan:Dana_GF18013	c-ets proto-oncogene protein	GO:0009987//cellular process	GO:0005488//binding	-
Unigene101403_All	gi|198433621|ref|XP_002125376.1|	PREDICTED: similar to CG14464 CG14464-PA [Ciona intestinalis]	sp|Q5EA92|CK046_BOVIN	Uncharacterized protein C11orf46 homolog OS=Bos taurus PE=2 SV=1	--	--	--	--	--	-	-	-
Unigene101404_All	gi|146217392|gb|ABQ10738.1|	cathepsin D [Penaeus monodon]	sp|Q03168|ASPP_AEDAE	Lysosomal aspartic protease OS=Aedes aegypti GN=AAEL006169 PE=1 SV=2	--	--	K01379	tca:655494	cathepsin D [EC:3.4.23.5]	GO:0019538//protein metabolic process;GO:0048102//autophagic cell death	GO:0004175//endopeptidase activity	GO:0000323//lytic vacuole;GO:0015630//microtubule cytoskeleton
Unigene101405_All	gi|110763747|ref|XP_001120329.1|	PREDICTED: similar to CG13623-PA [Apis mellifera]	sp|Q5R788|ISCA2_PONAB	Iron-sulfur cluster assembly 2 homolog, mitochondrial OS=Pongo abelii GN=ISCA2 PE=2 SV=1	COG0316	Uncharacterized conserved protein	--	--	--	-	-	-
Unigene10140_All	gi|133754271|gb|ABO38430.1|	effector caspase [Penaeus monodon]	sp|P89116|CASP1_SPOFR	Caspase-1 OS=Spodoptera frugiperda PE=1 SV=1	--	--	K04489	tca:655845	caspase invertebrate, apoptosis-related cysteine protease [EC:3.4.22.-]	GO:0006915//apoptosis	GO:0016787//hydrolase activity	-
Unigene101412_All	gi|114621061|ref|XP_001148122.1|	PREDICTED: similar to ribosomal protein L30 isoform 2 [Pan troglodytes]	sp|P62890|RL30_RAT	60S ribosomal protein L30 OS=Rattus norvegicus GN=Rpl30 PE=3 SV=2	COG1911	Ribosomal protein L30E	K02908	xtr:448690	large subunit ribosomal protein L30e	GO:0006412//translation	GO:0003676//nucleic acid binding;GO:0005198//structural molecule activity	GO:0015934//large ribosomal subunit
Unigene101413_All	gi|110755614|ref|XP_001121082.1|	PREDICTED: similar to zinc finger protein 395, partial [Apis mellifera]	sp|Q9NR83|S2A4R_HUMAN	SLC2A4 regulator OS=Homo sapiens GN=SLC2A4RG PE=1 SV=4	--	--	--	--	--	-	-	-
Unigene101414_All	gi|91079112|ref|XP_975371.1|	PREDICTED: similar to GA21917-PA [Tribolium castaneum]	sp|Q9VVY3|Y9619_DROME	CBM21 domain-containing protein CG9619 OS=Drosophila melanogaster GN=CG9619 PE=1 SV=1	--	--	K07189	tca:664269	protein phosphatase 1, regulatory (inhibitor) subunit 3	-	-	-
Unigene101416_All	gi|4506605|ref|NP_000969.1|	60S ribosomal protein L23 [Homo sapiens] >gi|12584986|ref|NP_075029.1| 60S ribosomal protein L23 [Mus musculus] >gi|56090279|ref|NP_001007600.1| 60S ribosomal protein L23 [Rattus norvegicus] >gi|58332166|ref|NP_001011231.1| ribosomal protein L23 [Xenopus (Silurana) tropicalis] >gi|194018720|ref|NP_001123427.1| 60S ribosomal protein L23 [Sus scrofa] >gi|109114793|ref|XP_001084985.1| PREDICTED: 60S…	sp|P62832|RL23_RAT	60S ribosomal protein L23 OS=Rattus norvegicus GN=Rpl23 PE=2 SV=1	COG0093	Ribosomal protein L14	K02894	oaa:100078781	large subunit ribosomal protein L23e	GO:0006606//protein import into nucleus;GO:0006412//translation	GO:0005488//binding;GO:0005198//structural molecule activity	GO:0044444//cytoplasmic part;GO:0030529//ribonucleoprotein complex;GO:0031981//nuclear lumen
Unigene10141_All	gi|110757199|ref|XP_393227.3|	PREDICTED: similar to scribbler CG5580-PA, isoform A [Apis mellifera]	sp|Q24523|BUN2_DROME	Protein bunched, class 2/F isoform OS=Drosophila melanogaster GN=bun PE=1 SV=3	--	--	K09313	der:Dere_GG19652	homeobox protein cut-like	GO:0009653//anatomical structure morphogenesis;GO:0012501//programmed cell death;GO:0003006//reproductive developmental process;GO:0048513//organ development;GO:0050789//regulation of biological process;GO:0030154//cell differentiation;GO:0048477//oogenesis	GO:0005488//binding	-
Unigene101420_All	gi|301621509|ref|XP_002940090.1|	PREDICTED: probable ATP-dependent RNA helicase DDX27-like [Xenopus (Silurana) tropicalis]	sp|A1A4H6|DDX27_BOVIN	Probable ATP-dependent RNA helicase DDX27 OS=Bos taurus GN=DDX27 PE=2 SV=1	--	--	K13181	xla:734505	ATP-dependent RNA helicase DDX27 [EC:3.6.4.13]	-	-	-
Unigene101422_All	gi|183234548|ref|XP_001914036.1|	serine-rich protein C30B4.01c precursor [Entamoeba histolytica HM-1:IMSS]	sp|Q75JC9|Y8484_DICDI	Uncharacterized protein DDB_G0271670 OS=Dictyostelium discoideum GN=DDB_G0271670 PE=4 SV=1	COG5297	Cellobiohydrolase A (1,4-beta-cellobiosidase A)	K11422	gga:416851	histone-lysine N-methyltransferase SETD1 [EC:2.1.1.43]	-	-	-
Unigene101423_All	gi|156548256|ref|XP_001607280.1|	PREDICTED: similar to calponin/transgelin [Nasonia vitripennis]	sp|P14318|MP20_DROME	Muscle-specific protein 20 OS=Drosophila melanogaster GN=Mp20 PE=1 SV=2	COG5199	Calponin	K06084	ptr:452604	F-box protein 20	-	-	-
Unigene10142_All	gi|71052205|gb|AAH26066.1|	ASCC3 protein [Homo sapiens]	sp|Q8N3C0|HELC1_HUMAN	Activating signal cointegrator 1 complex subunit 3 OS=Homo sapiens GN=ASCC3 PE=1 SV=3	--	--	K01529	hsa:10973	[EC:3.6.1.-]	-	-	-
Unigene101431_All	gi|149743741|ref|XP_001500091.1|	PREDICTED: similar to Ankyrin repeat and SOCS box protein 13 (ASB-13) [Equus caballus]	sp|Q8VBX0|ASB13_MOUSE	Ankyrin repeat and SOCS box protein 13 OS=Mus musculus GN=Asb13 PE=2 SV=1	COG0666	FOG: Ankyrin repeat	K10335	ecb:100070388	ankyrin repeat and SOCS box protein 13	-	GO:0005488//binding	-
Unigene101433_All	gi|296198994|ref|XP_002747045.1|	PREDICTED: 60S ribosomal protein L39-like [Callithrix jacchus]	sp|P62893|RL39_RAT	60S ribosomal protein L39 OS=Rattus norvegicus GN=Rpl39 PE=1 SV=2	COG2167	Ribosomal protein L39E	K02924	oaa:100078788	large subunit ribosomal protein L39e	GO:0006412//translation	GO:0003676//nucleic acid binding;GO:0005198//structural molecule activity	GO:0015934//large ribosomal subunit
Unigene101434_All	gi|119607405|gb|EAW86999.1|	ribosomal protein L7, isoform CRA_a [Homo sapiens] >gi|119607406|gb|EAW87000.1| ribosomal protein L7, isoform CRA_a [Homo sapiens]	sp|P18124|RL7_HUMAN	60S ribosomal protein L7 OS=Homo sapiens GN=RPL7 PE=1 SV=1	COG1841	Ribosomal protein L30/L7E	K02937	hsa:6129	large subunit ribosomal protein L7e	-	-	-
Unigene101438_All	gi|293343922|ref|XP_001078719.2|	PREDICTED: rCG54054-like [Rattus norvegicus]	sp|P12839|NFM_RAT	Neurofilament medium polypeptide OS=Rattus norvegicus GN=Nefm PE=1 SV=4	COG0532	Translation initiation factor 2 (IF-2; GTPase)	K04573	rno:24588	neurofilament medium polypeptide (neurofilament 3)	GO:0009987//cellular process	GO:0005488//binding	GO:0043229//intracellular organelle
Unigene101440_All	gi|91077960|ref|XP_967490.1|	PREDICTED: similar to LOC495415 protein [Tribolium castaneum]	sp|Q9H4G4|GAPR1_HUMAN	Golgi-associated plant pathogenesis-related protein 1 OS=Homo sapiens GN=GLIPR2 PE=1 SV=3	COG2340	Uncharacterized protein with SCP/PR1 domains	--	--	--	-	-	-
Unigene101442_All	gi|156393394|ref|XP_001636313.1|	predicted protein [Nematostella vectensis] >gi|156223415|gb|EDO44250.1| predicted protein [Nematostella vectensis]	--	--	--	--	--	--	--	-	-	-
Unigene101445_All	gi|298204347|gb|ADI61822.1|	endonuclease-reverse transcriptase [Bombyx mori]	--	--	--	--	--	--	--	-	GO:0003824//catalytic activity	-
Unigene101447_All	gi|71895705|ref|NP_001025703.1|	galactose-1-phosphate uridylyltransferase [Xenopus (Silurana) tropicalis] >gi|63100370|gb|AAH94887.1| galactose-1-phosphate uridylyltransferase [Xenopus (Silurana) tropicalis]	sp|Q03249|GALT_MOUSE	Galactose-1-phosphate uridylyltransferase OS=Mus musculus GN=Galt PE=2 SV=3	COG1085	Galactose-1-phosphate uridylyltransferase	K00965	xtr:595095	UDPglucose--hexose-1-phosphate uridylyltransferase [EC:2.7.7.12]	GO:0006011//UDP-glucose metabolic process	GO:0070569	GO:0000267//cell fraction;GO:0044444//cytoplasmic part
Unigene10144_All	gi|158296244|ref|XP_001688944.1|	AGAP006653-PA [Anopheles gambiae str. PEST] >gi|157016418|gb|EDO63950.1| AGAP006653-PA [Anopheles gambiae str. PEST]	sp|Q9VVE2|ROGDI_DROME	Protein rogdi OS=Drosophila melanogaster GN=rogdi PE=1 SV=2	--	--	--	--	--	GO:0008306//associative learning	-	-
Unigene101455_All	gi|118369130|ref|XP_001017770.1|	hypothetical protein TTHERM_00437740 [Tetrahymena thermophila] >gi|89299537|gb|EAR97525.1| hypothetical protein TTHERM_00437740 [Tetrahymena thermophila SB210]	--	--	--	--	--	--	--	-	-	-
Unigene101463_All	gi|170050777|ref|XP_001861464.1|	pugilistDominant [Culex quinquefasciatus] >gi|167872266|gb|EDS35649.1| pugilistDominant [Culex quinquefasciatus]	--	--	--	--	--	--	--	-	-	-
Unigene101466_All	gi|91094761|ref|XP_966940.1|	PREDICTED: similar to trafficking protein particle complex 1 [Tribolium castaneum]	sp|Q2KMM2|TPPC1_RAT	Trafficking protein particle complex subunit 1 OS=Rattus norvegicus GN=Trappc1 PE=2 SV=1	--	--	--	--	--	GO:0048193//Golgi vesicle transport	-	GO:0005801//cis-Golgi network
Unigene101468_All	gi|119575009|gb|EAW54624.1|	ribosomal protein S24, isoform CRA_g [Homo sapiens]	sp|P62850|RS24_RAT	40S ribosomal protein S24 OS=Rattus norvegicus GN=Rps24 PE=2 SV=1	COG2004	Ribosomal protein S24E	K02974	ptr:466117	small subunit ribosomal protein S24e	GO:0042254//ribosome biogenesis;GO:0048872//homeostasis of number of cells;GO:0006412//translation	GO:0005515//protein binding;GO:0005198//structural molecule activity	GO:0015935//small ribosomal subunit
Unigene10146_All	gi|29134779|dbj|BAC66140.1|	projectin [Procambarus clarkii]	sp|O01761|UNC89_CAEEL	Muscle M-line assembly protein unc-89 OS=Caenorhabditis elegans GN=unc-89 PE=1 SV=3	--	--	K00907	spu:581963	myosin-light-chain kinase [EC:2.7.11.18]	-	-	-
Unigene101471_All	gi|7243189|dbj|BAA92642.1|	KIAA1404 protein [Homo sapiens]	sp|Q9P2E3|ZNFX1_HUMAN	NFX1-type zinc finger-containing protein 1 OS=Homo sapiens GN=ZNFX1 PE=1 SV=2	--	--	--	--	--	-	-	-
Unigene101472_All	gi|239750490|ref|XP_002347432.1|	PREDICTED: similar to hCG1820441 [Homo sapiens]	--	--	--	--	--	--	--	-	-	-
Unigene101475_All	gi|119580972|gb|EAW60568.1|	ribosomal protein L19, isoform CRA_d [Homo sapiens]	sp|P84100|RL19_RAT	60S ribosomal protein L19 OS=Rattus norvegicus GN=Rpl19 PE=1 SV=1	COG2147	Ribosomal protein L19E	K02885	mdo:100017843	large subunit ribosomal protein L19e	GO:0006412//translation	GO:0003676//nucleic acid binding;GO:0005198//structural molecule activity	GO:0015934//large ribosomal subunit
Unigene10147_All	gi|156547927|ref|XP_001604421.1|	PREDICTED: similar to ENSANGP00000006758 [Nasonia vitripennis]	sp|Q09214|YP65_CAEEL	Uncharacterized protein B0495.5 OS=Caenorhabditis elegans GN=B0495.5 PE=2 SV=2	COG1331	Highly conserved protein containing a thioredoxin domain	--	--	--	-	GO:0003824//catalytic activity	-
Unigene101491_All	gi|190358720|sp|A7RNG8.1|CCD22_NEMVE	RecName: Full=Coiled-coil domain-containing protein 22 homolog	sp|A7RNG8|CCD22_NEMVE	Coiled-coil domain-containing protein 22 homolog OS=Nematostella vectensis GN=v1g180167 PE=3 SV=1	COG0419	ATPase involved in DNA repair	--	--	--	-	-	-
Unigene101492_All	gi|42490910|gb|AAH66320.1|	Ribosomal protein L13 [Homo sapiens]	sp|P26373|RL13_HUMAN	60S ribosomal protein L13 OS=Homo sapiens GN=RPL13 PE=1 SV=4	COG4352	Ribosomal protein L13E	K02873	hsa:6137	large subunit ribosomal protein L13e	GO:0006412//translation	GO:0003676//nucleic acid binding;GO:0005198//structural molecule activity	GO:0015934//large ribosomal subunit
Unigene101494_All	gi|268531890|ref|XP_002631073.1|	C. briggsae CBR-DIN-1 protein [Caenorhabditis briggsae] >gi|187037087|emb|CAP23753.1| C. briggsae CBR-DIN-1 protein [Caenorhabditis briggsae]	sp|Q54J55|MYBX_DICDI	Myb-like protein X OS=Dictyostelium discoideum GN=mybX PE=3 SV=1	--	--	K10696	tgu:100227641	E3 ubiquitin-protein ligase BRE1 [EC:6.3.2.19]	-	GO:0005488//binding;GO:0016787//hydrolase activity	-
Unigene10149_All	gi|110755224|ref|XP_396786.3|	PREDICTED: similar to domino CG9696-PD, isoform D [Apis mellifera]	sp|Q8CHI8|EP400_MOUSE	E1A-binding protein p400 OS=Mus musculus GN=Ep400 PE=1 SV=2	COG0457	FOG: TPR repeat	K11320	ame:413341	E1A-binding protein p400 [EC:3.6.1.-]	-	-	-
Unigene101503_All	gi|148726467|emb|CAN88079.1|	novel protein similar to vertebrate coenzyme Q5 homolog, methyltransferase (S. cerevisiae) (COQ5, zgc:92445) [Danio rerio]	sp|Q66L51|COQ5_DANRE	Ubiquinone biosynthesis methyltransferase COQ5, mitochondrial OS=Danio rerio GN=coq5 PE=2 SV=1	COG2226	Methylase involved in ubiquinone/menaquinone biosynthesis	K06127	ecb:100053127	ubiquinone biosynthesis methyltransferase [EC:2.1.1.-]	GO:0044237//cellular metabolic process	GO:0016740//transferase activity	GO:0043231//intracellular membrane-bounded organelle
Unigene101504_All	gi|130483784|ref|NP_001076100.1|	translation initiation factor eIF-2B subunit beta [Oryctolagus cuniculus] >gi|2494305|sp|Q28690.1|EI2BB_RABIT RecName: Full=Translation initiation factor eIF-2B subunit beta; AltName: Full=eIF-2B GDP-GTP exchange factor subunit beta >gi|1061200|emb|CAA88255.1| protein synthesis initiation factor eIF-2B beta subunit [Oryctolagus cuniculus]	sp|Q28690|EI2BB_RABIT	Translation initiation factor eIF-2B subunit beta OS=Oryctolagus cuniculus GN=EIF2B2 PE=1 SV=1	COG1184	Translation initiation factor 2B subunit, eIF-2B alpha/beta/delta family	K03754	ecb:100057247	translation initiation factor eIF-2B beta subunit	GO:0006413//translational initiation;GO:0008585//female gonad development;GO:0009746;GO:0019222//regulation of metabolic process;GO:0008366//axon ensheathment;GO:0006950//response to stress;GO:0009725//response to hormone stimulus;GO:0021782//glial cell development	GO:0032561//guanyl ribonucleotide binding;GO:0030695//GTPase regulator activity;GO:0032559//adenyl ribonucleotide binding;GO:0008135//translation factor activity, nucleic acid binding	GO:0044424//intracellular part;GO:0043234//protein complex
Unigene101506_All	gi|296201954|ref|XP_002748370.1|	PREDICTED: 40S ribosomal protein S3a-like [Callithrix jacchus]	sp|P61247|RS3A_HUMAN	40S ribosomal protein S3a OS=Homo sapiens GN=RPS3A PE=1 SV=2	COG1890	Ribosomal protein S3AE	K02984	ecb:100062429	small subunit ribosomal protein S3Ae	-	-	-
Unigene101507_All	gi|224048432|ref|XP_002195453.1|	PREDICTED: similar to Ras-related GTP-binding protein D [Taeniopygia guttata]	sp|Q7TT45|RRAGD_MOUSE	Ras-related GTP-binding protein D OS=Mus musculus GN=Rragd PE=2 SV=2	--	--	--	--	--	-	GO:0046983//protein dimerization activity;GO:0032561//guanyl ribonucleotide binding	GO:0043231//intracellular membrane-bounded organelle
Unigene101510_All	gi|91087317|ref|XP_975584.1|	PREDICTED: similar to dynein heavy chain [Tribolium castaneum] >gi|270010987|gb|EFA07435.1| dynein heavy chain [Tribolium castaneum]	sp|P37276|DYHC_DROME	Dynein heavy chain, cytoplasmic OS=Drosophila melanogaster GN=Dhc64C PE=2 SV=2	COG5245	Dynein, heavy chain	K10413	tca:664489	dynein heavy chain 1, cytosolic	-	-	-
Unigene101513_All	gi|225713082|gb|ACO12387.1|	Signal peptidase complex subunit 3 [Lepeophtheirus salmonis] >gi|290561441|gb|ADD38121.1| Signal peptidase complex subunit 3 [Lepeophtheirus salmonis]	sp|Q9VCA9|SPCS3_DROME	Signal peptidase complex subunit 3 OS=Drosophila melanogaster GN=Spase22-23 PE=2 SV=1	--	--	K12948	ame:727074	signal peptidase complex subunit 3 [EC:3.4.-.-]	GO:0051605//protein maturation by peptide bond cleavage	GO:0016787//hydrolase activity	GO:0005789//endoplasmic reticulum membrane
Unigene101514_All	gi|211904131|ref|NP_001122837.2|	splicing factor, arginine/serine-rich 16 [Nasonia vitripennis]	--	--	--	--	K13168	nvi:100169978	splicing factor, arginine/serine-rich 16	-	-	-
Unigene101518_All	gi|3789905|gb|AAC67538.1|	developmental protein DG1071 [Dictyostelium discoideum]	sp|Q7M732|RTL1_MOUSE	Retrotransposon-like protein 1 OS=Mus musculus GN=Rtl1 PE=2 SV=1	--	--	--	--	--	-	-	-
Unigene10151_All	gi|91091790|ref|XP_970226.1|	PREDICTED: similar to alpha 1,2-mannosidase [Tribolium castaneum]	sp|P53624|MA121_DROME	Mannosyl-oligosaccharide alpha-1,2-mannosidase isoform A OS=Drosophila melanogaster GN=alpha-Man-I PE=1 SV=2	--	--	K01230	tca:658773	mannosyl-oligosaccharide alpha-1,2-mannosidase [EC:3.2.1.113]	GO:0010259//multicellular organismal aging;GO:0050896//response to stimulus;GO:0006486//protein amino acid glycosylation	GO:0046872//metal ion binding;GO:0015924	GO:0012505//endomembrane system;GO:0043231//intracellular membrane-bounded organelle
Unigene101523_All	gi|15055539|ref|NP_002943.2|	40S ribosomal protein S2 [Homo sapiens] >gi|55644549|ref|XP_511195.1| PREDICTED: similar to 40S ribosomal protein S2 (S4) (LLRep3 protein) isoform 23 [Pan troglodytes] >gi|109108083|ref|XP_001095648.1| PREDICTED: 40S ribosomal protein S2-like isoform 5 [Macaca mulatta] >gi|114597059|ref|XP_001161545.1| PREDICTED: similar to 40S ribosomal protein S2 (S4) (LLRep3 protein) [Pan troglodytes] >gi|1146…	sp|P15880|RS2_HUMAN	40S ribosomal protein S2 OS=Homo sapiens GN=RPS2 PE=1 SV=2	COG0098	Ribosomal protein S5	K02981	ptr:743929	small subunit ribosomal protein S2e	-	-	-
Unigene101524_All	gi|157130198|ref|XP_001655637.1|	mrna (guanine-7-)methyltransferase [Aedes aegypti] >gi|108871994|gb|EAT36219.1| mrna (guanine-7-)methyltransferase [Aedes aegypti]	sp|Q5U2U7|MCES_RAT	mRNA cap guanine-N7 methyltransferase OS=Rattus norvegicus GN=Rnmt PE=2 SV=1	--	--	K00565	aag:AaeL_AAEL011698	mRNA (guanine-N7-)-methyltransferase [EC:2.1.1.56]	GO:0006397//mRNA processing	GO:0008168//methyltransferase activity	GO:0005634//nucleus
Unigene101525_All	gi|222543956|gb|ACM66845.1|	nuclear autoantigenic sperm protein [Penaeus monodon]	sp|Q66HD3|NASP_RAT	Nuclear autoantigenic sperm protein OS=Rattus norvegicus GN=Nasp PE=2 SV=1	--	--	K11291	mmu:50927	nuclear autoantigenic sperm protein	GO:0006259//DNA metabolic process;GO:0001701//in utero embryonic development;GO:0034728	GO:0031072//heat shock protein binding	GO:0043231//intracellular membrane-bounded organelle
Unigene101526_All	gi|32891621|gb|AAO67111.1|	NADH dehydrogenase subunit 1 [Homo sapiens]	sp|P03886|NU1M_HUMAN	NADH-ubiquinone oxidoreductase chain 1 OS=Homo sapiens GN=MT-ND1 PE=1 SV=1	COG1005	NADH:ubiquinone oxidoreductase subunit 1 (chain H)	K03878	hsa:4535	NADH dehydrogenase I subunit 1 [EC:1.6.5.3]	-	-	-
Unigene101528_All	gi|149640181|ref|XP_001506584.1|	PREDICTED: similar to 40S ribosomal protein S12 [Ornithorhynchus anatinus]	sp|P46405|RS12_PIG	40S ribosomal protein S12 OS=Sus scrofa GN=RPS12 PE=2 SV=2	COG1358	Ribosomal protein HS6-type (S12/L30/L7a)	K02951	xtr:493270	small subunit ribosomal protein S12e	GO:0006412//translation	GO:0005198//structural molecule activity	GO:0015935//small ribosomal subunit
Unigene101529_All	gi|2570843|gb|AAB82290.1|	sarco/endoplasmic reticulum Ca2+-ATPase [Procambarus clarkii]	sp|P22700|ATC1_DROME	Calcium-transporting ATPase sarcoplasmic/endoplasmic reticulum type OS=Drosophila melanogaster GN=Ca-P60A PE=1 SV=2	COG0474	Cation transport ATPase	K05853	ame:410371	Ca2+ transporting ATPase, sarcoplasmic/endoplasmic reticulum [EC:3.6.3.8]	GO:0032879//regulation of localization;GO:0007268//synaptic transmission;GO:0009206	GO:0019829//cation-transporting ATPase activity;GO:0032559//adenyl ribonucleotide binding	GO:0005789//endoplasmic reticulum membrane;GO:0031224//intrinsic to membrane
Unigene101530_All	gi|281427188|ref|NP_001163942.1|	zinc finger CCCH type containing 13 [Rattus norvegicus]	sp|Q5T200|ZC3HD_HUMAN	Zinc finger CCCH domain-containing protein 13 OS=Homo sapiens GN=ZC3H13 PE=1 SV=1	--	--	K12822	tgu:100221046	RNA-binding protein 25	GO:0012501//programmed cell death;GO:0000380//alternative nuclear mRNA splicing, via spliceosome	GO:0003723//RNA binding;GO:0003824//catalytic activity	GO:0016604//nuclear body
Unigene101532_All	gi|91260415|gb|ABE28023.1|	cytochrome P450 3A80 [Meleagris gallopavo]	sp|P24463|CP3AC_CANFA	Cytochrome P450 3A12 OS=Canis familiaris GN=CYP3A12 PE=2 SV=1	COG2124	Cytochrome P450	K07424	ssc:403322	cytochrome P450, family 3, subfamily A [EC:1.14.14.1]	-	GO:0046872//metal ion binding;GO:0016491//oxidoreductase activity	GO:0044464//cell part
Unigene101536_All	gi|73970513|ref|XP_538569.2|	PREDICTED: similar to CG8745-PA [Canis familiaris]	sp|Q8IUZ5|AT2L2_HUMAN	Alanine--glyoxylate aminotransferase 2-like 2 OS=Homo sapiens GN=AGXT2L2 PE=2 SV=1	COG0160	4-aminobutyrate aminotransferase and related aminotransferases	K00837	bta:515186	[EC:2.6.1.-]	-	-	GO:0043231//intracellular membrane-bounded organelle
Unigene101537_All	gi|238625719|gb|ACR48141.1|	SpAN-like protein [Rimicaris exoculata]	--	--	--	--	--	--	--	-	-	-
Unigene10153_All	gi|198467115|ref|XP_001354255.2|	GA11387 [Drosophila pseudoobscura pseudoobscura] >gi|198149516|gb|EAL31308.2| GA11387 [Drosophila pseudoobscura pseudoobscura]	sp|P61460|DEPD5_MOUSE	DEP domain-containing protein 5 OS=Mus musculus GN=Depdc5 PE=2 SV=1	--	--	--	--	--	-	-	-
Unigene101542_All	gi|91082165|ref|XP_970726.1|	PREDICTED: similar to carnitine o-acetyltransferase [Tribolium castaneum]	sp|P43155|CACP_HUMAN	Carnitine O-acetyltransferase OS=Homo sapiens GN=CRAT PE=1 SV=5	--	--	K00624	xtr:613081	carnitine O-acetyltransferase [EC:2.3.1.7]	GO:0006635//fatty acid beta-oxidation;GO:0006091//generation of precursor metabolites and energy	GO:0016740//transferase activity	GO:0043231//intracellular membrane-bounded organelle;GO:0044444//cytoplasmic part
Unigene101543_All	gi|156320549|ref|XP_001618200.1|	hypothetical protein NEMVEDRAFT_v1g155353 [Nematostella vectensis] >gi|156330400|ref|XP_001619109.1| hypothetical protein NEMVEDRAFT_v1g152336 [Nematostella vectensis] >gi|156197983|gb|EDO26100.1| predicted protein [Nematostella vectensis] >gi|156201630|gb|EDO27009.1| predicted protein [Nematostella vectensis]	sp|Q8TGM6|TAR1_YEAST	Protein TAR1 OS=Saccharomyces cerevisiae GN=TAR1 PE=2 SV=1	--	--	--	--	--	-	-	-
Unigene101545_All	gi|154419439|ref|XP_001582736.1|	intermediate dynein chain [Trichomonas vaginalis G3]	--	--	--	--	K13100	dan:Dana_GF14847	pre-mRNA-splicing factor CWC22	-	-	-
Unigene101549_All	gi|156545479|ref|XP_001606947.1|	PREDICTED: similar to ENSANGP00000006861 [Nasonia vitripennis]	sp|Q9CXG3|PPIL4_MOUSE	Peptidyl-prolyl cis-trans isomerase-like 4 OS=Mus musculus GN=Ppil4 PE=2 SV=2	COG0652	Peptidyl-prolyl cis-trans isomerase (rotamase) - cyclophilin family	K12735	nvi:100123322	peptidyl-prolyl cis-trans isomerase-like 4 [EC:5.2.1.8]	GO:0000377//RNA splicing, via transesterification reactions with bulged adenosine as nucleophile;GO:0044267//cellular protein metabolic process	GO:0016859//cis-trans isomerase activity;GO:0005488//binding	GO:0005681//spliceosomal complex
Unigene101551_All	gi|7532408|gb|AAC32822.3|	splicing factor SRp54 [Drosophila melanogaster]	sp|Q5ZMJ9|SRRM1_CHICK	Serine/arginine repetitive matrix protein 1 OS=Gallus gallus GN=SRRM1 PE=2 SV=1	--	--	K13171	dya:Dyak_GE21947	serine/arginine repetitive matrix protein 1	GO:0008380//RNA splicing;GO:0006397//mRNA processing	GO:0005488//binding	GO:0005634//nucleus
Unigene101553_All	gi|46253768|gb|AAS85856.1|	immunoglobulin heavy chain [Homo sapiens]	sp|P01764|HV303_HUMAN	Ig heavy chain V-III region VH26 OS=Homo sapiens PE=1 SV=1	--	--	K06856	ssc:396781	immunoglobulin heavy chain	GO:0002376//immune system process;GO:0006464//protein modification process	GO:0005488//binding	GO:0005626//insoluble fraction
Unigene101558_All	gi|104532541|gb|ABF72918.1|	misexpression suppressor of KSR 2-like [Belgica antarctica]	--	--	--	--	--	--	--	-	-	-
Unigene101559_All	gi|225718956|gb|ACO15324.1|	Cleavage and polyadenylation specificity factor subunit 4 [Caligus clemensi]	sp|O95639|CPSF4_HUMAN	Cleavage and polyadenylation specificity factor subunit 4 OS=Homo sapiens GN=CPSF4 PE=1 SV=1	--	--	--	--	--	-	-	-
Unigene101561_All	gi|170038003|ref|XP_001846843.1|	polyphosphate kinase 2 family [Culex quinquefasciatus] >gi|167881429|gb|EDS44812.1| polyphosphate kinase 2 family [Culex quinquefasciatus]	--	--	--	--	--	--	--	-	-	-
Unigene101562_All	gi|284447275|ref|NP_001165171.1|	probable protein BRICK1-B [Xenopus laevis] >gi|143955284|sp|A2BD66.1|BRK1B_XENLA RecName: Full=Probable protein BRICK1-B >gi|123959708|gb|AAI28953.1| LOC100037105 protein [Xenopus laevis]	sp|A2BD66|BRK1B_XENLA	Probable protein BRICK1-B OS=Xenopus laevis PE=3 SV=1	--	--	K05752	aag:AaeL_AAEL001544	chromosome 3 open reading frame 10	-	GO:0005488//binding	GO:0043232
Unigene101564_All	gi|29134779|dbj|BAC66140.1|	projectin [Procambarus clarkii]	sp|A2ASS6|TITIN_MOUSE	Titin OS=Mus musculus GN=Ttn PE=1 SV=1	--	--	K13207	dsi:Dsim_GD12651	CUG-BP- and ETR3-like factor	GO:0009888//tissue development	GO:0004672//protein kinase activity;GO:0005198//structural molecule activity	GO:0031674//I band
Unigene101568_All	gi|226510844|gb|ACO59955.1|	beta-amyloid precursor-like protein [Neohelice granulata]	sp|P14599|A4_DROME	Beta-amyloid-like protein OS=Drosophila melanogaster GN=Appl PE=1 SV=2	--	--	K04520	ame:551733	amyloid beta (A4) protein	-	-	GO:0031224//intrinsic to membrane
Unigene101569_All	gi|193612995|ref|XP_001952260.1|	PREDICTED: similar to F57G4.9 [Acyrthosiphon pisum]	--	--	--	--	--	--	--	-	-	-
Unigene10156_All	gi|156538399|ref|XP_001605688.1|	PREDICTED: similar to GA17927-PA [Nasonia vitripennis]	sp|P26640|SYVC_HUMAN	Valyl-tRNA synthetase OS=Homo sapiens GN=VARS PE=1 SV=4	COG0525	Valyl-tRNA synthetase	K01873	nvi:100122086	valyl-tRNA synthetase [EC:6.1.1.9]	GO:0006418//tRNA aminoacylation for protein translation	GO:0004812//aminoacyl-tRNA ligase activity;GO:0000166//nucleotide binding	GO:0044444//cytoplasmic part
Unigene101570_All	gi|6755368|ref|NP_035426.1|	40S ribosomal protein S18 [Mus musculus] >gi|11968182|ref|NP_072045.1| 40S ribosomal protein S18 [Homo sapiens] >gi|47087103|ref|NP_998722.1| 40S ribosomal protein S18 [Rattus norvegicus] >gi|47522714|ref|NP_999105.1| 40S ribosomal protein S18 [Sus scrofa] >gi|75812924|ref|NP_001028786.1| 40S ribosomal protein S18 [Bos taurus] >gi|189339186|ref|NP_001041547.1| 40S ribosomal protein S18 [Canis lup…	sp|P62271|RS18_RAT	40S ribosomal protein S18 OS=Rattus norvegicus GN=Rps18 PE=1 SV=3	COG0099	Ribosomal protein S13	K02964	ecb:100052654	small subunit ribosomal protein S18e	GO:0032501//multicellular organismal process;GO:0007049//cell cycle;GO:0006412//translation	GO:0003723//RNA binding;GO:0005198//structural molecule activity	GO:0015935//small ribosomal subunit
Unigene101573_All	gi|45478108|gb|AAS66225.1|	LRRG00134 [Rattus norvegicus]	--	--	--	--	K05287	oaa:100077127	phosphatidylinositol glycan, class F [EC:2.7.-.-]	GO:0006351//transcription, DNA-dependent	GO:0005515//protein binding	-
Unigene101574_All	gi|119627428|gb|EAX07023.1|	ribosomal protein S8, isoform CRA_a [Homo sapiens]	sp|P62243|RS8_RAT	40S ribosomal protein S8 OS=Rattus norvegicus GN=Rps8 PE=1 SV=2	COG2007	Ribosomal protein S8E	K02995	bta:404140	small subunit ribosomal protein S8e	GO:0006412//translation	GO:0005488//binding;GO:0005198//structural molecule activity	GO:0015935//small ribosomal subunit
Unigene101575_All	gi|237761908|emb|CAR94540.1|	baiser CG11785-PA protein [Blattella germanica]	sp|Q63584|TMEDA_RAT	Transmembrane emp24 domain-containing protein 10 OS=Rattus norvegicus GN=Tmed10 PE=1 SV=2	--	--	K01529	mcc:709884	[EC:3.6.1.-]	GO:0003002	-	GO:0016020//membrane
Unigene101579_All	gi|110755501|ref|XP_397437.3|	PREDICTED: similar to CG10395-PA, isoform A [Apis mellifera]	sp|Q99PT3|IN80B_MOUSE	INO80 complex subunit B OS=Mus musculus GN=Ino80b PE=1 SV=2	--	--	K11666	aag:AaeL_AAEL014237	INO80 complex subunit B	-	-	-
Unigene10157_All	gi|292606979|gb|ADE34168.1|	lipophorin receptor short isoform [Nilaparvata lugens]	sp|Q14114|LRP8_HUMAN	Low-density lipoprotein receptor-related protein 8 OS=Homo sapiens GN=LRP8 PE=1 SV=4	--	--	--	--	--	-	-	-
Unigene101580_All	gi|45384500|ref|NP_990320.1|	fibrinogen, gamma chain [Gallus gallus] >gi|3641556|gb|AAC36476.1| fibrinogen gamma chain precursor [Gallus gallus]	sp|P02680|FIBG_RAT	Fibrinogen gamma chain OS=Rattus norvegicus GN=Fgg PE=1 SV=3	--	--	K03905	gga:395837	fibrinogen gamma chain	GO:0001775//cell activation;GO:0043623//cellular protein complex assembly	GO:0005515//protein binding	GO:0005615//extracellular space;GO:0044444//cytoplasmic part
Unigene101582_All	gi|3915087|sp|Q25009.1|TBB1_HOMAM	RecName: Full=Tubulin beta-1 chain; AltName: Full=Beta-I tubulin >gi|1272242|gb|AAC47306.1| beta-I tubulin [Homarus americanus]	sp|Q25009|TBB1_HOMAM	Tubulin beta-1 chain OS=Homarus americanus PE=2 SV=1	COG5023	Tubulin	K07375	api:100168148	tubulin beta	GO:0032502//developmental process;GO:0043623//cellular protein complex assembly;GO:0007017//microtubule-based process	GO:0032561//guanyl ribonucleotide binding;GO:0017111//nucleoside-triphosphatase activity;GO:0005198//structural molecule activity	GO:0043234//protein complex;GO:0015630//microtubule cytoskeleton
Unigene101583_All	gi|4588085|gb|AAD25980.1|AF095770_1	PTH-responsive osteosarcoma D1 protein [Homo sapiens]	--	--	--	--	--	--	--	-	-	-
Unigene101585_All	gi|118490648|ref|XP_001238633.1|	hypothetical protein, conserved [Eimeria tenella] >gi|109238416|emb|CAK51380.1| hypothetical protein, conserved [Eimeria tenella]	--	--	--	--	--	--	--	-	-	-
Unigene101587_All	gi|4757826|ref|NP_004039.1|	beta-2-microglobulin precursor [Homo sapiens] >gi|57114003|ref|NP_001009066.1| beta-2-microglobulin precursor [Pan troglodytes] >gi|197101687|ref|NP_001127503.1| beta-2-microglobulin [Pongo abelii] >gi|48428791|sp|P61769.1|B2MG_HUMAN RecName: Full=Beta-2-microglobulin; Contains: RecName: Full=Beta-2-microglobulin form pI 5.3; Flags: Precursor >gi|48428792|sp|P61770.1|B2MG_PANTR RecName: Full=Beta…	sp|P16213|B2MG_PONPY	Beta-2-microglobulin OS=Pongo pygmaeus GN=B2M PE=3 SV=2	--	--	K08055	ptr:450170	beta-2-microglobulin	GO:0010038//response to metal ion;GO:0001912//positive regulation of leukocyte mediated cytotoxicity;GO:0002477//antigen processing and presentation of exogenous peptide antigen via MHC class Ib;GO:0009607//response to biotic stimulus	GO:0005488//binding	GO:0042611;GO:0009986//cell surface;GO:0005769//early endosome;GO:0012505//endomembrane system;GO:0044421//extracellular region part
Unigene10158_All	gi|193603336|ref|XP_001942909.1|	PREDICTED: similar to oxysterol binding protein-like 6 [Acyrthosiphon pisum]	sp|Q9BZF3|OSBL6_HUMAN	Oxysterol-binding protein-related protein 6 OS=Homo sapiens GN=OSBPL6 PE=1 SV=1	--	--	--	--	--	GO:0006629//lipid metabolic process	-	-
Unigene101591_All	gi|192447419|ref|NP_001122219.1|	GTP-binding protein era homolog [Danio rerio] >gi|169154659|emb|CAQ15626.1| novel protein similar to vertebrate Era G-protein-like 1 (E. coli) (ERAL1) [Danio rerio] >gi|190337559|gb|AAI63480.1| Si:ch211-207c6.1 [Danio rerio] >gi|190338414|gb|AAI63468.1| Si:ch211-207c6.1 [Danio rerio]	sp|Q9CZU4|ERAL_MOUSE	GTP-binding protein era homolog OS=Mus musculus GN=Eral1 PE=2 SV=1	COG1159	GTPase	K03650	oaa:100089297	tRNA modification GTPase	-	-	GO:0005622//intracellular
Unigene101592_All	gi|296198581|ref|XP_002746774.1|	PREDICTED: elongation factor 1-alpha 1-like isoform 3 [Callithrix jacchus] >gi|297291166|ref|XP_001112724.2| PREDICTED: elongation factor 1-alpha 1 isoform 7 [Macaca mulatta]	sp|P68105|EF1A1_RABIT	Elongation factor 1-alpha 1 OS=Oryctolagus cuniculus GN=EEF1A1 PE=1 SV=1	COG5256	Translation elongation factor EF-1alpha (GTPase)	K03231	ssc:574059	elongation factor EF-1 alpha subunit [EC:3.6.5.3]	GO:0006412//translation;GO:0009207	GO:0017111//nucleoside-triphosphatase activity;GO:0008135//translation factor activity, nucleic acid binding;GO:0032561//guanyl ribonucleotide binding	GO:0043231//intracellular membrane-bounded organelle;GO:0043234//protein complex;GO:0044444//cytoplasmic part
Unigene101593_All	gi|217574431|gb|ACK55735.1|	cytochrome c oxidase subunit III [Homo sapiens]	sp|P00414|COX3_HUMAN	Cytochrome c oxidase subunit 3 OS=Homo sapiens GN=MT-CO3 PE=1 SV=2	COG1845	Heme/copper-type cytochrome/quinol oxidase, subunit 3	K02262	hsa:4514	cytochrome c oxidase subunit III [EC:1.9.3.1]	-	-	-
Unigene10159_All	gi|110749866|ref|XP_001119901.1|	PREDICTED: similar to CG6865-PA [Apis mellifera]	sp|Q3UQ28|PXDN_MOUSE	Peroxidasin homolog OS=Mus musculus GN=Pxdn PE=2 SV=1	--	--	K06784	gga:768724	roundabout, axon guidance receptor 4	-	-	-
Unigene10160_All	gi|126324577|ref|XP_001368840.1|	PREDICTED: similar to ENSANGP00000017498 [Monodelphis domestica]	sp|Q96MW7|TIGD1_HUMAN	Tigger transposable element-derived protein 1 OS=Homo sapiens GN=TIGD1 PE=2 SV=1	--	--	--	--	--	-	-	-
Unigene101611_All	gi|29169172|gb|AAO66461.1|	pG1 protein [Homo sapiens]	--	--	--	--	--	--	--	-	-	-
Unigene101616_All	gi|291236484|ref|XP_002738169.1|	PREDICTED: CG7896-like [Saccoglossus kowalevskii]	sp|Q8C460|ERI3_MOUSE	ERI1 exoribonuclease 3 OS=Mus musculus GN=Eri3 PE=1 SV=1	COG5018	Inhibitor of the KinA pathway to sporulation, predicted exonuclease	K01175	nve:NEMVE_v1g82503	[EC:3.1.-.-]	-	GO:0005488//binding	GO:0044464//cell part
Unigene101622_All	gi|270011209|gb|EFA07657.1|	NADH dehydrogenase (ubiquinone) 1 alpha subcomplex, assembly factor 1 [Tribolium castaneum]	sp|Q18726|CIA30_CAEEL	Probable complex I intermediate-associated protein 30, mitochondrial OS=Caenorhabditis elegans GN=C50B8.3 PE=2 SV=1	--	--	--	--	--	-	-	-
Unigene101642_All	gi|27370736|gb|AAH41670.1|	Epithelial membrane protein 2 [Mus musculus]	sp|O88662|EMP2_MOUSE	Epithelial membrane protein 2 OS=Mus musculus GN=Emp2 PE=2 SV=1	--	--	--	--	--	-	-	GO:0031224//intrinsic to membrane
Unigene101644_All	gi|50540188|ref|NP_001002561.1|	chloride intracellular channel protein 2 [Danio rerio] >gi|49902991|gb|AAH76239.1| Zgc:92762 [Danio rerio]	sp|Q5M883|CLIC2_RAT	Chloride intracellular channel protein 2 OS=Rattus norvegicus GN=Clic2 PE=2 SV=1	--	--	K05022	dre:436834	chloride intracellular channel 2	-	-	GO:0044464//cell part
Unigene101646_All	gi|159524416|ref|YP_001542734.1|	ATP synthase F0 subunit 6 [Tremarctos ornatus] >gi|121592350|gb|ABM63283.1| ATP synthase F0 subunit 6 [Tremarctos ornatus] >gi|195182426|emb|CAQ68474.1| ATP synthase F0 subunit 6 [Tremarctos ornatus]	sp|O03200|ATP6_CERSI	ATP synthase subunit a OS=Ceratotherium simum GN=MT-ATP6 PE=3 SV=1	--	--	K02126	ecb:807854	F-type H+-transporting ATPase subunit a [EC:3.6.3.14]	GO:0006818//hydrogen transport;GO:0006754//ATP biosynthetic process	GO:0015077//monovalent inorganic cation transmembrane transporter activity	GO:0031224//intrinsic to membrane;GO:0043231//intracellular membrane-bounded organelle;GO:0033177//proton-transporting two-sector ATPase complex, proton-transporting domain;GO:0019866//organelle inner membrane
Unigene10164_All	gi|189235723|ref|XP_001807436.1|	PREDICTED: similar to mitogen-activated protein kinase kinase kinase kinase 2-like [Tribolium castaneum]	sp|Q99JP0|M4K3_MOUSE	Mitogen-activated protein kinase kinase kinase kinase 3 OS=Mus musculus GN=Map4k3 PE=2 SV=3	COG0515	Serine/threonine protein kinase	K08286	dpo:Dpse_GA20098	protein-serine/threonine kinase [EC:2.7.11.-]	GO:0009967//positive regulation of signal transduction;GO:0030534//adult behavior;GO:0007173//epidermal growth factor receptor signaling pathway;GO:0006464//protein modification process	GO:0030695//GTPase regulator activity;GO:0004674//protein serine/threonine kinase activity;GO:0032559//adenyl ribonucleotide binding	-
Unigene10165_All	gi|110763271|ref|XP_001122074.1|	PREDICTED: similar to CG5447-PA [Apis mellifera]	sp|Q9D428|GOG7B_MOUSE	Golgin subfamily A member 7B OS=Mus musculus GN=GOLGA7B PE=2 SV=1	--	--	--	--	--	-	-	GO:0012505//endomembrane system;GO:0043231//intracellular membrane-bounded organelle
Unigene101663_All	gi|4506613|ref|NP_000974.1|	60S ribosomal protein L22 proprotein [Homo sapiens] >gi|464628|sp|P35268.2|RL22_HUMAN RecName: Full=60S ribosomal protein L22; AltName: Full=Epstein-Barr virus small RNA-associated protein; AltName: Full=EBER-associated protein; Short=EAP; AltName: Full=Heparin-binding protein HBp15 >gi|31062|emb|CAA42007.1| Epstein-Barr virus small RNA associated protein [Homo sapiens] >gi|409070|dbj|BAA04545.1|…	sp|P35268|RL22_HUMAN	60S ribosomal protein L22 OS=Homo sapiens GN=RPL22 PE=1 SV=2	--	--	K02891	hsa:6146	large subunit ribosomal protein L22e	GO:0030217//T cell differentiation;GO:0006412//translation	GO:0003676//nucleic acid binding;GO:0005539//glycosaminoglycan binding;GO:0005198//structural molecule activity	GO:0015934//large ribosomal subunit
Unigene101683_All	gi|110456474|gb|ABG74714.1|	Ac1147-like protein [Diaphorina citri]	--	--	--	--	--	--	--	-	-	-
Unigene101696_All	gi|195575603|ref|XP_002077667.1|	GD23040 [Drosophila simulans] >gi|194189676|gb|EDX03252.1| GD23040 [Drosophila simulans]	--	--	--	--	--	--	--	GO:0016043//cellular component organization	GO:0005488//binding	-
Unigene10169_All	gi|156548157|ref|XP_001606781.1|	PREDICTED: similar to ubiquitin c-terminal hydrolase x4 [Nasonia vitripennis]	sp|Q92560|BAP1_HUMAN	Ubiquitin carboxyl-terminal hydrolase BAP1 OS=Homo sapiens GN=BAP1 PE=1 SV=2	--	--	K08588	aag:AaeL_AAEL000787	ubiquitin carboxyl-terminal hydrolase BAP1 [EC:3.4.19.12]	GO:0016049//cell growth;GO:0007049//cell cycle;GO:0008283//cell proliferation	GO:0005488//binding;GO:0016790//thiolester hydrolase activity;GO:0019783	GO:0031519//PcG protein complex
Unigene1016_All	gi|170058890|ref|XP_001865121.1|	mitochondrial 28S ribosomal protein S5 [Culex quinquefasciatus] >gi|167877816|gb|EDS41199.1| mitochondrial 28S ribosomal protein S5 [Culex quinquefasciatus]	sp|Q99N87|RT05_MOUSE	28S ribosomal protein S5, mitochondrial OS=Mus musculus GN=Mrps5 PE=2 SV=1	COG0098	Ribosomal protein S5	--	--	--	-	-	GO:0043231//intracellular membrane-bounded organelle
Unigene101716_All	gi|289743503|gb|ADD20499.1|	26S proteasome regulatory complex ATPase RPT6 [Glossina morsitans morsitans]	sp|P54814|PRS8_MANSE	26S protease regulatory subunit 8 OS=Manduca sexta PE=2 SV=1	COG1222	ATP-dependent 26S proteasome regulatory subunit	K03066	tca:661287	26S proteasome regulatory subunit T6	GO:0033554//cellular response to stress;GO:0019941//modification-dependent protein catabolic process	GO:0017111//nucleoside-triphosphatase activity;GO:0070011//peptidase activity, acting on L-amino acid peptides;GO:0032559//adenyl ribonucleotide binding	GO:0043231//intracellular membrane-bounded organelle;GO:0015630//microtubule cytoskeleton;GO:0005838//proteasome regulatory particle
Unigene101718_All	gi|291388882|ref|XP_002710933.1|	PREDICTED: centromere protein B-like [Oryctolagus cuniculus]	sp|Q8AVC1|AN32B_XENLA	Acidic leucine-rich nuclear phosphoprotein 32 family member B OS=Xenopus laevis GN=anp32b PE=2 SV=1	--	--	K11432	mdo:100010516	PR domain zinc finger protein 2	GO:0042254//ribosome biogenesis	GO:0046914//transition metal ion binding	GO:0043231//intracellular membrane-bounded organelle
Unigene101730_All	gi|29134779|dbj|BAC66140.1|	projectin [Procambarus clarkii]	--	--	--	--	K12567	rno:84015	titin [EC:2.7.11.1]	GO:0006464//protein modification process;GO:0009888//tissue development	GO:0004674//protein serine/threonine kinase activity;GO:0032559//adenyl ribonucleotide binding;GO:0005198//structural molecule activity	GO:0031674//I band
Unigene101736_All	gi|262401157|gb|ACY66481.1|	malate dehydrogenase [Scylla paramamosain]	sp|Q5NVR2|MDHM_PONAB	Malate dehydrogenase, mitochondrial OS=Pongo abelii GN=MDH2 PE=2 SV=1	COG0039	Malate/lactate dehydrogenases	K00026	bfo:BRAFLDRAFT_114460	malate dehydrogenase [EC:1.1.1.37]	GO:0043648//dicarboxylic acid metabolic process;GO:0006007//glucose catabolic process;GO:0006091//generation of precursor metabolites and energy	GO:0016615//malate dehydrogenase activity	-
Unigene101739_All	gi|195118995|ref|XP_002004017.1|	GI19857 [Drosophila mojavensis] >gi|193914592|gb|EDW13459.1| GI19857 [Drosophila mojavensis]	--	--	--	--	--	--	--	-	-	-
Unigene10173_All	gi|156555121|ref|XP_001604740.1|	PREDICTED: similar to CG31045-PA [Nasonia vitripennis]	sp|Q9JMH9|MY18A_MOUSE	Myosin-XVIIIa OS=Mus musculus GN=Myo18a PE=1 SV=2	--	--	K10362	nvi:100121154	myosin XVIII	-	-	-
Unigene101742_All	gi|237830605|ref|XP_002364600.1|	IQ calmodulin-binding motif domain-containing protein [Toxoplasma gondii ME49] >gi|211962264|gb|EEA97459.1| IQ calmodulin-binding motif domain-containing protein [Toxoplasma gondii ME49]	sp|A5DHW0|NOP58_PICGU	Nucleolar protein 58 OS=Pichia guilliermondii GN=NOP58 PE=3 SV=2	COG1498	Protein implicated in ribosomal biogenesis, Nop56p homolog	K10750	aga:AgaP_AGAP001104	chromatin assembly factor 1 subunit A	-	-	-
Unigene10174_All	gi|239757205|ref|XP_001714913.2|	PREDICTED: zinc finger protein 66 [Homo sapiens]	sp|Q9UJU3|ZF112_HUMAN	Zinc finger protein 112 homolog OS=Homo sapiens GN=ZFP112 PE=2 SV=1	COG5048	FOG: Zn-finger	K09228	hsa:7617	KRAB domain-containing zinc finger protein	-	-	-
Unigene101756_All	gi|287327510|ref|NP_001098598.2|	selenoprotein X, 1b [Danio rerio]	--	--	--	--	--	--	--	GO:0008152//metabolic process	GO:0016671//oxidoreductase activity, acting on sulfur group of donors, disulfide as acceptor	-
Unigene101768_All	gi|119114540|ref|XP_319329.3|	AGAP010159-PA [Anopheles gambiae str. PEST] >gi|116118465|gb|EAA13891.3| AGAP010159-PA [Anopheles gambiae str. PEST]	sp|P33316|DUT_HUMAN	Deoxyuridine 5'-triphosphate nucleotidohydrolase, mitochondrial OS=Homo sapiens GN=DUT PE=1 SV=3	COG0756	dUTPase	K01520	aga:AgaP_AGAP010159	dUTP pyrophosphatase [EC:3.6.1.23]	GO:0006259//DNA metabolic process;GO:0009211	GO:0005488//binding;GO:0047429//nucleoside-triphosphate diphosphatase activity	GO:0043231//intracellular membrane-bounded organelle
Unigene10176_All	gi|158290594|ref|XP_312188.4|	AGAP002737-PA [Anopheles gambiae str. PEST] >gi|157017970|gb|EAA07771.4| AGAP002737-PA [Anopheles gambiae str. PEST]	sp|Q55FI4|NOP58_DICDI	Nucleolar protein 58 OS=Dictyostelium discoideum GN=nop58 PE=3 SV=1	COG5263	FOG: Glucan-binding domain (YG repeat)	K11657	dre:327618	remodeling and spacing factor 1	-	-	-
Unigene101770_All	--	--	sp|Q9PLI5|Y114_CHLMU	Uncharacterized protein TC_0114 OS=Chlamydia muridarum GN=TC_0114 PE=4 SV=2	--	--	--	--	--	-	-	-
Unigene101777_All	gi|296219906|ref|XP_002756083.1|	PREDICTED: fructose-bisphosphate aldolase A isoform 1 [Callithrix jacchus]	sp|Q5NVR5|ALDOA_PONAB	Fructose-bisphosphate aldolase A OS=Pongo abelii GN=ALDOA PE=2 SV=3	COG3588	Fructose-1,6-bisphosphate aldolase	K01623	mcc:708406	fructose-bisphosphate aldolase, class I [EC:4.1.2.13]	GO:0006007//glucose catabolic process;GO:0048545//response to steroid hormone stimulus;GO:0009206;GO:0019725//cellular homeostasis;GO:0030036//actin cytoskeleton organization;GO:0002237//response to molecule of bacterial origin;GO:0014070//response to organic cyclic substance;GO:0006000//fructose metabolic process;GO:0006936//muscle contraction;GO:0006950//response to stress	GO:0008092//cytoskeletal protein binding;GO:0048029//monosaccharide binding;GO:0016832//aldehyde-lyase activity	GO:0031988//membrane-bounded vesicle;GO:0043231//intracellular membrane-bounded organelle;GO:0005856//cytoskeleton;GO:0042995//cell projection;GO:0030017//sarcomere
Unigene101790_All	gi|110756545|ref|XP_001121721.1|	PREDICTED: similar to CG33519-PB [Apis mellifera]	sp|O01761|UNC89_CAEEL	Muscle M-line assembly protein unc-89 OS=Caenorhabditis elegans GN=unc-89 PE=1 SV=3	--	--	K08809	dre:570504	striated muscle-specific serine/threonine protein kinase [EC:2.7.11.1]	GO:0006464//protein modification process	GO:0004672//protein kinase activity;GO:0032559//adenyl ribonucleotide binding	-
Unigene101791_All	gi|73992740|ref|XP_855343.1|	PREDICTED: similar to statin-like [Canis familiaris]	sp|Q92005|EF1A_DANRE	Elongation factor 1-alpha OS=Danio rerio GN=eef1a PE=2 SV=1	COG5256	Translation elongation factor EF-1alpha (GTPase)	K03231	cfa:612521	elongation factor EF-1 alpha subunit [EC:3.6.5.3]	GO:0006412//translation	GO:0008135//translation factor activity, nucleic acid binding;GO:0032561//guanyl ribonucleotide binding;GO:0017111//nucleoside-triphosphatase activity	GO:0044444//cytoplasmic part
Unigene101795_All	gi|119602344|gb|EAW81938.1|	hCG2038942 [Homo sapiens]	sp|P01871|IGHM_HUMAN	Ig mu chain C region OS=Homo sapiens GN=IGHM PE=1 SV=3	--	--	--	--	--	GO:0002376//immune system process	GO:0043169//cation binding	GO:0031224//intrinsic to membrane;GO:0005626//insoluble fraction
Unigene10179_All	gi|118791053|ref|XP_319528.3|	AGAP003303-PA [Anopheles gambiae str. PEST] >gi|116117899|gb|EAA14643.4| AGAP003303-PA [Anopheles gambiae str. PEST]	sp|Q5RLM2|S22A7_RAT	Solute carrier family 22 member 7 OS=Rattus norvegicus GN=Slc22a7 PE=1 SV=1	--	--	K08204	gga:416712	MFS transporter, OCT family, solute carrier family 22 (organic anion transporter), member 7	-	-	-
Unigene1017_All	gi|260401550|gb|ACX37244.1|	eIF4G [Ascaris suum]	sp|Q54G21|FKBP5_DICDI	FK506-binding protein 5 OS=Dictyostelium discoideum GN=fkbp5 PE=1 SV=1	--	--	K04574	mdo:100030735	neurofilament heavy polypeptide	-	-	-
Unigene101801_All	gi|114053277|ref|NP_001040526.1|	H+ transporting ATP synthase O subunit isoform 1 [Bombyx mori] >gi|95102854|gb|ABF51368.1| H+ transporting ATP synthase O subunit isoform 1 [Bombyx mori]	sp|Q24439|ATPO_DROME	ATP synthase subunit O, mitochondrial OS=Drosophila melanogaster GN=Oscp PE=2 SV=2	COG0712	F0F1-type ATP synthase, delta subunit (mitochondrial oligomycin sensitivity protein)	K02137	bfo:BRAFLDRAFT_278137	F-type H+-transporting ATPase oligomycin sensitivity conferral protein [EC:3.6.3.14]	GO:0006818//hydrogen transport;GO:0006139//nucleobase, nucleoside, nucleotide and nucleic acid metabolic process;GO:0044249//cellular biosynthetic process	GO:0015662//ATPase activity, coupled to transmembrane movement of ions, phosphorylative mechanism	GO:0000275//mitochondrial proton-transporting ATP synthase complex, catalytic core F(1)
Unigene101804_All	gi|118103078|ref|XP_001231865.1|	PREDICTED: similar to ribosomal protein S28 [Gallus gallus]	sp|P62859|RS28_RAT	40S ribosomal protein S28 OS=Rattus norvegicus GN=Rps28 PE=1 SV=1	COG2053	Ribosomal protein S28E/S33	K02979	gga:768930	small subunit ribosomal protein S28e	GO:0042254//ribosome biogenesis;GO:0006412//translation	GO:0005488//binding;GO:0005198//structural molecule activity	GO:0015935//small ribosomal subunit
Unigene101805_All	gi|115757083|ref|XP_785784.2|	PREDICTED: similar to ankyrin 2,3/unc44 [Strongylocentrotus purpuratus] >gi|115929471|ref|XP_001195307.1| PREDICTED: similar to ankyrin 2,3/unc44 [Strongylocentrotus purpuratus]	--	--	--	--	K11514	spu:591636	Borealin	-	-	-
Unigene101813_All	gi|260099723|ref|NP_001158886.1|	L-lactate dehydrogenase A chain isoform 3 [Homo sapiens]	sp|Q5R5F0|LDHA_PONAB	L-lactate dehydrogenase A chain OS=Pongo abelii GN=LDHA PE=2 SV=3	COG0039	Malate/lactate dehydrogenases	K00016	ptr:451063	L-lactate dehydrogenase [EC:1.1.1.27]	GO:0007154//cell communication;GO:0006007//glucose catabolic process	GO:0005488//binding;GO:0004457//lactate dehydrogenase activity	GO:0043231//intracellular membrane-bounded organelle;GO:0044444//cytoplasmic part;GO:0042995//cell projection
Unigene10181_All	gi|72035930|ref|XP_794415.1|	PREDICTED: similar to ATP binding domain 1 family, member B [Strongylocentrotus purpuratus] >gi|115973041|ref|XP_001192466.1| PREDICTED: similar to ATP binding domain 1 family, member B [Strongylocentrotus purpuratus]	sp|Q8VEJ1|GPN2_MOUSE	GPN-loop GTPase 2 OS=Mus musculus GN=Gpn2 PE=2 SV=1	COG1100	GTPase SAR1 and related small G proteins	K06883	nve:NEMVE_v1g194926		-	GO:0032555//purine ribonucleotide binding	-
Unigene101821_All	gi|28261409|tpg|DAA00890.1|	TPA: TPA_exp: reverse transcriptase [Schistosoma mansoni]	--	--	--	--	--	--	--	-	-	-
Unigene101826_All	gi|91085239|ref|XP_973002.1|	PREDICTED: similar to 26S proteasome subunit [Tribolium castaneum]	--	--	--	--	K03039	isc:IscW_ISCW000474	26S proteasome regulatory subunit N9	-	-	-
Unigene101831_All	gi|28174920|gb|AAH03896.2|	Rpl17 protein [Mus musculus]	sp|P18621|RL17_HUMAN	60S ribosomal protein L17 OS=Homo sapiens GN=RPL17 PE=1 SV=3	COG0091	Ribosomal protein L22	K02880	cfa:480221	large subunit ribosomal protein L17e	GO:0006412//translation	GO:0005198//structural molecule activity	GO:0033279
Unigene101833_All	gi|126291793|ref|XP_001381585.1|	PREDICTED: similar to MOP-5 [Monodelphis domestica]	sp|Q5ZJL9|SAMH1_CHICK	SAM domain and HD domain-containing protein 1 OS=Gallus gallus GN=SAMHD1 PE=2 SV=1	COG1078	HD superfamily phosphohydrolases	--	--	--	GO:0031347//regulation of defense response;GO:0002252	GO:0003824//catalytic activity	GO:0043231//intracellular membrane-bounded organelle
Unigene10183_All	gi|72547036|ref|XP_843163.1|	proteophosphoglycan 5 [Leishmania major strain Friedlin] >gi|70905642|gb|AAZ14281.1| proteophosphoglycan 5 [Leishmania major strain Friedlin]	sp|Q9P785|YNY5_SCHPO	LisH domain-containing protein C1711.05 OS=Schizosaccharomyces pombe GN=SPBC1711.05 PE=2 SV=1	--	--	--	--	--	-	-	-
Unigene101844_All	gi|225714250|gb|ACO12971.1|	26S protease regulatory subunit 7 [Lepeophtheirus salmonis]	sp|P46472|PRS7_XENLA	26S protease regulatory subunit 7 OS=Xenopus laevis GN=psmc2 PE=2 SV=1	COG1222	ATP-dependent 26S proteasome regulatory subunit	K03061	nve:NEMVE_v1g189255	26S proteasome regulatory subunit T1	-	-	-
Unigene10184_All	gi|193657117|ref|XP_001947800.1|	PREDICTED: similar to AGAP004423-PA [Acyrthosiphon pisum]	--	--	--	--	--	--	--	-	-	-
Unigene10186_All	gi|291223571|ref|XP_002731776.1|	PREDICTED: CASP-like transcription factor [Saccoglossus kowalevskii]	sp|P70403|CASP_MOUSE	Protein CASP OS=Mus musculus GN=Cux1 PE=2 SV=2	--	--	K07193	tgu:100231967	SH2B adapter protein 2	GO:0030323//respiratory tube development;GO:0006357//regulation of transcription from RNA polymerase II promoter;GO:0060113//inner ear receptor cell differentiation;GO:0006891//intra-Golgi vesicle-mediated transport	GO:0030528//transcription regulator activity;GO:0003677//DNA binding;GO:0005515//protein binding	GO:0031224//intrinsic to membrane;GO:0000139//Golgi membrane
Unigene101874_All	gi|195123941|ref|XP_002006460.1|	GI18556 [Drosophila mojavensis] >gi|193911528|gb|EDW10395.1| GI18556 [Drosophila mojavensis]	sp|Q26366|VG_DROME	Protein vestigial OS=Drosophila melanogaster GN=vg PE=1 SV=1	--	--	--	--	--	GO:0000278//mitotic cell cycle;GO:0050789//regulation of biological process;GO:0007472//wing disc morphogenesis;GO:0007450//dorsal/ventral pattern formation, imaginal disc;GO:0048592//eye morphogenesis;GO:0007478//leg disc morphogenesis;GO:0035216;GO:0007449//proximal/distal pattern formation, imaginal disc;GO:0008283//cell proliferation	-	GO:0043231//intracellular membrane-bounded organelle
Unigene101881_All	gi|207849085|gb|ACI25374.1|	immunoglobulin M heavy chain constant region [Homo sapiens]	sp|P01871|IGHM_HUMAN	Ig mu chain C region OS=Homo sapiens GN=IGHM PE=1 SV=3	--	--	--	--	--	GO:0006955//immune response;GO:0016192//vesicle-mediated transport;GO:0006468//protein amino acid phosphorylation;GO:0042325//regulation of phosphorylation;GO:0048522//positive regulation of cellular process;GO:0002684//positive regulation of immune system process;GO:0000165//MAPKKK cascade	GO:0005488//binding	GO:0005626//insoluble fraction;GO:0019814;GO:0005576//extracellular region;GO:0031224//intrinsic to membrane
Unigene101885_All	gi|221121264|ref|XP_002156795.1|	PREDICTED: similar to parkin co-regulated gene protein [Hydra magnipapillata]	sp|Q9DAK2|PACRG_MOUSE	Parkin coregulated gene protein homolog OS=Mus musculus GN=Pacrg PE=2 SV=1	--	--	--	--	--	-	-	GO:0043231//intracellular membrane-bounded organelle
Unigene101886_All	gi|255068805|emb|CBA11992.1|	endonuclease-reverse transcriptase HmRTE-e01 [Heliconius melpomene]	--	--	--	--	--	--	--	-	-	-
Unigene101912_All	gi|154420344|ref|XP_001583187.1|	hypothetical protein [Trichomonas vaginalis G3] >gi|121917427|gb|EAY22201.1| conserved hypothetical protein [Trichomonas vaginalis G3]	sp|P54696|MYOH_DICDI	Myosin-H heavy chain OS=Dictyostelium discoideum GN=myoH PE=4 SV=2	--	--	K11649	bfo:BRAFLDRAFT_84681	SWI/SNF related-matrix-associated actin-dependent regulator of chromatin subfamily C	-	-	-
Unigene101914_All	gi|198458054|ref|XP_001360895.2|	GA15703 [Drosophila pseudoobscura pseudoobscura] >gi|198136205|gb|EAL25470.2| GA15703 [Drosophila pseudoobscura pseudoobscura]	--	--	--	--	--	--	--	-	-	-
Unigene101923_All	gi|25992514|gb|AAN77138.1|	alfa-amylase [Anthonomus grandis]	sp|P09107|AMY_TRICA	Alpha-amylase (Fragment) OS=Tribolium castaneum PE=3 SV=2	--	--	K01176	tca:664009	alpha-amylase [EC:3.2.1.1]	GO:0008152//metabolic process	GO:0016798//hydrolase activity, acting on glycosyl bonds;GO:0043167//ion binding	-
Unigene10192_All	gi|194215571|ref|XP_001500150.2|	PREDICTED: similar to zinc finger protein 234 [Equus caballus]	sp|Q8N4W9|ZN808_HUMAN	Zinc finger protein 808 OS=Homo sapiens GN=ZNF808 PE=2 SV=2	COG5048	FOG: Zn-finger	K09228	cfa:484242	KRAB domain-containing zinc finger protein	-	-	-
Unigene101931_All	gi|229366664|gb|ACQ58312.1|	Hemoglobin subunit alpha-2 [Anoplopoma fimbria]	--	--	--	--	K05692	ptr:746570	actin beta/gamma 1	GO:0006810//transport	GO:0046872//metal ion binding	GO:0044464//cell part
Unigene101934_All	gi|297706267|ref|XP_002829957.1|	PREDICTED: LOW QUALITY PROTEIN: 40S ribosomal protein S5-like [Pongo abelii]	sp|P97461|RS5_MOUSE	40S ribosomal protein S5 OS=Mus musculus GN=Rps5 PE=2 SV=3	COG0049	Ribosomal protein S7	K02989	ecb:100064459	small subunit ribosomal protein S5e	GO:0006448//regulation of translational elongation;GO:0006351//transcription, DNA-dependent	GO:0003723//RNA binding;GO:0046914//transition metal ion binding;GO:0005198//structural molecule activity	GO:0015935//small ribosomal subunit
Unigene101939_All	gi|167387257|ref|XP_001738085.1|	protein ARV1 [Entamoeba dispar SAW760]	sp|Q54GD9|ARV1_DICDI	Protein arv1 homolog OS=Dictyostelium discoideum GN=arv1 PE=3 SV=1	--	--	--	--	--	-	-	-
Unigene101950_All	gi|114638015|ref|XP_508490.2|	PREDICTED: similar to homologue to elongation factor 1-gamma from A.salina [Pan troglodytes]	sp|P26641|EF1G_HUMAN	Elongation factor 1-gamma OS=Homo sapiens GN=EEF1G PE=1 SV=3	--	--	K03233	ptr:451253	elongation factor EF-1 gamma subunit	-	-	-
Unigene10195_All	gi|156552177|ref|XP_001605941.1|	PREDICTED: similar to GA21341-PA [Nasonia vitripennis]	sp|Q60520|SIN3A_MOUSE	Paired amphipathic helix protein Sin3a OS=Mus musculus GN=Sin3a PE=1 SV=2	COG5602	Histone deacetylase complex, SIN3 component	K11644	nvi:100122339	paired amphipathic helix protein Sin3a	GO:0006357//regulation of transcription from RNA polymerase II promoter;GO:0006915//apoptosis;GO:0006259//DNA metabolic process;GO:0051325//interphase;GO:0043009//chordate embryonic development;GO:0008104//protein localization	GO:0003712//transcription cofactor activity;GO:0003676//nucleic acid binding	GO:0043231//intracellular membrane-bounded organelle;GO:0000775//chromosome, centromeric region
Unigene101964_All	gi|297303045|ref|XP_001082945.2|	PREDICTED: 40S ribosomal protein S29-like, partial [Macaca mulatta]	sp|P62275|RS29_RAT	40S ribosomal protein S29 OS=Rattus norvegicus GN=Rps29 PE=1 SV=2	COG0199	Ribosomal protein S14	K02980	xtr:549520	small subunit ribosomal protein S29e	-	-	-
Unigene101979_All	gi|291403260|ref|XP_002717846.1|	PREDICTED: ribosomal protein S14-like [Oryctolagus cuniculus]	sp|P13471|RS14_RAT	40S ribosomal protein S14 OS=Rattus norvegicus GN=Rps14 PE=2 SV=3	COG0100	Ribosomal protein S11	K02955	xla:379927	small subunit ribosomal protein S14e	-	-	-
Unigene101986_All	gi|111154059|ref|NP_031955.2|	epithelial membrane protein 2 [Mus musculus] >gi|13124187|sp|O88662.1|EMP2_MOUSE RecName: Full=Epithelial membrane protein 2; Short=EMP-2; AltName: Full=Protein XMP >gi|13517974|gb|AAK29076.1|AF346627_1 epithelial membrane protein 2 [Mus musculus] >gi|3462842|gb|AAC33108.1| XMP [Mus musculus] >gi|148664893|gb|EDK97309.1| epithelial membrane protein 2 [Mus musculus]	sp|O88662|EMP2_MOUSE	Epithelial membrane protein 2 OS=Mus musculus GN=Emp2 PE=2 SV=1	--	--	--	--	--	-	-	-
Unigene101989_All	gi|194224960|ref|XP_001492409.2|	PREDICTED: zinc finger protein 169 [Equus caballus]	sp|Q6A085|ZN629_MOUSE	Zinc finger protein 629 OS=Mus musculus GN=Znf629 PE=2 SV=2	--	--	K09228	ecb:100059949	KRAB domain-containing zinc finger protein	-	-	-
Unigene101993_All	--	--	sp|Q28GP7|SNX33_XENTR	Sorting nexin-33 OS=Xenopus tropicalis GN=snx33 PE=2 SV=1	--	--	--	--	--	-	-	-
Unigene1019_All	gi|189233699|ref|XP_966642.2|	PREDICTED: similar to AGAP011128-PA [Tribolium castaneum]	sp|Q9P121|NTRI_HUMAN	Neurotrimin OS=Homo sapiens GN=NTM PE=1 SV=1	--	--	K06774	ecb:100064766	neurotrimin	-	-	-
Unigene102002_All	gi|301616843|ref|XP_002937859.1|	PREDICTED: hepatic leukemia factor-like isoform 2 [Xenopus (Silurana) tropicalis]	sp|Q64709|HLF_RAT	Hepatic leukemia factor OS=Rattus norvegicus GN=Hlf PE=2 SV=1	--	--	K09057	aga:AgaP_AGAP006376	hepatic leukemia factor	-	-	-
Unigene102004_All	gi|7576817|gb|AAF64005.1|	merozoite surface protein 2 [Plasmodium falciparum]	sp|Q3KSS4|EBNA1_EBVG	Epstein-Barr nuclear antigen 1 OS=Epstein-Barr virus (strain GD1) GN=EBNA1 PE=3 SV=1	COG2730	Endoglucanase	K07604	cfa:490980	type I keratin, acidic	-	-	-
Unigene102007_All	gi|112983154|ref|NP_001037600.1|	CG10993-like protein [Bombyx mori] >gi|95115194|gb|ABF55963.1| CG10993-like protein [Bombyx mori]	--	--	--	--	--	--	--	-	-	-
Unigene10200_All	gi|292613386|ref|XP_696062.4|	PREDICTED: zinc finger protein 45-like [Danio rerio]	sp|Q8TF45|ZN418_HUMAN	Zinc finger protein 418 OS=Homo sapiens GN=ZNF418 PE=1 SV=2	COG5048	FOG: Zn-finger	K09228	hsa:147686	KRAB domain-containing zinc finger protein	-	-	-
Unigene102012_All	gi|89628429|gb|ABD77505.1|	60S ribosomal protein L34-like protein [Ovis aries]	sp|P49207|RL34_HUMAN	60S ribosomal protein L34 OS=Homo sapiens GN=RPL34 PE=1 SV=3	COG2174	Ribosomal protein L34E	K02915	mcc:716593	large subunit ribosomal protein L34e	-	-	-
Unigene102019_All	gi|114587112|ref|XP_001151583.1|	PREDICTED: similar to Ribosomal protein L29 [Pan troglodytes]	sp|P47914|RL29_HUMAN	60S ribosomal protein L29 OS=Homo sapiens GN=RPL29 PE=1 SV=2	--	--	K02905	cfa:476601	large subunit ribosomal protein L29e	-	-	-
Unigene102025_All	gi|189237184|ref|XP_966992.2|	PREDICTED: similar to Cdep CG31536-PE [Tribolium castaneum]	sp|Q91VS8|FARP2_MOUSE	FERM, RhoGEF and pleckstrin domain-containing protein 2 OS=Mus musculus GN=Farp2 PE=1 SV=1	--	--	K06082	oaa:100082565	FERM, RhoGEF and pleckstrin domain protein 2	-	-	-
Unigene10202_All	gi|55586239|ref|XP_513127.1|	PREDICTED: uroporphyrinogen decarboxylase isoform 9 [Pan troglodytes] >gi|114556193|ref|XP_001154880.1| PREDICTED: uroporphyrinogen decarboxylase isoform 8 [Pan troglodytes]	sp|P06132|DCUP_HUMAN	Uroporphyrinogen decarboxylase OS=Homo sapiens GN=UROD PE=1 SV=2	COG0407	Uroporphyrinogen-III decarboxylase	K01599	hsa:7389	uroporphyrinogen decarboxylase [EC:4.1.1.37]	-	-	-
Unigene102041_All	gi|221222158|gb|ACM09740.1|	60S ribosomal protein L37a [Salmo salar]	sp|P61515|RL37A_RAT	60S ribosomal protein L37a OS=Rattus norvegicus GN=Rpl37a PE=1 SV=2	COG1997	Ribosomal protein L37AE/L43A	K02921	ecb:100050696	large subunit ribosomal protein L37Ae	-	-	-
Unigene102045_All	gi|183396269|gb|ACC62005.1|	hydroxyproline-rich glycoprotein [Cryptosporidium hominis]	sp|Q5T200|ZC3HD_HUMAN	Zinc finger CCCH domain-containing protein 13 OS=Homo sapiens GN=ZC3H13 PE=1 SV=1	--	--	K12822	rno:497865	RNA-binding protein 25	-	-	-
Unigene102051_All	gi|239789818|dbj|BAH71508.1|	ACYPI003681 [Acyrthosiphon pisum]	sp|Q9JJ80|RPF2_MOUSE	Ribosome production factor 2 homolog OS=Mus musculus GN=Rpf2 PE=2 SV=2	COG5106	Uncharacterized conserved protein	--	--	--	-	-	-
Unigene102068_All	gi|296230117|ref|XP_002760567.1|	PREDICTED: 60S ribosomal protein L5-like isoform 1 [Callithrix jacchus]	sp|P09895|RL5_RAT	60S ribosomal protein L5 OS=Rattus norvegicus GN=Rpl5 PE=1 SV=3	COG0256	Ribosomal protein L18	K02932	oaa:100084615	large subunit ribosomal protein L5e	-	-	-
Unigene102069_All	gi|119929581|ref|XP_001249715.1|	PREDICTED: ribosomal protein L26-like isoform 1 [Bos taurus] >gi|194685138|ref|XP_001790268.1| PREDICTED: ribosomal protein L26-like isoform 3 [Bos taurus] >gi|297481944|ref|XP_002692487.1| PREDICTED: ribosomal protein L26-like [Bos taurus] >gi|296480924|gb|DAA23039.1| ribosomal protein L26-like [Bos taurus]	sp|P61255|RL26_MOUSE	60S ribosomal protein L26 OS=Mus musculus GN=Rpl26 PE=2 SV=1	COG0198	Ribosomal protein L24	K02898	xtr:448683	large subunit ribosomal protein L26e	-	-	-
Unigene10206_All	gi|110767987|ref|XP_624116.2|	PREDICTED: similar to moleskin CG7935-PA, partial [Apis mellifera]	sp|Q9EPL8|IPO7_MOUSE	Importin-7 OS=Mus musculus GN=Ipo7 PE=1 SV=2	COG5656	Importin, protein involved in nuclear import	K11294	ecb:100034004	nucleolin	GO:0001708//cell fate specification;GO:0007169//transmembrane receptor protein tyrosine kinase signaling pathway;GO:0003002;GO:0000060//protein import into nucleus, translocation;GO:0042051//compound eye photoreceptor development;GO:0007476//imaginal disc-derived wing morphogenesis;GO:0043066//negative regulation of apoptosis	GO:0008565//protein transporter activity;GO:0017016//Ras GTPase binding	GO:0005635//nuclear envelope;GO:0044444//cytoplasmic part
Unigene102070_All	gi|119611832|gb|EAW91426.1|	hCG2027326 [Homo sapiens]	sp|Q71TY3|RS27_RAT	40S ribosomal protein S27 OS=Rattus norvegicus GN=Rps27 PE=2 SV=3	COG2051	Ribosomal protein S27E	K02978	ptr:738979	small subunit ribosomal protein S27e	-	-	-
Unigene102080_All	gi|299830258|ref|YP_003734422.1|	NADH dehydrogenase subunit 6 [Paramecium caudatum] >gi|299507817|emb|CAZ66801.1| NADH dehydrogenase subunit 6 [Paramecium caudatum]	--	--	--	--	--	--	--	-	-	-
Unigene102088_All	gi|301787185|ref|XP_002929014.1|	PREDICTED: 60S ribosomal protein L38-like, partial [Ailuropoda melanoleuca]	sp|P63174|RL38_RAT	60S ribosomal protein L38 OS=Rattus norvegicus GN=Rpl38 PE=1 SV=2	--	--	K02923	dre:436759	large subunit ribosomal protein L38e	-	-	-
Unigene102105_All	gi|73948285|ref|XP_533657.2|	PREDICTED: similar to ribosomal protein S19 [Canis familiaris]	sp|Q5R8M9|RS19_PONAB	40S ribosomal protein S19 OS=Pongo abelii GN=RPS19 PE=2 SV=3	COG2238	Ribosomal protein S19E (S16A)	K02966	cfa:476450	small subunit ribosomal protein S19e	-	-	-
Unigene102108_All	gi|189240218|ref|XP_972794.2|	PREDICTED: similar to Probable cytochrome P450 9f2 (CYPIXF2) [Tribolium castaneum] >gi|270012827|gb|EFA09275.1| cytochrome P450 9Z6 [Tribolium castaneum]	sp|Q29496|CP3AO_SHEEP	Cytochrome P450 3A24 OS=Ovis aries GN=CYP3A24 PE=2 SV=1	--	--	K07424	aag:AaeL_AAEL006784	cytochrome P450, family 3, subfamily A [EC:1.14.14.1]	-	-	-
Unigene102144_All	gi|161176974|gb|ABX59671.1|	CD74/ROS fusion protein [Homo sapiens]	sp|P04233|HG2A_HUMAN	HLA class II histocompatibility antigen gamma chain OS=Homo sapiens GN=CD74 PE=1 SV=3	--	--	K06505	ptr:462191	CD74 antigen	-	-	-
Unigene102148_All	gi|66538992|ref|XP_396251.2|	PREDICTED: similar to CG1275-PB, isoform B [Apis mellifera]	sp|A3KPR5|CYAC3_DANRE	Cytochrome b ascorbate-dependent protein 3 OS=Danio rerio GN=cybasc3 PE=2 SV=1	--	--	K08360	ame:412798	cytochrome b-561	-	-	-
Unigene10214_All	gi|221131237|ref|XP_002155275.1|	PREDICTED: similar to SCAN domain containing 3 [Hydra magnipapillata]	sp|Q6R2W3|SCND3_HUMAN	SCAN domain-containing protein 3 OS=Homo sapiens GN=SCAND3 PE=2 SV=1	--	--	--	--	--	-	-	-
Unigene102159_All	gi|119598180|gb|EAW77774.1|	ribosomal protein L4, isoform CRA_b [Homo sapiens]	sp|Q5RCR3|RL4_PONAB	60S ribosomal protein L4 OS=Pongo abelii GN=RPL4 PE=2 SV=1	--	--	K02930	ptr:748261	large subunit ribosomal protein L4e	-	-	-
Unigene10216_All	gi|156537606|ref|XP_001607731.1|	PREDICTED: similar to tyrosine-protein kinase pr2 [Nasonia vitripennis]	sp|Q9I7F7|PR2_DROME	Tyrosine-protein kinase PR2 OS=Drosophila melanogaster GN=PR2 PE=1 SV=3	COG0515	Serine/threonine protein kinase	K08252	dme:Dmel_CG3969	receptor protein-tyrosine kinase [EC:2.7.10.1]	GO:0048102//autophagic cell death	GO:0016301//kinase activity	-
Unigene102172_All	gi|291409775|ref|XP_002721178.1|	PREDICTED: ribosomal protein S6-like [Oryctolagus cuniculus]	sp|P62755|RS6_RAT	40S ribosomal protein S6 OS=Rattus norvegicus GN=Rps6 PE=1 SV=1	COG2125	Ribosomal protein S6E (S10)	K02991	ecb:100052368	small subunit ribosomal protein S6e	-	-	-
Unigene102173_All	gi|45383093|ref|NP_989872.1|	ovoglycoprotein [Gallus gallus] >gi|22218070|dbj|BAC07517.1| ovoglycoprotein precursor [Gallus gallus] >gi|47933930|gb|AAT39530.1| alpha 1-acid glycoprotein [Gallus gallus]	sp|P25227|A1AG_RABIT	Alpha-1-acid glycoprotein OS=Oryctolagus cuniculus GN=ORM1 PE=2 SV=1	--	--	--	--	--	-	-	-
Unigene102176_All	gi|170054953|ref|XP_001863364.1|	conserved hypothetical protein [Culex quinquefasciatus] >gi|167875108|gb|EDS38491.1| conserved hypothetical protein [Culex quinquefasciatus]	--	--	--	--	--	--	--	-	-	-
Unigene102178_All	gi|195378234|ref|XP_002047889.1|	GJ11677 [Drosophila virilis] >gi|194155047|gb|EDW70231.1| GJ11677 [Drosophila virilis]	--	--	--	--	--	--	--	-	-	-
Unigene102184_All	gi|10956148|ref|NP_052129.1|	beta-lactamase [Staphylococcus aureus] >gi|10956150|ref|NP_052130.1| beta-lactamase [Staphylococcus aureus] >gi|11266199|pir||T51301 beta-lactamase (EC 3.5.2.6) - fission yeast (Schizosaccharomyces pombe) >gi|67464382|pdb|1ZG4|A Chain A, Tem1 Beta Lactamase >gi|4704644|gb|AAD28190.1|AF110459_3 beta-lactamase [Cloning vector pBBR1-GFP] >gi|4732039|gb|AAD28564.1|AF118921_1 beta-lactamase [alk-syste…
9] >gi|16209135|gb|AAL09891.1| bla [CRIM helper plasmid pAH130] >gi|16209142|gb|AAL09896.1| bla [CRIM helper plasmid pAH131] >gi|16209185|gb|AAL09918.1| bla [CRIM helper plasmid pINT-ts] >gi|17530180|gb|AAL40736.1| beta-lactamase [synthetic construct] >gi|17530183|gb|AAL40738.1| beta-lactamase [synthetic construct] >gi|17530187|gb|AAL40741.1| beta-lactamase [synthetic construct] >gi|18140171|gb|A…
pDESTR] >gi|83779167|gb|ABC47404.1| beta-lactamase [Positive selection cloning vector pJET1] >gi|85062534|gb|ABC69142.1| beta-lactamase [Cloning vector pHyVec5] >gi|86278337|gb|ABC88421.1| ampicillin resistance marker [Delivery vector pIEF16S] >gi|87080787|dbj|BAE79258.1| beta-lactamase [Expression vector pColdI(SP-4)] >gi|87080790|dbj|BAE79260.1| beta-lactamase [Expression vector pColdII(SP-4)] …
ag 7)] >gi|193870790|gb|ACF22986.1| beta-lactamase [CMVd1 Flexi Vector pFN22A (HaloTag 7)] >gi|193870796|gb|ACF22990.1| beta-lactamase [CMVd2 Flexi Vector pFN23A (HaloTag 7)] >gi|193870802|gb|ACF22994.1| beta-lactamase [CMVd3 Flexi Vector pFN24A (HaloTag 7)] >gi|194032784|emb|CAQ77012.1| beta-lactamase [Shuttle vector pNEV-E] >gi|194032787|emb|CAQ77014.1| beta-lactamase [Shuttle vector pNEV-N] >g…	sp|P62594|BLAT_SALTI	Beta-lactamase TEM OS=Salmonella typhi GN=bla PE=3 SV=1	COG2367	Beta-lactamase class A	--	--	--	-	-	-
Unigene102187_All	gi|123439757|ref|XP_001310646.1|	smooth muscle caldesmon [Trichomonas vaginalis G3]	sp|A5E4P1|PXR1_LODEL	Protein PXR1 OS=Lodderomyces elongisporus GN=PXR1 PE=3 SV=1	--	--	--	--	--	-	-	-
Unigene10218_All	gi|195576676|ref|XP_002078201.1|	GD23318 [Drosophila simulans] >gi|194190210|gb|EDX03786.1| GD23318 [Drosophila simulans]	sp|A4IHW3|S35A4_XENTR	Probable UDP-sugar transporter protein SLC35A4 OS=Xenopus tropicalis GN=slc35a4 PE=2 SV=1	COG0697	Permeases of the drug/metabolite transporter (DMT) superfamily	--	--	--	GO:0008643//carbohydrate transport	GO:0015144//carbohydrate transmembrane transporter activity	GO:0016020//membrane
Unigene102191_All	gi|198428546|ref|XP_002123131.1|	PREDICTED: similar to Vps33b protein [Ciona intestinalis]	sp|Q63616|VP33B_RAT	Vacuolar protein sorting-associated protein 33B OS=Rattus norvegicus GN=Vps33b PE=2 SV=1	COG5158	Proteins involved in synaptic transmission and general secretion, Sec1 family	--	--	--	-	-	-
Unigene102194_All	gi|296207053|ref|XP_002750488.1|	PREDICTED: 40S ribosomal protein S17-like, partial [Callithrix jacchus]	sp|P08708|RS17_HUMAN	40S ribosomal protein S17 OS=Homo sapiens GN=RPS17 PE=1 SV=2	COG1383	Ribosomal protein S17E	K02962	hsa:6218	small subunit ribosomal protein S17e	-	-	-
Unigene1021_All	gi|195447120|ref|XP_002071073.1|	GK25336 [Drosophila willistoni] >gi|194167158|gb|EDW82059.1| GK25336 [Drosophila willistoni]	sp|B4M5X4|KIBRA_DROVI	Protein kibra OS=Drosophila virilis GN=Kibra PE=3 SV=1	--	--	K04943	mdo:100016183	potassium intermediate/small conductance calcium-activated channel subfamily N member 2	-	GO:0003676//nucleic acid binding	GO:0044464//cell part
Unigene102204_All	gi|194380874|dbj|BAG64005.1|	unnamed protein product [Homo sapiens]	sp|P03851|YPB3_ECOLX	Uncharacterized 9.4 kDa protein OS=Escherichia coli PE=4 SV=1	--	--	--	--	--	-	-	-
Unigene102208_All	gi|198430053|ref|XP_002122757.1|	PREDICTED: similar to Sialin (Solute carrier family 17 member 5) (Sodium/sialic acid cotransporter) (AST) (Membrane glycoprotein HP59) [Ciona intestinalis]	sp|Q9MZD1|S17A5_SHEEP	Sialin OS=Ovis aries GN=SLC17A5 PE=2 SV=1	--	--	K12301	cin:100187364	MFS transporter, ACS family, solute carrier family 17 (sodium-dependent inorganic phosphate cotransporter), member 5	-	-	-
Unigene10220_All	gi|213512678|ref|NP_001134524.1|	peroxisomal trans-2-enoyl-CoA reductase [Salmo salar] >gi|209734018|gb|ACI67878.1| Peroxisomal trans-2-enoyl-CoA reductase [Salmo salar]	sp|Q5RCH8|PECR_PONAB	Peroxisomal trans-2-enoyl-CoA reductase OS=Pongo abelii GN=PECR PE=2 SV=1	COG1028	Dehydrogenases with different specificities (related to short-chain alcohol dehydrogenases)	K07753	spu:753057	peroxisomal trans-2-enoyl-CoA reductase [EC:1.3.1.38]	GO:0006629//lipid metabolic process	GO:0016491//oxidoreductase activity	GO:0043231//intracellular membrane-bounded organelle;GO:0044444//cytoplasmic part
Unigene102215_All	gi|215253592|gb|ACJ63855.1|	cytochrome oxidase subunit II [Homo sapiens]	sp|P00403|COX2_HUMAN	Cytochrome c oxidase subunit 2 OS=Homo sapiens GN=MT-CO2 PE=1 SV=1	COG1622	Heme/copper-type cytochrome/quinol oxidases, subunit 2	K02261	hsa:4513	cytochrome c oxidase subunit II [EC:1.9.3.1]	-	-	-
Unigene102218_All	gi|76800495|gb|ABA55664.1|	Hoglet [Monosiga ovata]	--	--	--	--	--	--	--	-	-	-
Unigene102221_All	gi|74844509|sp|Q95P09.1|TSEP_GLOMM	RecName: Full=Protein TsetseEP; AltName: Full=EP-repeat protein; Flags: Precursor >gi|15864611|emb|CAC86027.1| tsetseEP protein [Glossina morsitans morsitans]	sp|Q95P09|TSEP_GLOMM	Protein TsetseEP OS=Glossina morsitans morsitans PE=1 SV=1	COG2730	Endoglucanase	K05185	rno:65191	gamma-aminobutyric acid (GABA) A receptor epsilon	-	-	-
Unigene102222_All	gi|118347567|ref|XP_001007260.1|	Insect antifreeze protein [Tetrahymena thermophila SB210]	sp|Q03650|CRAM_TRYBB	Cysteine-rich, acidic integral membrane protein OS=Trypanosoma brucei brucei GN=CRAM PE=2 SV=1	--	--	K08023	rno:292734	latent transforming growth factor beta binding protein	-	-	-
Unigene102225_All	gi|91090916|ref|XP_974030.1|	PREDICTED: similar to Annexin IX CG5730-PC [Tribolium castaneum]	sp|P33477|ANX11_RABIT	Annexin A11 OS=Oryctolagus cuniculus GN=ANXA11 PE=1 SV=1	--	--	--	--	--	-	-	-
Unigene102226_All	gi|193669117|ref|XP_001946672.1|	PREDICTED: similar to peroxinectin [Acyrthosiphon pisum]	sp|Q9VEG6|PERC_DROME	Chorion peroxidase OS=Drosophila melanogaster GN=pxt PE=2 SV=3	--	--	--	--	--	-	-	-
Unigene102229_All	gi|45383974|ref|NP_990592.1|	serum albumin precursor [Gallus gallus] >gi|113575|sp|P19121.2|ALBU_CHICK RecName: Full=Serum albumin; AltName: Full=Alpha-livetin; AltName: Allergen=Gal d 5; Flags: Precursor >gi|63748|emb|CAA43098.1| preproalbumin (serum albumin) [Gallus gallus]	sp|P19121|ALBU_CHICK	Serum albumin OS=Gallus gallus GN=ALB PE=1 SV=2	--	--	K12258	ecb:100054939	vitamin D-binding protein	-	-	-
Unigene10226_All	gi|156555682|ref|XP_001602527.1|	PREDICTED: similar to CG32133-PA [Nasonia vitripennis]	sp|Q90WJ3|PAXI1_XENLA	PAX-interacting protein 1 OS=Xenopus laevis GN=paxip1 PE=1 SV=1	--	--	--	--	--	-	-	GO:0044464//cell part
Unigene10227_All	gi|91075920|ref|XP_966615.1|	PREDICTED: similar to zinc finger protein [Tribolium castaneum]	sp|A1L1R6|ZN423_DANRE	Zinc finger protein 423 OS=Danio rerio GN=znf423 PE=2 SV=1	--	--	K09223	dre:100151531	growth factor independent 1	-	GO:0005488//binding	GO:0005622//intracellular
Unigene10233_All	gi|193659873|ref|XP_001945557.1|	PREDICTED: similar to semaphorin [Acyrthosiphon pisum]	sp|Q9P283|SEM5B_HUMAN	Semaphorin-5B OS=Homo sapiens GN=SEMA5B PE=2 SV=4	--	--	K06841	ame:410589	semaphorin 5	GO:0007635//chemosensory behavior;GO:0009887//organ morphogenesis;GO:0007626//locomotory behavior;GO:0009792//embryonic development ending in birth or egg hatching;GO:0009605//response to external stimulus	-	-
Unigene10243_All	gi|125985131|ref|XP_001356329.1|	GA18307 [Drosophila pseudoobscura pseudoobscura] >gi|54644652|gb|EAL33392.1| GA18307 [Drosophila pseudoobscura pseudoobscura]	--	--	--	--	--	--	--	-	-	-
Unigene10249_All	gi|291239644|ref|XP_002739731.1|	PREDICTED: dim gamma-tubulin 1-like [Saccoglossus kowalevskii]	sp|Q2NL14|CL041_BOVIN	Uncharacterized protein C12orf41 homolog OS=Bos taurus PE=2 SV=1	--	--	K11668	tgu:100223339	INO80 complex subunit D	-	-	-
Unigene10251_All	gi|198415394|ref|XP_002128232.1|	PREDICTED: similar to 3-hydroxybutyrate dehydrogenase, type 1 [Ciona intestinalis]	sp|Q02338|BDH_HUMAN	D-beta-hydroxybutyrate dehydrogenase, mitochondrial OS=Homo sapiens GN=BDH1 PE=1 SV=3	COG1028	Dehydrogenases with different specificities (related to short-chain alcohol dehydrogenases)	K00019	dre:100037356	3-hydroxybutyrate dehydrogenase [EC:1.1.1.30]	GO:0007417//central nervous system development;GO:0009888//tissue development;GO:0010038//response to metal ion;GO:0043627//response to estrogen stimulus;GO:0031667//response to nutrient levels;GO:0043434//response to peptide hormone stimulus;GO:0051384//response to glucocorticoid stimulus;GO:0008152//metabolic process;GO:0006950//response to stress	GO:0016616//oxidoreductase activity, acting on the CH-OH group of donors, NAD or NADP as acceptor;GO:0008289//lipid binding	GO:0031980//mitochondrial lumen;GO:0019866//organelle inner membrane
Unigene10252_All	gi|110762976|ref|XP_394037.3|	PREDICTED: similar to CG4557-PA [Apis mellifera]	--	--	--	--	--	--	--	-	-	-
Unigene10253_All	gi|66511557|ref|XP_624051.1|	PREDICTED: similar to Pak3 CG14895-PB, isoform B isoform 2 [Apis mellifera]	sp|Q64303|PAK2_RAT	Serine/threonine-protein kinase PAK 2 OS=Rattus norvegicus GN=Pak2 PE=1 SV=1	COG0515	Serine/threonine protein kinase	K04410	cfa:612814	p21-activated kinase 2 [EC:2.7.11.1]	-	-	-
Unigene10256_All	gi|189240575|ref|XP_974237.2|	PREDICTED: similar to single-stranded DNA-binding protein mssp-1 [Tribolium castaneum]	sp|B4IX08|SHEP_DROGR	Protein alan shepard OS=Drosophila grimshawi GN=shep PE=3 SV=1	COG0724	RNA-binding proteins (RRM domain)	K13208	cfa:484940	ELAV like protein 2/3/4	GO:0009629//response to gravity	GO:0003676//nucleic acid binding	-
Unigene1025_All	gi|292612855|ref|XP_002661606.1|	PREDICTED: zinc finger protein 45-like [Danio rerio]	sp|Q14590|ZN235_HUMAN	Zinc finger protein 235 OS=Homo sapiens GN=ZNF235 PE=2 SV=3	COG5048	FOG: Zn-finger	K09228	bta:504436	KRAB domain-containing zinc finger protein	-	-	-
Unigene10260_All	gi|291225093|ref|XP_002732536.1|	PREDICTED: bromodomain adjacent to zinc finger domain, 1B-like [Saccoglossus kowalevskii]	sp|A2BIL7|BAZ1B_DANRE	Tyrosine-protein kinase BAZ1B OS=Danio rerio GN=baz1b PE=1 SV=2	COG5297	Cellobiohydrolase A (1,4-beta-cellobiosidase A)	K11658	spu:585100	bromodomain adjacent to zinc finger domain protein 1B	GO:0006337//nucleosome disassembly;GO:0010468//regulation of gene expression;GO:0006350//transcription;GO:0006338//chromatin remodeling;GO:0033554//cellular response to stress	GO:0005515//protein binding;GO:0004672//protein kinase activity	GO:0016585//chromatin remodeling complex;GO:0044427//chromosomal part
Unigene10262_All	gi|189240717|ref|XP_974290.2|	PREDICTED: similar to GA16908-PA [Tribolium castaneum] >gi|270014283|gb|EFA10731.1| polycomb [Tribolium castaneum]	sp|Q9QXV1|CBX8_MOUSE	Chromobox protein homolog 8 OS=Mus musculus GN=Cbx8 PE=1 SV=1	--	--	K11453	tca:663137	chromobox protein 6	GO:0044238//primary metabolic process;GO:0044260	-	-
Unigene10263_All	gi|148233766|ref|NP_001080600.1|	cytokine receptor-like factor 3 [Xenopus laevis] >gi|82176515|sp|Q7ZX59.1|CRLF3_XENLA RecName: Full=Cytokine receptor-like factor 3 >gi|28277291|gb|AAH45226.1| Crlf3-prov protein [Xenopus laevis]	sp|Q7ZX59|CRLF3_XENLA	Cytokine receptor-like factor 3 OS=Xenopus laevis GN=crlf3 PE=2 SV=1	--	--	--	--	--	-	-	-
Unigene10275_All	gi|15425681|dbj|BAB64297.1|	I-connectin [Procambarus clarkii]	sp|Q9I7U4|TITIN_DROME	Titin OS=Drosophila melanogaster GN=sls PE=1 SV=3	--	--	K12567	rno:84015	titin [EC:2.7.11.1]	-	-	-
Unigene10276_All	gi|66512307|ref|XP_623368.1|	PREDICTED: similar to CG32699-PA, partial [Apis mellifera]	sp|Q0KHU5|PCAT1_DROME	1-acylglycerophosphocholine O-acyltransferase 1 OS=Drosophila melanogaster GN=CG32699 PE=2 SV=1	--	--	K13510	nvi:100120270	lysophosphatidylcholine acyltransferase / lyso-PAF acetyltransferase [EC:2.3.1.23 2.3.1.67]	-	-	-
Unigene10279_All	gi|157128583|ref|XP_001655140.1|	cdk8 [Aedes aegypti] >gi|108882204|gb|EAT46429.1| cdk8 [Aedes aegypti]	sp|Q17IE8|CDK8_AEDAE	Cell division protein kinase 8 OS=Aedes aegypti GN=Cdk8 PE=3 SV=2	COG0515	Serine/threonine protein kinase	K02208	aag:AaeL_AAEL002395	cyclin-dependent kinase 8/11 [EC:2.7.11.22]	GO:0022402//cell cycle process;GO:0010467//gene expression;GO:0006464//protein modification process	GO:0004674//protein serine/threonine kinase activity;GO:0032559//adenyl ribonucleotide binding	GO:0043231//intracellular membrane-bounded organelle
Unigene10280_All	gi|91087101|ref|XP_975068.1|	PREDICTED: similar to AGAP004654-PA [Tribolium castaneum]	sp|Q3ZCK3|BPNT1_BOVIN	3'(2'),5'-bisphosphate nucleotidase 1 OS=Bos taurus GN=BPNT1 PE=2 SV=1	COG1218	3'-Phosphoadenosine 5'-phosphosulfate (PAPS) 3'-phosphatase	K01082	tca:663948	3'(2'), 5'-bisphosphate nucleotidase [EC:3.1.3.7]	GO:0006796//phosphate metabolic process	GO:0046872//metal ion binding;GO:0008252//nucleotidase activity	GO:0044444//cytoplasmic part
Unigene10282_All	gi|288188852|gb|ADC42876.1|	serine proteinase inhibitor 6 [Penaeus monodon]	sp|P30740|ILEU_HUMAN	Leukocyte elastase inhibitor OS=Homo sapiens GN=SERPINB1 PE=1 SV=1	COG4826	Serine protease inhibitor	K03911	oaa:100084849	antithrombin III	-	-	-
Unigene10285_All	gi|195447044|ref|XP_002071040.1|	GK25348 [Drosophila willistoni] >gi|194167125|gb|EDW82026.1| GK25348 [Drosophila willistoni]	sp|Q90888|MAFB_CHICK	Transcription factor MafB OS=Gallus gallus GN=MAFB PE=1 SV=1	COG1230	Co/Zn/Cd efflux system component	K09036	gga:419173	transcription factor MAFB	GO:0048513//organ development;GO:0016043//cellular component organization;GO:0009987//cellular process	GO:0005488//binding	-
Unigene10287_All	gi|156540594|ref|XP_001600266.1|	PREDICTED: similar to RNA-binding protein musashi/mRNA cleavage and polyadenylation factor I complex subunit HRP1 [Nasonia vitripennis]	sp|P48809|RB27C_DROME	Heterogeneous nuclear ribonucleoprotein 27C OS=Drosophila melanogaster GN=Hrb27C PE=1 SV=2	COG0724	RNA-binding proteins (RRM domain)	K12741	dre:393467	heterogeneous nuclear ribonucleoprotein A1/A3	GO:0043484//regulation of RNA splicing;GO:0007297//ovarian follicle cell migration;GO:0044087;GO:0019094//pole plasm mRNA localization;GO:0006417//regulation of translation;GO:0006935//chemotaxis	GO:0043566//structure-specific DNA binding;GO:0003729//mRNA binding	GO:0031981//nuclear lumen;GO:0032991
Unigene10289_All	gi|268370155|ref|NP_001161257.1|	polypeptide GalNAc transferase 6-like [Tribolium castaneum]	sp|Q6WV16|GALT6_DROME	N-acetylgalactosaminyltransferase 6 OS=Drosophila melanogaster GN=pgant6 PE=2 SV=2	COG1216	Predicted glycosyltransferases	K00710	tca:663798	polypeptide N-acetylgalactosaminyltransferase [EC:2.4.1.41]	-	GO:0030246//carbohydrate binding;GO:0016740//transferase activity	GO:0031224//intrinsic to membrane;GO:0043231//intracellular membrane-bounded organelle
Unigene10292_All	gi|194675170|ref|XP_001254433.2|	PREDICTED: zinc finger protein 347 [Bos taurus] >gi|297485536|ref|XP_002695000.1| PREDICTED: zinc finger protein 347-like [Bos taurus] >gi|296477695|gb|DAA19810.1| zinc finger protein 347-like [Bos taurus]	sp|Q3ZCX4|ZN568_HUMAN	Zinc finger protein 568 OS=Homo sapiens GN=ZNF568 PE=2 SV=2	COG5048	FOG: Zn-finger	K09228	hsa:374900	KRAB domain-containing zinc finger protein	GO:0006350//transcription	GO:0005488//binding	-
Unigene10296_All	gi|301625946|ref|XP_002942161.1|	PREDICTED: zinc finger protein 729-like [Xenopus (Silurana) tropicalis]	sp|Q52M93|Z585B_HUMAN	Zinc finger protein 585B OS=Homo sapiens GN=ZNF585B PE=2 SV=1	COG5048	FOG: Zn-finger	K09228	mcc:713689	KRAB domain-containing zinc finger protein	-	-	-
Unigene10298_All	gi|115767226|ref|XP_782654.2|	PREDICTED: similar to Cpsf6 protein, partial [Strongylocentrotus purpuratus] >gi|115951833|ref|XP_001180349.1| PREDICTED: similar to Cpsf6 protein, partial [Strongylocentrotus purpuratus]	sp|P13983|EXTN_TOBAC	Extensin OS=Nicotiana tabacum GN=HRGPNT3 PE=2 SV=1	COG0455	ATPases involved in chromosome partitioning	K12841	nvi:100116536	calcium homeostasis endoplasmic reticulum protein	-	-	-
Unigene1029_All	gi|109092264|ref|XP_001103572.1|	PREDICTED: nuclear receptor coactivator 6 isoform 2 [Macaca mulatta]	sp|Q9JL19|NCOA6_MOUSE	Nuclear receptor coactivator 6 OS=Mus musculus GN=Ncoa6 PE=1 SV=1	--	--	--	--	--	GO:0006350//transcription	GO:0005515//protein binding	GO:0043231//intracellular membrane-bounded organelle
Unigene10301_All	gi|118101921|ref|XP_001233110.1|	PREDICTED: similar to Ring finger protein 26 [Gallus gallus]	sp|Q9BY78|RNF26_HUMAN	RING finger protein 26 OS=Homo sapiens GN=RNF26 PE=2 SV=1	--	--	K10604	dre:793939	E3 ubiquitin-protein ligase MGRN1 [EC:6.3.2.19]	-	GO:0005488//binding	-
Unigene10303_All	gi|268558192|ref|XP_002637086.1|	C. briggsae CBR-CRM-1 protein [Caenorhabditis briggsae] >gi|187031724|emb|CAP29023.1| C. briggsae CBR-CRM-1 protein [Caenorhabditis briggsae]	sp|Q7T3Q2|CRIM1_DANRE	Cysteine-rich motor neuron 1 protein OS=Danio rerio GN=crim1 PE=2 SV=1	--	--	--	--	--	GO:0032501//multicellular organismal process	-	-
Unigene10306_All	gi|189239227|ref|XP_973767.2|	PREDICTED: similar to kakapo [Tribolium castaneum]	sp|Q03001|BPA1_HUMAN	Bullous pemphigoid antigen 1 OS=Homo sapiens GN=DST PE=1 SV=4	COG0419	ATPase involved in DNA repair	K10382	gga:421884	dystonin	GO:0048812//neuron projection morphogenesis;GO:0048513//organ development;GO:0048667//cell morphogenesis involved in neuron differentiation;GO:0065007//biological regulation	GO:0005488//binding	GO:0044424//intracellular part
Unigene10308_All	gi|189239596|ref|XP_967754.2|	PREDICTED: similar to CG9467 CG9467-PA [Tribolium castaneum]	sp|Q9Y597|KCTD3_HUMAN	BTB/POZ domain-containing protein KCTD3 OS=Homo sapiens GN=KCTD3 PE=1 SV=2	--	--	K04893	xtr:100125015	potassium voltage-gated channel Shal-related subfamily D member 3	GO:0030001//metal ion transport	GO:0005488//binding;GO:0005267//potassium channel activity	GO:0005887//integral to plasma membrane
Unigene10309_All	gi|91078086|ref|XP_972265.1|	PREDICTED: similar to AGAP002793-PA [Tribolium castaneum]	sp|P24014|SLIT_DROME	Protein slit OS=Drosophila melanogaster GN=sli PE=1 SV=2	--	--	K06850	dme:Dmel_CG8355	slit 3	-	-	-
Unigene10315_All	gi|123437955|ref|XP_001309767.1|	ankyrin repeat protein [Trichomonas vaginalis G3]	sp|Q12955|ANK3_HUMAN	Ankyrin-3 OS=Homo sapiens GN=ANK3 PE=1 SV=3	COG0666	FOG: Ankyrin repeat	K10380	nvi:100122475	ankyrin	-	-	-
Unigene10320_All	gi|110760148|ref|XP_623895.2|	PREDICTED: similar to Spinophilin CG16757-PA [Apis mellifera]	sp|Q96SB3|NEB2_HUMAN	Neurabin-2 OS=Homo sapiens GN=PPP1R9B PE=1 SV=2	COG2340	Uncharacterized protein with SCP/PR1 domains	K13172	cin:100187419	serine/arginine repetitive matrix protein 2	GO:0002118//aggressive behavior;GO:0007635//chemosensory behavior	GO:0005488//binding	-
Unigene10321_All	gi|189234473|ref|XP_001808764.1|	PREDICTED: similar to Rad21 CG17436-PA [Tribolium castaneum] >gi|270002814|gb|EEZ99261.1| rad21 [Tribolium castaneum]	sp|O60216|RAD21_HUMAN	Double-strand-break repair protein rad21 homolog OS=Homo sapiens GN=RAD21 PE=1 SV=2	--	--	K06670	dme:Dmel_CG17436	cohesin complex subunit SCC1	-	-	-
Unigene10329_All	gi|195132069|ref|XP_002010466.1|	GI14667 [Drosophila mojavensis] >gi|193908916|gb|EDW07783.1| GI14667 [Drosophila mojavensis]	sp|Q6C8C5|CWC22_YARLI	Pre-mRNA-splicing factor CWC22 OS=Yarrowia lipolytica GN=CWC22 PE=3 SV=1	--	--	K13092	dmo:Dmoj_GI14667	nuclear protein NHN1	-	-	-
Unigene10330_All	gi|229577321|ref|NP_001153352.1|	splicing factor 3b, subunit 3 [Nasonia vitripennis]	sp|Q5RBI5|SF3B3_PONAB	Splicing factor 3B subunit 3 OS=Pongo abelii GN=SF3B3 PE=2 SV=1	--	--	K12830	nvi:100117134	splicing factor 3B subunit 3	GO:0008380//RNA splicing;GO:0065003	GO:0005488//binding	GO:0043231//intracellular membrane-bounded organelle;GO:0030529//ribonucleoprotein complex
Unigene10333_All	gi|301616683|ref|XP_002937780.1|	PREDICTED: LOW QUALITY PROTEIN: dnaJ homolog subfamily C member 13-like [Xenopus (Silurana) tropicalis]	sp|O75165|DJC13_HUMAN	DnaJ homolog subfamily C member 13 OS=Homo sapiens GN=DNAJC13 PE=1 SV=4	--	--	K09533	gga:420688	DnaJ homolog subfamily C member 13	-	-	-
Unigene10335_All	gi|198463339|ref|XP_002135479.1|	GA28568 [Drosophila pseudoobscura pseudoobscura] >gi|198151215|gb|EDY74106.1| GA28568 [Drosophila pseudoobscura pseudoobscura]	sp|Q7Z6Z7|HUWE1_HUMAN	E3 ubiquitin-protein ligase HUWE1 OS=Homo sapiens GN=HUWE1 PE=1 SV=3	--	--	K10592	hsa:10075	E3 ubiquitin-protein ligase HUWE1 [EC:6.3.2.19]	-	-	-
Unigene10336_All	gi|154344451|ref|XP_001568167.1|	proteophosphoglycan ppg4 [Leishmania braziliensis MHOM/BR/75/M2904] >gi|134065504|emb|CAM43271.1| proteophosphoglycan ppg4 [Leishmania braziliensis]	sp|Q172G3|MED1_AEDAE	Mediator of RNA polymerase II transcription subunit 1 OS=Aedes aegypti GN=AAEL007402 PE=3 SV=1	COG0515	Serine/threonine protein kinase	K13172	hsa:23524	serine/arginine repetitive matrix protein 2	-	-	-
Unigene10340_All	gi|195385258|ref|XP_002051323.1|	GJ15194 [Drosophila virilis] >gi|194147780|gb|EDW63478.1| GJ15194 [Drosophila virilis]	--	--	--	--	--	--	--	-	-	-
Unigene10341_All	gi|66547359|ref|XP_624665.1|	PREDICTED: similar to CG11198-PA, isoform A isoform 2 [Apis mellifera]	sp|O00763|ACACB_HUMAN	Acetyl-CoA carboxylase 2 OS=Homo sapiens GN=ACACB PE=1 SV=2	COG0439	Biotin carboxylase	K11262	ame:552286	acetyl-CoA carboxylase / biotin carboxylase [EC:6.4.1.2 6.3.4.14]	GO:0006631//fatty acid metabolic process	GO:0016421//CoA carboxylase activity;GO:0019842//vitamin binding;GO:0032559//adenyl ribonucleotide binding	-
Unigene10342_All	gi|27368148|gb|AAN87272.1|	ORF1 [Drosophila melanogaster]	sp|Q95SX7|RTBS_DROME	Probable RNA-directed DNA polymerase from transposon BS OS=Drosophila melanogaster GN=RTase PE=2 SV=1	COG3344	Retron-type reverse transcriptase	K02350	spu:580974	DNA polymerase zeta subunit [EC:2.7.7.7]	-	-	-
Unigene10343_All	gi|91082769|ref|XP_973660.1|	PREDICTED: similar to acyl-CoA oxidase [Tribolium castaneum]	sp|P07872|ACOX1_RAT	Peroxisomal acyl-coenzyme A oxidase 1 OS=Rattus norvegicus GN=Acox1 PE=1 SV=1	COG1960	Acyl-CoA dehydrogenases	K00232	tca:662475	acyl-CoA oxidase [EC:1.3.3.6]	-	-	-
Unigene10348_All	gi|156537652|ref|XP_001607845.1|	PREDICTED: similar to GA14233-PA [Nasonia vitripennis]	sp|Q05049|MUC1_XENLA	Integumentary mucin C.1 (Fragment) OS=Xenopus laevis PE=2 SV=1	COG0747	ABC-type dipeptide transport system, periplasmic component	K01774	dme:Dmel_CG3373	[EC:4.-.-.-]	-	-	-
Unigene10349_All	gi|221272046|sp|Q5RHR6.2|BROMI_DANRE	RecName: Full=Protein broad-minded >gi|148725278|emb|CAI20996.2| novel protein [Danio rerio] >gi|148725279|emb|CAI11664.2| novel protein [Danio rerio] >gi|148726285|emb|CAN88284.1| novel protein [Danio rerio]	sp|Q5RHR6|BROMI_DANRE	Protein broad-minded OS=Danio rerio GN=bromi PE=3 SV=2	--	--	--	--	--	-	-	-
Unigene10350_All	gi|156552141|ref|XP_001605581.1|	PREDICTED: similar to ENSANGP00000003404 [Nasonia vitripennis]	sp|Q6NWC6|CPSF6_DANRE	Cleavage and polyadenylation specificity factor subunit 6 OS=Danio rerio GN=cpsf6 PE=2 SV=1	COG0455	ATPases involved in chromosome partitioning	K12841	nvi:100116536	calcium homeostasis endoplasmic reticulum protein	-	GO:0005488//binding	GO:0005634//nucleus
Unigene10354_All	gi|189235908|ref|XP_968668.2|	PREDICTED: similar to AGAP004989-PB [Tribolium castaneum]	sp|P00522|ABL_DROME	Tyrosine-protein kinase Abl OS=Drosophila melanogaster GN=Abl PE=1 SV=3	--	--	K06619	tca:657095	proto-oncogene tyrosine-protein kinase ABL1 [EC:2.7.10.2]	GO:0009653//anatomical structure morphogenesis;GO:0009888//tissue development;GO:0065008;GO:0016043//cellular component organization;GO:0050794//regulation of cellular process;GO:0043170;GO:0007399//nervous system development	GO:0004672//protein kinase activity;GO:0005488//binding	GO:0005737//cytoplasm;GO:0030054//cell junction
Unigene10359_All	gi|146081628|ref|XP_001464299.1|	kinesin K39 [Leishmania infantum JPCM5]	sp|P10587|MYH11_CHICK	Myosin-11 OS=Gallus gallus GN=MYH11 PE=1 SV=4	COG0419	ATPase involved in DNA repair	K10352	gga:396211	myosin heavy chain	-	-	-
Unigene1035_All	gi|301613160|ref|XP_002936083.1|	PREDICTED: mucin-5AC-like [Xenopus (Silurana) tropicalis]	sp|Q09624|LOV1_CAEEL	Location of vulva defective 1 OS=Caenorhabditis elegans GN=lov-1 PE=1 SV=3	--	--	--	--	--	-	-	-
Unigene10360_All	gi|156541966|ref|XP_001599255.1|	PREDICTED: similar to juvenile hormone esterase [Nasonia vitripennis]	sp|O46421|EST1_MACFA	Liver carboxylesterase 1 OS=Macaca fascicularis GN=CES1 PE=2 SV=1	--	--	K03927	dya:Dyak_GE18855	carboxylesterase type B [EC:3.1.1.1]	-	-	-
Unigene10361_All	gi|262400963|gb|ACY66384.1|	copper/zinc superoxide dismutase [Scylla paramamosain]	sp|P80566|SODC_CHICK	Superoxide dismutase [Cu-Zn] OS=Gallus gallus GN=SOD1 PE=1 SV=3	COG2032	Cu/Zn superoxide dismutase	K04565	gga:395938	Cu/Zn superoxide dismutase [EC:1.15.1.1]	GO:0006915//apoptosis;GO:0048519;GO:0044238//primary metabolic process;GO:0044260;GO:0016043//cellular component organization;GO:0050877//neurological system process;GO:0022414;GO:0006801//superoxide metabolic process;GO:0006873//cellular ion homeostasis;GO:0050790//regulation of catalytic activity;GO:0000302//response to reactive oxygen species;GO:0050794//regulation of cellular process;GO:00080…	GO:0046872//metal ion binding;GO:0005515//protein binding	GO:0043229//intracellular organelle;GO:0044444//cytoplasmic part
Unigene10365_All	gi|194225621|ref|XP_001916184.1|	PREDICTED: sushi, von Willebrand factor type A, EGF and pentraxin domain containing 1 [Equus caballus]	sp|P0C6B8|SVEP1_RAT	Sushi, von Willebrand factor type A, EGF and pentraxin domain-containing protein 1 OS=Rattus norvegicus GN=Svep1 PE=1 SV=1	--	--	K06494	gga:424402	selectin, endothelial cell	-	-	-
Unigene1036_All	gi|91080649|ref|XP_974556.1|	PREDICTED: similar to Trim9 CG31721-PA [Tribolium castaneum]	sp|Q91ZY8|TRIM9_RAT	Tripartite motif-containing protein 9 OS=Rattus norvegicus GN=Trim9 PE=1 SV=1	--	--	K10649	tca:663417	tripartite motif-containing protein 9/67	GO:0048519;GO:0006887//exocytosis;GO:0060627//regulation of vesicle-mediated transport	GO:0005488//binding	GO:0031410//cytoplasmic vesicle;GO:0042995//cell projection
Unigene10370_All	gi|193652403|ref|XP_001950177.1|	PREDICTED: similar to GA13986-PA [Acyrthosiphon pisum]	sp|Q9W0T5|PYX_DROME	Transient receptor potential channel pyrexia OS=Drosophila melanogaster GN=pyx PE=2 SV=2	--	--	K04984	cel:C29E6.2	transient receptor potential cation channel subfamily A member 1	GO:0006811//ion transport	GO:0005216//ion channel activity	-
Unigene10374_All	gi|301608312|ref|XP_002933732.1|	PREDICTED: protein OS-9 [Xenopus (Silurana) tropicalis]	sp|Q8K2C7|OS9_MOUSE	Protein OS-9 OS=Mus musculus GN=Os9 PE=1 SV=2	COG5271	AAA ATPase containing von Willebrand factor type A (vWA) domain	K10088	spu:758191	protein OS-9	GO:0044267//cellular protein metabolic process	GO:0005488//binding	GO:0005783//endoplasmic reticulum
Unigene10375_All	gi|291390529|ref|XP_002711747.1|	PREDICTED: tigger transposable element derived 6-like [Oryctolagus cuniculus]	sp|Q96MW7|TIGD1_HUMAN	Tigger transposable element-derived protein 1 OS=Homo sapiens GN=TIGD1 PE=2 SV=1	--	--	K04514	cfa:480181	Rho-associated, coiled-coil containing protein kinase [EC:2.7.11.1]	-	-	-
Unigene10381_All	gi|156541734|ref|XP_001602535.1|	PREDICTED: similar to BEL12_AG transposon polyprotein [Nasonia vitripennis]	--	--	--	--	--	--	--	-	GO:0005488//binding	-
Unigene10383_All	gi|291228553|ref|XP_002734242.1|	PREDICTED: pleckstrin homology domain containing, family A (phosphoinositide binding specific) member 8-like [Saccoglossus kowalevskii]	sp|Q9ERS4|PKHA3_MOUSE	Pleckstrin homology domain-containing family A member 3 OS=Mus musculus GN=Plekha3 PE=2 SV=1	--	--	K08051	spu:759655	pleckstrin homology domain containing, family A (phosphoinositide binding specific) member 8	-	GO:0035091//phosphoinositide binding;GO:0016740//transferase activity	GO:0044464//cell part
Unigene10390_All	gi|110762872|ref|XP_001122116.1|	PREDICTED: similar to CG8378-PA [Apis mellifera]	sp|Q9NRG4|SMYD2_HUMAN	SET and MYND domain-containing protein 2 OS=Homo sapiens GN=SMYD2 PE=1 SV=2	--	--	K11426	nve:NEMVE_v1g214071	SET and MYND domain-containing protein	-	-	-
Unigene10391_All	gi|91092070|ref|XP_970936.1|	PREDICTED: similar to AGAP005113-PA [Tribolium castaneum]	sp|Q5IS35|TPC_MACFA	Mitochondrial thiamine pyrophosphate carrier OS=Macaca fascicularis GN=SLC25A19 PE=2 SV=1	--	--	K03454	spu:584986	mitochondrial carrier protein, MC family	-	-	-
Unigene10392_All	gi|158148985|dbj|BAF82026.1|	piggyBac transposase Uribo2 [Xenopus (Silurana) tropicalis]	sp|Q96DM1|PGBD4_HUMAN	PiggyBac transposable element-derived protein 4 OS=Homo sapiens GN=PGBD4 PE=2 SV=3	--	--	--	--	--	-	-	-
Unigene10393_All	gi|189237853|ref|XP_974947.2|	PREDICTED: similar to abrupt CG4807-PA [Tribolium castaneum]	sp|Q9V5M3|LOLA6_DROME	Longitudinals lacking protein, isoforms N/O/W/X/Y OS=Drosophila melanogaster GN=lola PE=1 SV=3	--	--	K02174	dme:Dmel_CG11491	broad	-	GO:0005488//binding	-
Unigene10394_All	gi|126335476|ref|XP_001364822.1|	PREDICTED: similar to KIAA0682-like [Monodelphis domestica]	sp|Q6PG95|CRML_MOUSE	Protein cramped-like OS=Mus musculus GN=Cramp1l PE=2 SV=2	COG5309	Exo-beta-1,3-glucanase	K10955	tgu:100220116	intestinal mucin-2	-	-	-
Unigene10396_All	gi|193661967|ref|XP_001944371.1|	PREDICTED: similar to Ventricular zone-expressed PH domain-containing protein homolog 1 (Protein melted) [Acyrthosiphon pisum]	sp|Q9VS24|MELT_DROME	Protein melted OS=Drosophila melanogaster GN=melt PE=1 SV=1	--	--	--	--	--	GO:0043704//photoreceptor cell fate specification;GO:0009888//tissue development;GO:0007169//transmembrane receptor protein tyrosine kinase signaling pathway;GO:0019915//lipid storage	GO:0016564//transcription repressor activity;GO:0035091//phosphoinositide binding	GO:0016020//membrane
Unigene10397_All	gi|118098338|ref|XP_424599.2|	PREDICTED: similar to Esophageal cancer associated protein [Gallus gallus]	sp|A4VCH4|CP062_DANRE	UPF0505 protein C16orf62 homolog OS=Danio rerio GN=zgc:163107 PE=2 SV=1	--	--	--	--	--	-	-	-
Unigene10398_All	gi|157108244|ref|XP_001650142.1|	beta-1,3-glucuronyltransferase s, p [Aedes aegypti] >gi|108879377|gb|EAT43602.1| beta-1,3-glucuronyltransferase s, p [Aedes aegypti]	sp|Q9VLA1|B3G2S_DROME	Galactosylgalactosylxylosylprotein 3-beta-glucuronosyltransferase S OS=Drosophila melanogaster GN=GlcAT-S PE=1 SV=2	--	--	K10812	dme:Dmel_CG3881	beta-1,3-glucuronyltransferase [EC:2.4.1.135 2.4.1.-]	GO:0033554//cellular response to stress;GO:0019725//cellular homeostasis;GO:0010259//multicellular organismal aging;GO:0009100//glycoprotein metabolic process	GO:0016667//oxidoreductase activity, acting on sulfur group of donors;GO:0015020//glucuronosyltransferase activity	GO:0043231//intracellular membrane-bounded organelle
Unigene1039_All	gi|156541080|ref|XP_001600181.1|	PREDICTED: similar to GA20959-PA [Nasonia vitripennis]	sp|P83917|CBX1_MOUSE	Chromobox protein homolog 1 OS=Mus musculus GN=Cbx1 PE=1 SV=1	COG2940	Proteins containing SET domain	K11585	mcc:696673	chromobox protein 1	-	-	-
Unigene10402_All	--	--	--	--	--	--	K09174	nve:NEMVE_v1g122918	regulatory factor X 4	-	-	-
Unigene10405_All	gi|126323114|ref|XP_001373326.1|	PREDICTED: similar to Zinc finger protein 420 [Monodelphis domestica]	sp|Q86UE3|ZN546_HUMAN	Zinc finger protein 546 OS=Homo sapiens GN=ZNF546 PE=2 SV=2	COG5048	FOG: Zn-finger	K09228	cfa:484247	KRAB domain-containing zinc finger protein	-	-	-
Unigene10406_All	gi|195028047|ref|XP_001986892.1|	GH20279 [Drosophila grimshawi] >gi|193902892|gb|EDW01759.1| GH20279 [Drosophila grimshawi]	sp|A1Z9A8|PTCD3_DROME	Protein PTCD3 homolog, mitochondrial OS=Drosophila melanogaster GN=CG4679 PE=2 SV=1	--	--	--	--	--	-	-	-
Unigene10409_All	gi|219809644|gb|ACL36280.1|	Kazal-type serine proteinase inhibitor 1 [Fenneropenaeus chinensis]	sp|O96790|DPGN_DIPMA	Serine protease inhibitor dipetalogastin (Fragment) OS=Dipetalogaster maximus PE=1 SV=2	--	--	K06254	spu:586604	agrin	-	-	-
Unigene1040_All	gi|156548940|ref|XP_001606931.1|	PREDICTED: similar to set domain protein [Nasonia vitripennis]	sp|Q9NR48|ASH1L_HUMAN	Probable histone-lysine N-methyltransferase ASH1L OS=Homo sapiens GN=ASH1L PE=1 SV=2	COG2940	Proteins containing SET domain	K06101	nvi:100123305	histone-lysine N-methyltransferase ASH1L [EC:2.1.1.43]	GO:0006351//transcription, DNA-dependent;GO:0007154//cell communication	GO:0030528//transcription regulator activity;GO:0005488//binding	-
Unigene10411_All	gi|110763873|ref|XP_395912.3|	PREDICTED: similar to shuttle craft CG3647-PA, isoform A [Apis mellifera]	sp|P40798|STC_DROME	Protein shuttle craft OS=Drosophila melanogaster GN=stc PE=1 SV=2	--	--	K12236	ame:412455	transcriptional repressor NF-X1 [EC:6.3.2.-]	-	GO:0005488//binding	-
Unigene10412_All	gi|194749499|ref|XP_001957176.1|	GF10291 [Drosophila ananassae] >gi|190624458|gb|EDV39982.1| GF10291 [Drosophila ananassae]	--	--	--	--	--	--	--	-	-	-
Unigene10413_All	gi|194209135|ref|XP_001916846.1|	PREDICTED: similar to RE1-silencing transcription factor (Neural-restrictive silencer factor) (X2 box repressor) [Equus caballus]	sp|Q13127|REST_HUMAN	RE1-silencing transcription factor OS=Homo sapiens GN=REST PE=1 SV=2	--	--	K09222	ecb:100058152	RE1-silencing transcription factor	-	-	-
Unigene10415_All	gi|48096617|ref|XP_394728.1|	PREDICTED: similar to CG11790-PA, isoform A [Apis mellifera]	sp|Q4N4N8|TXND_THEPA	Thioredoxin domain-containing protein OS=Theileria parva GN=TP02_0602 PE=1 SV=1	COG0526	Thiol-disulfide isomerase and thioredoxins	--	--	--	-	-	-
Unigene10416_All	gi|24647572|ref|NP_650587.1|	CG5225 [Drosophila melanogaster] >gi|23171516|gb|AAF55377.2| CG5225 [Drosophila melanogaster]	sp|Q8MP30|Y7791_DICDI	Uncharacterized histidine-rich protein DDB_G0274557 OS=Dictyostelium discoideum GN=DDB_G0274557 PE=4 SV=1	--	--	K09322	mdo:100012287	homeobox protein MOX	-	-	-
Unigene10418_All	gi|110761061|ref|XP_391863.3|	PREDICTED: similar to Neurospecific receptor kinase CG4007-PA [Apis mellifera]	sp|Q9V6K3|ROR2_DROME	Tyrosine-protein kinase transmembrane receptor Ror2 OS=Drosophila melanogaster GN=Nrk PE=1 SV=2	COG0515	Serine/threonine protein kinase	K05129	ame:408312	muscle, skeletal, receptor tyrosine kinase [EC:2.7.10.1]	GO:0006464//protein modification process	GO:0004672//protein kinase activity;GO:0000166//nucleotide binding	GO:0016020//membrane
Unigene10419_All	gi|91076338|ref|XP_971007.1|	PREDICTED: similar to AGAP002775-PA [Tribolium castaneum]	sp|Q9VED0|TAPT1_DROME	Protein TAPT1 homolog OS=Drosophila melanogaster GN=CG7218 PE=2 SV=2	--	--	--	--	--	GO:0043009//chordate embryonic development	GO:0004930//G-protein coupled receptor activity	-
Unigene1041_All	gi|301619133|ref|XP_002938952.1|	PREDICTED: transposon Ty3-G Gag-Pol polyprotein-like [Xenopus (Silurana) tropicalis]	--	--	--	--	--	--	--	-	-	-
Unigene10421_All	gi|149641832|ref|XP_001510684.1|	PREDICTED: similar to L-pipecolic acid oxidase [Ornithorhynchus anatinus]	sp|Q9D826|SOX_MOUSE	Peroxisomal sarcosine oxidase OS=Mus musculus GN=Pipox PE=2 SV=1	COG0665	Glycine/D-amino acid oxidases (deaminating)	K00306	oaa:100079754	sarcosine oxidase / L-pipecolate oxidase [EC:1.5.3.1 1.5.3.7]	-	-	-
Unigene10424_All	gi|156408900|ref|XP_001642094.1|	predicted protein [Nematostella vectensis] >gi|156229235|gb|EDO50031.1| predicted protein [Nematostella vectensis]	--	--	--	--	--	--	--	-	-	-
Unigene10426_All	gi|193695189|ref|XP_001942727.1|	PREDICTED: similar to Y43F4B.2 [Acyrthosiphon pisum]	--	--	--	--	--	--	--	-	-	-
Unigene10427_All	gi|72005048|ref|XP_787277.1|	PREDICTED: similar to KIAA0266 protein [Strongylocentrotus purpuratus] >gi|115930569|ref|XP_001195387.1| PREDICTED: similar to KIAA0266 protein [Strongylocentrotus purpuratus]	sp|Q3TZM9|ALG11_MOUSE	Asparagine-linked glycosylation protein 11 homolog OS=Mus musculus GN=Alg11 PE=2 SV=1	COG0438	Glycosyltransferase	K03844	nve:NEMVE_v1g124985	alpha-1,2-mannosyltransferase [EC:2.4.1.-]	GO:0006487//protein amino acid N-linked glycosylation	GO:0005488//binding	-
Unigene10429_All	gi|291239035|ref|XP_002739424.1|	PREDICTED: RAB guanine nucleotide exchange factor (GEF) 1-like [Saccoglossus kowalevskii]	sp|Q9JM13|RABX5_MOUSE	Rab5 GDP/GTP exchange factor OS=Mus musculus GN=Rabgef1 PE=2 SV=1	--	--	--	--	--	GO:0006810//transport	GO:0046914//transition metal ion binding;GO:0003676//nucleic acid binding	GO:0005768//endosome
Unigene1042_All	gi|66804637|ref|XP_636051.1|	Ras guanine nucleotide exchange factor Q [Dictyostelium discoideum AX4] >gi|74841941|sp|Q86G47.1|GEFQ_DICDI RecName: Full=Ras guanine nucleotide exchange factor Q; AltName: Full=RasGEF domain-containing protein Q >gi|30060244|gb|AAP13089.1| nucleotide exchange factor RasGEF Q [Dictyostelium discoideum] >gi|60464397|gb|EAL62544.1| Ras guanine nucleotide exchange factor Q [Dictyostelium discoideum …	sp|Q86G47|GEFQ_DICDI	Ras guanine nucleotide exchange factor Q OS=Dictyostelium discoideum GN=gefQ PE=2 SV=1	--	--	K10955	tgu:100220116	intestinal mucin-2	-	-	-
Unigene10431_All	gi|189242191|ref|XP_001810599.1|	PREDICTED: similar to pol polyprotein [Tribolium castaneum]	sp|P04323|POL3_DROME	Retrovirus-related Pol polyprotein from transposon 17.6 OS=Drosophila melanogaster GN=pol PE=4 SV=1	COG2801	Transposase and inactivated derivatives	K00272	dre:565385	D-aspartate oxidase [EC:1.4.3.1]	-	-	-
Unigene10432_All	gi|63055567|gb|AAY29122.1|	cement precursor protein 3B variant 3 [Phragmatopoma californica]	sp|Q2FUW1|SRAP_STAA8	Serine-rich adhesin for platelets OS=Staphylococcus aureus (strain NCTC 8325) GN=sraP PE=1 SV=1	--	--	--	--	--	-	-	-
Unigene10435_All	gi|193645754|ref|XP_001952588.1|	PREDICTED: similar to zinc finger protein 9 [Acyrthosiphon pisum]	sp|Q3ZCX4|ZN568_HUMAN	Zinc finger protein 568 OS=Homo sapiens GN=ZNF568 PE=2 SV=2	--	--	K09228	rno:684006	KRAB domain-containing zinc finger protein	-	-	-
Unigene10443_All	gi|84872948|gb|ABC67521.1|	transposase [Trichoplusia ni]	--	--	--	--	--	--	--	-	-	-
Unigene10445_All	gi|195150989|ref|XP_002016432.1|	GL11575 [Drosophila persimilis] >gi|194110279|gb|EDW32322.1| GL11575 [Drosophila persimilis]	sp|Q5RF08|CA043_PONAB	Uncharacterized protein C1orf43 homolog OS=Pongo abelii PE=2 SV=1	--	--	--	--	--	-	-	-
Unigene10446_All	gi|158298582|ref|XP_318758.4|	AGAP009702-PA [Anopheles gambiae str. PEST] >gi|157013953|gb|EAA14310.4| AGAP009702-PA [Anopheles gambiae str. PEST]	sp|Q5RDW1|GTPB5_PONAB	GTP-binding protein 5 OS=Pongo abelii GN=GTPBP5 PE=2 SV=1	COG0536	Predicted GTPase	K03979	aga:AgaP_AGAP009702	GTP-binding protein	-	GO:0000166//nucleotide binding	GO:0044464//cell part
Unigene10447_All	gi|301786158|ref|XP_002928494.1|	PREDICTED: protein BAT2-like 2-like [Ailuropoda melanoleuca]	sp|Q8CGF7|TCRG1_MOUSE	Transcription elongation regulator 1 OS=Mus musculus GN=Tcerg1 PE=1 SV=2	COG2267	Lysophospholipase	K12824	mmu:56070	transcription elongation regulator 1	-	-	-
Unigene10448_All	gi|157423190|gb|AAI53813.1|	P7E4 protein [Xenopus laevis]	sp|Q2LE78|BTBD6_XENLA	BTB/POZ domain-containing protein 6 OS=Xenopus laevis GN=btbd6 PE=1 SV=1	--	--	K10478	xla:398279	BTB/POZ domain-containing protein 3/6	-	-	-
Unigene10449_All	gi|156551141|ref|XP_001604021.1|	PREDICTED: similar to ENSANGP00000027587 [Nasonia vitripennis]	sp|O88563|MRP3_RAT	Canalicular multispecific organic anion transporter 2 OS=Rattus norvegicus GN=Abcc3 PE=2 SV=1	COG1132	ABC-type multidrug transport system, ATPase and permease components	K05667	xtr:100135090	ATP-binding cassette, subfamily C (CFTR/MRP), member 3	-	GO:0015405//P-P-bond-hydrolysis-driven transmembrane transporter activity;GO:0042623//ATPase activity, coupled	-
Unigene10451_All	gi|156537049|ref|XP_001601517.1|	PREDICTED: similar to cyclin [Nasonia vitripennis]	sp|Q8N1B3|FA58A_HUMAN	Cyclin-related protein FAM58A OS=Homo sapiens GN=FAM58A PE=1 SV=2	COG5048	FOG: Zn-finger	K09228	mmu:630579	KRAB domain-containing zinc finger protein	GO:0042078//germ-line stem cell division	-	-
Unigene10454_All	gi|158288891|ref|XP_310712.3|	AGAP000391-PA [Anopheles gambiae str. PEST] >gi|157018788|gb|EAA06287.3| AGAP000391-PA [Anopheles gambiae str. PEST]	sp|Q24134|NELFD_DROME	Negative elongation factor D OS=Drosophila melanogaster GN=TH1 PE=1 SV=2	--	--	--	--	--	-	-	-
Unigene10456_All	gi|293351499|ref|XP_002727788.1|	PREDICTED: gem (nuclear organelle) associated protein 5 [Rattus norvegicus]	sp|Q8BX17|GEMI5_MOUSE	Gem-associated protein 5 OS=Mus musculus GN=Gemin5 PE=1 SV=1	--	--	K13133	mmu:216766	gem associated protein 5	-	-	-
Unigene1045_All	gi|158291810|ref|XP_313347.3|	AGAP003590-PA [Anopheles gambiae str. PEST] >gi|157017466|gb|EAA08952.3| AGAP003590-PA [Anopheles gambiae str. PEST]	sp|Q750Q7|ARV1_ASHGO	Protein ARV1 OS=Ashbya gossypii GN=ARV1 PE=3 SV=1	COG5254	Predicted membrane protein	--	--	--	GO:0009790//embryonic development	-	-
Unigene10461_All	gi|156546284|ref|XP_001605934.1|	PREDICTED: similar to ENSANGP00000021670 [Nasonia vitripennis]	sp|Q7PCJ8|SAT2_BOVIN	Diamine acetyltransferase 2 OS=Bos taurus GN=SAT2 PE=2 SV=1	COG0454	Histone acetyltransferase HPA2 and related acetyltransferases	K00657	dre:436827	diamine N-acetyltransferase [EC:2.3.1.57]	-	GO:0016740//transferase activity	-
Unigene10468_All	gi|91087053|ref|XP_974649.1|	PREDICTED: similar to myosin VA (heavy polypeptide 12, myoxin) [Tribolium castaneum]	sp|Q02440|MYO5A_CHICK	Myosin-Va OS=Gallus gallus GN=MYO5A PE=1 SV=1	COG5022	Myosin heavy chain	K10357	tca:663516	myosin V	-	-	-
Unigene10469_All	gi|126339098|ref|XP_001371830.1|	PREDICTED: similar to monocarboxylate transporter 2 [Monodelphis domestica]	--	--	--	--	K08184	mdo:100018727	MFS transporter, MCP family, solute carrier family 16 (monocarboxylic acid transporters), member 7	-	-	-
Unigene10470_All	gi|25777746|ref|NP_689808.2|	piggyBac transposable element-derived protein 4 [Homo sapiens] >gi|269849663|sp|Q96DM1.3|PGBD4_HUMAN RecName: Full=PiggyBac transposable element-derived protein 4 >gi|119612693|gb|EAW92287.1| hCG1657475 [Homo sapiens]	sp|Q96DM1|PGBD4_HUMAN	PiggyBac transposable element-derived protein 4 OS=Homo sapiens GN=PGBD4 PE=2 SV=3	--	--	--	--	--	-	-	-
Unigene10472_All	gi|223670745|dbj|BAH22617.1|	alanine racemase [Marsupenaeus japonicus]	sp|Q5L3G4|ALR_GEOKA	Alanine racemase OS=Geobacillus kaustophilus GN=alr PE=3 SV=1	COG0787	Alanine racemase	--	--	--	-	-	-
Unigene10473_All	gi|63055532|gb|AAY29120.1|	cement precursor protein 3B variant 1 [Phragmatopoma californica]	sp|P02845|VIT2_CHICK	Vitellogenin-2 OS=Gallus gallus GN=VTG2 PE=1 SV=1	COG0086	DNA-directed RNA polymerase, beta' subunit/160 kD subunit	K03006	dmo:Dmoj_GI16472	DNA-directed RNA polymerase II subunit A [EC:2.7.7.6]	-	-	-
Unigene10475_All	gi|195491765|ref|XP_002093704.1|	GE21449 [Drosophila yakuba] >gi|194179805|gb|EDW93416.1| GE21449 [Drosophila yakuba]	sp|O60610|DIAP1_HUMAN	Protein diaphanous homolog 1 OS=Homo sapiens GN=DIAPH1 PE=1 SV=2	COG0455	ATPases involved in chromosome partitioning	K02184	mdo:100027801	formin 2	-	-	-
Unigene10477_All	gi|189240981|ref|XP_001808745.1|	PREDICTED: similar to knickkopf CG6217-PA, partial [Tribolium castaneum]	sp|Q9VGY6|DOMON_DROME	DOMON domain-containing protein CG14681 OS=Drosophila melanogaster GN=CG14681 PE=2 SV=2	--	--	--	--	--	GO:0035151//regulation of tube size, open tracheal system;GO:0016331//morphogenesis of embryonic epithelium;GO:0040003//chitin-based cuticle development;GO:0006031//chitin biosynthetic process;GO:0007169//transmembrane receptor protein tyrosine kinase signaling pathway	-	-
Unigene10479_All	gi|114619970|ref|XP_001145024.1|	PREDICTED: golgi-associated microtubule-binding protein HOOK3 isoform 2 [Pan troglodytes]	sp|Q86VS8|HOOK3_HUMAN	Protein Hook homolog 3 OS=Homo sapiens GN=HOOK3 PE=1 SV=2	COG0419	ATPase involved in DNA repair	K11498	dwi:Dwil_GK14900	centromeric protein E	-	-	-
Unigene10480_All	gi|94733013|emb|CAK04250.1|	novel protein [Danio rerio]	sp|O60858|TRI13_HUMAN	Tripartite motif-containing protein 13 OS=Homo sapiens GN=TRIM13 PE=2 SV=2	--	--	K12003	rno:364398	tripartite motif-containing protein 13	GO:0009987//cellular process	GO:0005488//binding	-
Unigene10482_All	gi|66521477|ref|XP_397171.2|	PREDICTED: similar to CG33214-PA isoform 1 [Apis mellifera]	sp|Q92896|GSLG1_HUMAN	Golgi apparatus protein 1 OS=Homo sapiens GN=GLG1 PE=1 SV=2	--	--	K06816	mdo:100023992	golgi apparatus protein 1	-	-	-
Unigene10483_All	gi|125901787|gb|ABN58714.1|	pol-like protein [Biomphalaria glabrata]	--	--	--	--	--	--	--	-	-	-
Unigene10485_All	gi|156538168|ref|XP_001600623.1|	PREDICTED: similar to Enhancer of mRNA decapping 4 [Nasonia vitripennis]	sp|Q1LUT1|EDC4_DANRE	Enhancer of mRNA-decapping protein 4 OS=Danio rerio GN=edc4 PE=2 SV=1	--	--	K12616	nvi:100116066	enhancer of mRNA-decapping protein 4	-	-	GO:0044424//intracellular part
Unigene10488_All	gi|301619133|ref|XP_002938952.1|	PREDICTED: transposon Ty3-G Gag-Pol polyprotein-like [Xenopus (Silurana) tropicalis]	--	--	--	--	--	--	--	-	-	-
Unigene10489_All	gi|110763851|ref|XP_393444.3|	PREDICTED: similar to CG11870-PA, isoform A isoform 1 [Apis mellifera]	sp|O60285|NUAK1_HUMAN	NUAK family SNF1-like kinase 1 OS=Homo sapiens GN=NUAK1 PE=1 SV=1	COG0515	Serine/threonine protein kinase	K08800	dre:561496	NUAK family, SNF1-like kinase [EC:2.7.11.1]	-	-	-
Unigene10491_All	gi|292612941|ref|XP_002661657.1|	PREDICTED: zinc finger protein 300-like [Danio rerio]	sp|Q96NG8|ZN582_HUMAN	Zinc finger protein 582 OS=Homo sapiens GN=ZNF582 PE=2 SV=1	COG5048	FOG: Zn-finger	K09228	dre:555539	KRAB domain-containing zinc finger protein	-	GO:0005488//binding	-
Unigene10492_All	gi|156547317|ref|XP_001601781.1|	PREDICTED: similar to ENSANGP00000008696 [Nasonia vitripennis]	sp|A1L0Y2|NEUL4_XENTR	Neuralized-like protein 4 OS=Xenopus tropicalis GN=neurl4 PE=2 SV=1	--	--	K01931	nve:NEMVE_v1g208895	protein neuralized	-	GO:0005488//binding	-
Unigene10494_All	gi|72547036|ref|XP_843163.1|	proteophosphoglycan 5 [Leishmania major strain Friedlin] >gi|70905642|gb|AAZ14281.1| proteophosphoglycan 5 [Leishmania major strain Friedlin]	sp|Q6PEH4|DEF_DANRE	Digestive organ expansion factor OS=Danio rerio GN=def PE=2 SV=2	COG5307	SEC7 domain proteins	K11294	mmu:17975	nucleolin	GO:0009987//cellular process	GO:0005488//binding	-
Unigene10495_All	gi|196050582|gb|ACG68443.1|	ataxia telangiectasia mutated protein [Branchiostoma floridae]	sp|Q6PQD5|ATM_PIG	Serine-protein kinase ATM OS=Sus scrofa GN=ATM PE=3 SV=2	--	--	K04728	bfo:BRAFLDRAFT_88587	ataxia telangectasia mutated family protein [EC:2.7.11.1]	GO:0000075//cell cycle checkpoint;GO:0006974//response to DNA damage stimulus;GO:0048513//organ development;GO:0006468//protein amino acid phosphorylation;GO:0007165//signal transduction;GO:0048522//positive regulation of cellular process;GO:0042981//regulation of apoptosis	GO:0005515//protein binding;GO:0004674//protein serine/threonine kinase activity	GO:0043231//intracellular membrane-bounded organelle;GO:0044446;GO:0043232
Unigene10500_All	gi|299889222|dbj|BAJ10320.1|	TNF superfamily ligand Eiger homologue [Marsupenaeus japonicus]	--	--	--	--	--	--	--	-	-	-
Unigene10501_All	gi|84784012|gb|ABC61971.1|	PDS5-like protein [Trichomonas vaginalis]	sp|Q9U7E0|ATRX_CAEEL	Transcriptional regulator ATRX homolog OS=Caenorhabditis elegans GN=xnp-1 PE=1 SV=1	COG0724	RNA-binding proteins (RRM domain)	K13171	nvi:100117836	serine/arginine repetitive matrix protein 1	GO:0048856//anatomical structure development;GO:0007275//multicellular organismal development	GO:0005488//binding	-
Unigene10502_All	gi|239791786|dbj|BAH72313.1|	ACYPI004786 [Acyrthosiphon pisum]	sp|Q5M823|NUDC2_RAT	NudC domain-containing protein 2 OS=Rattus norvegicus GN=Nudcd2 PE=2 SV=1	--	--	--	--	--	-	-	GO:0044464//cell part
Unigene10503_All	gi|110756199|ref|XP_624998.2|	PREDICTED: similar to antimeros CG2503-PA isoform 1 [Apis mellifera]	--	--	--	--	--	--	--	-	-	-
Unigene10505_All	gi|28261409|tpg|DAA00890.1|	TPA: TPA_exp: reverse transcriptase [Schistosoma mansoni]	--	--	--	--	K11514	spu:591636	Borealin	-	-	-
Unigene10507_All	gi|115613112|ref|XP_793931.2|	PREDICTED: similar to fibropellin Ia [Strongylocentrotus purpuratus] >gi|115937319|ref|XP_001195619.1| PREDICTED: similar to fibropellin Ia [Strongylocentrotus purpuratus]	--	--	--	--	K10882	nve:NEMVE_v1g240773	crossover junction endonuclease EME1 [EC:3.1.22.-]	-	-	-
Unigene10509_All	gi|84043337|gb|ABC50166.1|	calreticulin precursor [Fenneropenaeus chinensis]	sp|Q7Z1E6|CALR_BOMMO	Calreticulin OS=Bombyx mori GN=crt PE=1 SV=1	--	--	K08057	aga:AgaP_AGAP004212	calreticulin	GO:0044267//cellular protein metabolic process	GO:0046872//metal ion binding;GO:0005515//protein binding	GO:0043231//intracellular membrane-bounded organelle
Unigene1050_All	gi|156538254|ref|XP_001602668.1|	PREDICTED: similar to CG9448-PA [Nasonia vitripennis]	sp|Q9VH90|TRBID_DROME	Ubiquitin thioesterase trabid OS=Drosophila melanogaster GN=trbd PE=1 SV=1	--	--	K11862	ame:413699	ubiquitin thioesterase ZRANB1 [EC:3.1.2.-]	-	-	-
Unigene10511_All	gi|115650687|ref|XP_789712.2|	PREDICTED: similar to Integrator complex subunit 1 [Strongylocentrotus purpuratus] >gi|115949490|ref|XP_001196021.1| PREDICTED: similar to Integrator complex subunit 1 [Strongylocentrotus purpuratus]	sp|Q6P4S8|INT1_MOUSE	Integrator complex subunit 1 OS=Mus musculus GN=Ints1 PE=1 SV=2	--	--	K13138	bfo:BRAFLDRAFT_117356	integrator complex subunit 1	GO:0001832//blastocyst growth;GO:0006915//apoptosis;GO:0034472//snRNA 3'-end processing;GO:0010466//negative regulation of peptidase activity	-	GO:0043231//intracellular membrane-bounded organelle
Unigene10512_All	gi|292628272|ref|XP_002666897.1|	PREDICTED: LReO_3-like [Danio rerio]	--	--	--	--	--	--	--	-	-	-
Unigene10513_All	gi|66545435|ref|XP_395471.2|	PREDICTED: similar to transmembrane channel-like 7 [Apis mellifera]	sp|Q8C428|TMC7_MOUSE	Transmembrane channel-like protein 7 OS=Mus musculus GN=Tmc7 PE=2 SV=1	--	--	--	--	--	-	-	-
Unigene10514_All	gi|301773944|ref|XP_002922391.1|	PREDICTED: l-aminoadipate-semialdehyde dehydrogenase-phosphopantetheinyl transferase-like [Ailuropoda melanoleuca]	sp|Q9CQF6|ADPPT_MOUSE	L-aminoadipate-semialdehyde dehydrogenase-phosphopantetheinyl transferase OS=Mus musculus GN=Aasdhppt PE=2 SV=1	COG2091	Phosphopantetheinyl transferase	K00142	hsa:60496	aminoadipate-semialdehyde dehydrogenase [EC:1.2.1.31]	-	GO:0046872//metal ion binding;GO:0016780//phosphotransferase activity, for other substituted phosphate groups	GO:0044444//cytoplasmic part
Unigene10515_All	gi|189239968|ref|XP_001815637.1|	PREDICTED: similar to Tmc7 protein [Tribolium castaneum]	sp|Q8C428|TMC7_MOUSE	Transmembrane channel-like protein 7 OS=Mus musculus GN=Tmc7 PE=2 SV=1	--	--	--	--	--	-	-	-
Unigene10518_All	gi|66539217|ref|XP_395749.2|	PREDICTED: similar to CG17766-PA isoform 1 [Apis mellifera]	sp|Q9Y4E6|WDR7_HUMAN	WD repeat-containing protein 7 OS=Homo sapiens GN=WDR7 PE=2 SV=2	--	--	K11887	ame:409686	proteasomal ATPase-associated factor 1	-	-	-
Unigene1051_All	gi|62945232|ref|NP_001014367.2|	cystathionine-beta-synthase b [Danio rerio] >gi|58531790|gb|AAW78657.1| cystathionine beta-synthase [Danio rerio]	sp|Q91WT9|CBS_MOUSE	Cystathionine beta-synthase OS=Mus musculus GN=Cbs PE=2 SV=3	COG0031	Cysteine synthase	K01697	dre:266987	cystathionine beta-synthase [EC:4.2.1.22]	-	-	-
Unigene10520_All	gi|301612402|ref|XP_002935710.1|	PREDICTED: transposon Ty3-I Gag-Pol polyprotein-like, partial [Xenopus (Silurana) tropicalis]	sp|Q05654|RTF21_SCHPO	Retrotransposable element Tf2 155 kDa protein type 1 OS=Schizosaccharomyces pombe GN=Tf2-1 PE=2 SV=1	COG2801	Transposase and inactivated derivatives	K03364	spu:578716	cell division cycle 20-like protein 1, cofactor of APC complex	-	-	-
Unigene10521_All	gi|110763703|ref|XP_396248.3|	PREDICTED: similar to Cad99C CG31009-PA, partial [Apis mellifera]	--	--	--	--	--	--	--	GO:0032529;GO:0030703//eggshell formation	-	GO:0044459//plasma membrane part
Unigene10525_All	gi|195146566|ref|XP_002014255.1|	GL19045 [Drosophila persimilis] >gi|194106208|gb|EDW28251.1| GL19045 [Drosophila persimilis]	sp|O94317|YH5D_SCHPO	Uncharacterized serine-rich protein C215.13 OS=Schizosaccharomyces pombe GN=SPBC215.13 PE=1 SV=1	--	--	K13172	hsa:23524	serine/arginine repetitive matrix protein 2	-	-	-
Unigene10528_All	gi|113911850|gb|AAI22671.1|	Similar to C04F5.8 [Bos taurus]	--	--	--	--	--	--	--	-	-	-
Unigene10531_All	gi|156553306|ref|XP_001599426.1|	PREDICTED: similar to ENSANGP00000011437 [Nasonia vitripennis]	sp|Q5R4X0|IMPA1_PONAB	Inositol monophosphatase 1 OS=Pongo abelii GN=IMPA1 PE=2 SV=1	COG0483	Archaeal fructose-1,6-bisphosphatase and related enzymes of inositol monophosphatase family	K01092	nvi:100114763	myo-inositol-1(or 4)-monophosphatase [EC:3.1.3.25]	GO:0006796//phosphate metabolic process	-	-
Unigene10533_All	gi|193603548|ref|XP_001946189.1|	PREDICTED: similar to GA11046-PA [Acyrthosiphon pisum]	--	--	--	--	--	--	--	-	-	-
Unigene10535_All	gi|123456012|ref|XP_001315745.1|	Kelch motif family protein [Trichomonas vaginalis G3] >gi|121898431|gb|EAY03522.1| Kelch motif family protein [Trichomonas vaginalis G3]	sp|Q9UPV0|CE164_HUMAN	Centrosomal protein of 164 kDa OS=Homo sapiens GN=CEP164 PE=1 SV=3	COG0419	ATPase involved in DNA repair	K10392	ecb:100050906	kinesin family member 1/13/14	-	GO:0003824//catalytic activity	GO:0044464//cell part
Unigene10540_All	gi|301615023|ref|XP_002936975.1|	PREDICTED: DNA polymerase zeta catalytic subunit [Xenopus (Silurana) tropicalis]	sp|O60673|DPOLZ_HUMAN	DNA polymerase zeta catalytic subunit OS=Homo sapiens GN=REV3L PE=1 SV=2	COG0417	DNA polymerase elongation subunit (family B)	K02350	gga:428622	DNA polymerase zeta subunit [EC:2.7.7.7]	GO:0006260//DNA replication;GO:0033554//cellular response to stress	GO:0003676//nucleic acid binding;GO:0016779//nucleotidyltransferase activity	-
Unigene10543_All	gi|157115839|ref|XP_001658307.1|	ubiquitin protein ligase [Aedes aegypti] >gi|108883477|gb|EAT47702.1| ubiquitin protein ligase [Aedes aegypti]	sp|Q9Y0H4|SUDX_DROME	E3 ubiquitin-protein ligase Su(dx) OS=Drosophila melanogaster GN=Su(dx) PE=1 SV=1	COG5021	Ubiquitin-protein ligase	K05633	aag:AaeL_AAEL001205	atrophin-1 interacting protein 5 (WW domain containing E3 ubiquitin protein ligase 1) [EC:6.3.2.19]	GO:0007480//imaginal disc-derived leg morphogenesis;GO:0008593//regulation of Notch signaling pathway;GO:0007476//imaginal disc-derived wing morphogenesis;GO:0043170;GO:0010876;GO:0006898//receptor-mediated endocytosis;GO:0008104//protein localization	GO:0005102//receptor binding;GO:0019787//small conjugating protein ligase activity	-
Unigene10544_All	gi|296233853|ref|XP_002762194.1|	PREDICTED: UPF0692 protein C19orf54 homolog [Callithrix jacchus]	sp|B0V3H4|CS054_DANRE	UPF0692 protein C19orf54 homolog OS=Danio rerio GN=si:dkey-233h2.2 PE=2 SV=1	--	--	K05746	mmu:13800	enabled	-	-	-
Unigene10547_All	gi|72067699|ref|XP_798360.1|	PREDICTED: similar to N-WASP binding protein WISH [Strongylocentrotus purpuratus] >gi|115928824|ref|XP_001188921.1| PREDICTED: similar to N-WASP binding protein WISH [Strongylocentrotus purpuratus]	sp|Q9ESJ4|SPN90_MOUSE	NCK-interacting protein with SH3 domain OS=Mus musculus GN=Nckipsd PE=2 SV=2	--	--	--	--	--	-	-	-
Unigene10548_All	gi|158284817|ref|XP_307900.4|	AGAP002278-PA [Anopheles gambiae str. PEST] >gi|157020773|gb|EAA03770.4| AGAP002278-PA [Anopheles gambiae str. PEST]	sp|Q08D64|ABCB6_XENTR	ATP-binding cassette sub-family B member 6, mitochondrial OS=Xenopus tropicalis GN=abcb6 PE=2 SV=1	COG5265	ABC-type transport system involved in Fe-S cluster assembly, permease and ATPase components	K05661	xtr:780100	ATP-binding cassette, subfamily B (MDR/TAP), member 6	GO:0010038//response to metal ion;GO:0015691//cadmium ion transport;GO:0009636//response to toxin;GO:0051181//cofactor transport	GO:0017111//nucleoside-triphosphatase activity;GO:0015082//di-, tri-valent inorganic cation transmembrane transporter activity;GO:0015405//P-P-bond-hydrolysis-driven transmembrane transporter activity;GO:0051184;GO:0032559//adenyl ribonucleotide binding	GO:0031224//intrinsic to membrane;GO:0043234//protein complex;GO:0031966//mitochondrial membrane;GO:0019866//organelle inner membrane
Unigene1054_All	gi|91088223|ref|XP_973543.1|	PREDICTED: similar to polypeptide GalNAc transferase 5 CG31651-PA [Tribolium castaneum]	sp|Q6WV17|GALT5_DROME	Polypeptide N-acetylgalactosaminyltransferase 5 OS=Drosophila melanogaster GN=pgant5 PE=2 SV=2	--	--	K00710	tca:662349	polypeptide N-acetylgalactosaminyltransferase [EC:2.4.1.41]	GO:0009311//oligosaccharide metabolic process	GO:0030246//carbohydrate binding;GO:0008376//acetylgalactosaminyltransferase activity	GO:0044431//Golgi apparatus part;GO:0031224//intrinsic to membrane
Unigene10551_All	gi|66523982|ref|XP_393981.2|	PREDICTED: similar to transformation/transcription domain-associated protein isoform 1 [Apis mellifera]	sp|Q9Y4A5|TRRAP_HUMAN	Transformation/transcription domain-associated protein OS=Homo sapiens GN=TRRAP PE=1 SV=3	COG5032	Phosphatidylinositol kinase and protein kinases of the PI-3 kinase family	K08874	ame:410502	transformation/transcription domain-associated protein	-	-	-
Unigene10557_All	gi|223647898|gb|ACN10707.1|	Hydroxymethylglutaryl-CoA lyase, mitochondrial precursor [Salmo salar]	sp|A8WG57|HMGC2_DANRE	Probable 3-hydroxymethyl-3-methylglutaryl-CoA lyase 2 OS=Danio rerio GN=hmgcll1 PE=2 SV=1	COG0119	Isopropylmalate/homocitrate/citramalate synthases	K01640	isc:IscW_ISCW015386	hydroxymethylglutaryl-CoA lyase [EC:4.1.3.4]	-	GO:0043169//cation binding;GO:0016833//oxo-acid-lyase activity	GO:0019866//organelle inner membrane;GO:0031980//mitochondrial lumen
Unigene10561_All	gi|72015170|ref|XP_780023.1|	PREDICTED: similar to GA11134-PA isoform 1 [Strongylocentrotus purpuratus] >gi|115969685|ref|XP_001177285.1| PREDICTED: similar to GA11134-PA isoform 1 [Strongylocentrotus purpuratus]	sp|Q8WUR0|CS012_MOUSE	Uncharacterized protein C19orf12 homolog OS=Mus musculus PE=2 SV=1	--	--	--	--	--	-	-	-
Unigene10566_All	gi|158302080|ref|XP_321715.4|	AGAP001418-PA [Anopheles gambiae str. PEST] >gi|157012779|gb|EAA01581.4| AGAP001418-PA [Anopheles gambiae str. PEST]	sp|Q8C419|GP158_MOUSE	Probable G-protein coupled receptor 158 OS=Mus musculus GN=Gpr158 PE=1 SV=2	--	--	K08469	mdo:100025150	G protein-coupled receptor 158	-	-	-
Unigene10567_All	gi|189235542|ref|XP_001812033.1|	PREDICTED: similar to ring finger protein 216 [Tribolium castaneum]	sp|P58283|RN216_MOUSE	E3 ubiquitin-protein ligase RNF216 OS=Mus musculus GN=Rnf216 PE=1 SV=3	--	--	K11976	tca:100142249	TRIAD3; E3 ubiquitin-protein ligase RNF216 [EC:6.3.2.19]	-	-	-
Unigene10569_All	gi|158286822|ref|XP_308947.3|	AGAP006799-PA [Anopheles gambiae str. PEST] >gi|157020652|gb|EAA04179.4| AGAP006799-PA [Anopheles gambiae str. PEST]	sp|P37193|ADXH_DROME	Adrenodoxin-like protein, mitochondrial OS=Drosophila melanogaster GN=Fdxh PE=2 SV=3	COG0633	Ferredoxin	--	--	--	-	GO:0051536//iron-sulfur cluster binding;GO:0043169//cation binding	-
Unigene1056_All	gi|189234546|ref|XP_001815475.1|	PREDICTED: similar to defective proboscis extension response [Tribolium castaneum]	--	--	--	--	--	--	--	-	-	-
Unigene10572_All	gi|91076084|ref|XP_967873.1|	PREDICTED: similar to AGAP008596-PA [Tribolium castaneum]	sp|Q7ZYC4|ACBG2_XENLA	Long-chain-fatty-acid--CoA ligase ACSBG2 OS=Xenopus laevis GN=acsbg2 PE=2 SV=1	COG1022	Long-chain acyl-CoA synthetases (AMP-forming)	K01897	gga:422547	long-chain acyl-CoA synthetase [EC:6.2.1.3]	-	-	-
Unigene10576_All	gi|193683840|ref|XP_001950187.1|	PREDICTED: similar to pol-like protein [Acyrthosiphon pisum]	--	--	--	--	--	--	--	-	-	-
Unigene1057_All	gi|66519588|ref|XP_625093.1|	PREDICTED: similar to CG3436-PA, isoform A [Apis mellifera]	sp|Q2HJH6|SNR40_BOVIN	U5 small nuclear ribonucleoprotein 40 kDa protein OS=Bos taurus GN=SNRNP40 PE=2 SV=1	--	--	K12857	ame:552715	Prp8 binding protein	-	GO:0004683//calmodulin-dependent protein kinase activity	-
Unigene10583_All	gi|115292421|ref|NP_001038557.1|	BTB/POZ domain-containing protein 2 [Danio rerio] >gi|82400260|gb|ABB72847.1| BTB (POZ) domain-containing protein 2-like protein [Danio rerio]	sp|Q8TFG4|YL54_SCHPO	Uncharacterized protein PB18E9.04c OS=Schizosaccharomyces pombe GN=SPAPB18E9.04c PE=2 SV=1	COG0443	Molecular chaperone	K10477	dre:565970	BTB/POZ domain-containing protein 1/2	-	-	-
Unigene10584_All	gi|91089699|ref|XP_974834.1|	PREDICTED: similar to CG8378 CG8378-PA [Tribolium castaneum]	sp|Q8BTK5|SMYD4_MOUSE	SET and MYND domain-containing protein 4 OS=Mus musculus GN=Smyd4 PE=2 SV=2	--	--	K11426	gga:421489	SET and MYND domain-containing protein	-	-	-
Unigene10587_All	gi|90969056|gb|ABE02605.1|	plexin-like protein [Gammarus fossarum]	--	--	--	--	--	--	--	-	-	GO:0044464//cell part
Unigene10588_All	gi|170582702|ref|XP_001896248.1|	glycosyl transferase, group 2 family protein [Brugia malayi] >gi|158596593|gb|EDP34915.1| glycosyl transferase, group 2 family protein [Brugia malayi]	sp|Q6WV20|GALT1_DROME	Polypeptide N-acetylgalactosaminyltransferase 1 OS=Drosophila melanogaster GN=GalNAc-T1 PE=2 SV=2	--	--	K00710	bmy:Bm1_23955	polypeptide N-acetylgalactosaminyltransferase [EC:2.4.1.41]	GO:0009311//oligosaccharide metabolic process	GO:0008376//acetylgalactosaminyltransferase activity	GO:0005794//Golgi apparatus
Unigene10589_All	gi|189236713|ref|XP_974661.2|	PREDICTED: similar to otopetrin [Tribolium castaneum]	sp|Q7RTS6|OTOP2_HUMAN	Otopetrin-2 OS=Homo sapiens GN=OTOP2 PE=2 SV=2	--	--	--	--	--	-	-	-
Unigene10590_All	gi|149683132|dbj|BAF64529.1|	peptidylglycine alpha-hydroxylating monooxygenase [Procambarus clarkii]	sp|O01404|PHM_DROME	Peptidylglycine alpha-hydroxylating monooxygenase OS=Drosophila melanogaster GN=Phm PE=1 SV=2	--	--	K00504	dme:Dmel_CG3832	peptidylglycine monooxygenase [EC:1.14.17.3]	GO:0009987//cellular process;GO:0008152//metabolic process	GO:0004497//monooxygenase activity	-
Unigene10591_All	gi|158285483|ref|XP_308335.3|	AGAP007544-PA [Anopheles gambiae str. PEST] >gi|157020014|gb|EAA03971.3| AGAP007544-PA [Anopheles gambiae str. PEST]	sp|Q13112|CAF1B_HUMAN	Chromatin assembly factor 1 subunit B OS=Homo sapiens GN=CHAF1B PE=1 SV=1	COG2319	FOG: WD40 repeat	K10751	aga:AgaP_AGAP007544	chromatin assembly factor 1 subunit B	-	-	-
Unigene10592_All	gi|126339794|ref|XP_001375134.1|	PREDICTED: similar to putative transposase [Monodelphis domestica]	--	--	--	--	--	--	--	-	-	-
Unigene10594_All	gi|148227425|ref|NP_001082937.1|	arginyl-tRNA--protein transferase 1 [Danio rerio] >gi|134026280|gb|AAI34812.1| Zgc:158849 protein [Danio rerio]	sp|Q9Z2A5|ATE1_MOUSE	Arginyl-tRNA--protein transferase 1 OS=Mus musculus GN=Ate1 PE=1 SV=1	COG2935	Putative arginyl-tRNA:protein arginylyltransferase	K00685	dre:100037311	arginine-tRNA-protein transferase [EC:2.3.2.8]	GO:0006464//protein modification process	GO:0016755	GO:0043231//intracellular membrane-bounded organelle
Unigene10597_All	gi|291229327|ref|XP_002734627.1|	PREDICTED: PKHD domain-containing transmembrane protein C17orf101 homolog [Saccoglossus kowalevskii]	sp|Q5XGE0|CQ101_XENTR	PKHD domain-containing transmembrane protein C17orf101 homolog OS=Xenopus tropicalis PE=2 SV=1	--	--	--	--	--	-	GO:0016491//oxidoreductase activity;GO:0005488//binding	-
Unigene10598_All	gi|156546873|ref|XP_001606652.1|	PREDICTED: similar to phosphatidylinositol-4-phosphate 5-kinase type i [Nasonia vitripennis]	sp|Q99755|PI51A_HUMAN	Phosphatidylinositol-4-phosphate 5-kinase type-1 alpha OS=Homo sapiens GN=PIP5K1A PE=1 SV=1	COG5253	Phosphatidylinositol-4-phosphate 5-kinase	K00889	tca:663424	1-phosphatidylinositol-4-phosphate 5-kinase [EC:2.7.1.68]	GO:0030384//phosphoinositide metabolic process	GO:0001727//lipid kinase activity	-
Unigene10599_All	gi|291244574|ref|XP_002742170.1|	PREDICTED: dihydropyrimidine dehydrogenase-like [Saccoglossus kowalevskii]	sp|Q12882|DPYD_HUMAN	Dihydropyrimidine dehydrogenase [NADP+] OS=Homo sapiens GN=DPYD PE=1 SV=2	COG0493	NADPH-dependent glutamate synthase beta chain and related oxidoreductases	K00207	bfo:BRAFLDRAFT_129513	dihydropyrimidine dehydrogenase (NADP+) [EC:1.3.1.2]	GO:0006144//purine base metabolic process;GO:0019856//pyrimidine base biosynthetic process;GO:0031667//response to nutrient levels;GO:0009174;GO:0048511//rhythmic process;GO:0031960//response to corticosteroid stimulus;GO:0046104;GO:0006208//pyrimidine base catabolic process	GO:0043169//cation binding;GO:0030554//adenyl nucleotide binding;GO:0051536//iron-sulfur cluster binding;GO:0016628//oxidoreductase activity, acting on the CH-CH group of donors, NAD or NADP as acceptor;GO:0004152//dihydroorotate dehydrogenase activity;GO:0042802//identical protein binding	GO:0044444//cytoplasmic part;GO:0000267//cell fraction
Unigene1059_All	gi|170035652|ref|XP_001845682.1|	prospero [Culex quinquefasciatus] >gi|167877801|gb|EDS41184.1| prospero [Culex quinquefasciatus]	sp|P29617|PROS_DROME	Homeobox protein prospero OS=Drosophila melanogaster GN=pros PE=1 SV=3	--	--	--	--	--	GO:0006351//transcription, DNA-dependent;GO:0006909//phagocytosis;GO:0007417//central nervous system development;GO:0014017;GO:0007409//axonogenesis;GO:0001752//compound eye photoreceptor fate commitment;GO:0007405//neuroblast proliferation;GO:0051301//cell division;GO:0050767//regulation of neurogenesis;GO:0042675//compound eye cone cell differentiation;GO:0001709//cell fate determination;GO:000…	GO:0003676//nucleic acid binding;GO:0016564//transcription repressor activity	GO:0044448//cell cortex part;GO:0016020//membrane;GO:0043231//intracellular membrane-bounded organelle;GO:0015630//microtubule cytoskeleton
Unigene105_All	gi|91092544|ref|XP_968085.1|	PREDICTED: similar to XPA-binding protein 2 [Tribolium castaneum]	sp|Q9HCS7|SYF1_HUMAN	Pre-mRNA-splicing factor SYF1 OS=Homo sapiens GN=XAB2 PE=1 SV=2	--	--	K12867	tca:656462	pre-mRNA-splicing factor SYF1	-	-	-
Unigene10602_All	gi|110760714|ref|XP_391894.3|	PREDICTED: similar to DISCO Interacting Protein 2 CG7020-PA [Apis mellifera]	sp|Q9W0S9|DIP2_DROME	Disco-interacting protein 2 OS=Drosophila melanogaster GN=DIP2 PE=1 SV=2	COG0318	Acyl-CoA synthetases (AMP-forming)/AMP-acid ligases II	K12811	hmg:100202415	ATP-dependent RNA helicase DDX46/PRP5 [EC:3.6.4.13]	-	-	-
Unigene10604_All	gi|74007426|ref|XP_855419.1|	PREDICTED: similar to nudix-type motif 11 [Canis familiaris]	sp|A2VE79|NUDT3_BOVIN	Diphosphoinositol polyphosphate phosphohydrolase 1 OS=Bos taurus GN=NUDT3 PE=2 SV=1	COG0494	NTP pyrophosphohydrolases including oxidative damage repair enzymes	K07766	mdo:100025771	diphosphoinositol-polyphosphate diphosphatase [EC:3.6.1.52]	GO:0032239;GO:0019932//second-messenger-mediated signaling;GO:0009123	GO:0046872//metal ion binding;GO:0016462//pyrophosphatase activity	GO:0044464//cell part
Unigene10607_All	gi|123796405|sp|Q3TBN1.1|CG042_MOUSE	RecName: Full=UPF0458 protein C7orf42 homolog >gi|148687525|gb|EDL19472.1| mCG7162, isoform CRA_a [Mus musculus] >gi|148687526|gb|EDL19473.1| mCG7162, isoform CRA_a [Mus musculus]	sp|Q6AY76|CG042_RAT	UPF0458 protein C7orf42 homolog OS=Rattus norvegicus PE=2 SV=1	--	--	--	--	--	-	-	-
Unigene10608_All	gi|91079430|ref|XP_968120.1|	PREDICTED: similar to spliceosome associated protein [Tribolium castaneum]	sp|Q6AYL5|SF3B4_RAT	Splicing factor 3B subunit 4 OS=Rattus norvegicus GN=Sf3b4 PE=2 SV=1	COG0455	ATPases involved in chromosome partitioning	K12831	tca:656501	splicing factor 3B subunit 4	-	-	-
Unigene10609_All	gi|291227771|ref|XP_002733856.1|	PREDICTED: ganglioside induced differentiation associated protein 2-like [Saccoglossus kowalevskii]	sp|A7T167|GDAP2_NEMVE	Protein GDAP2 homolog OS=Nematostella vectensis GN=gdap2 PE=3 SV=1	COG2110	Predicted phosphatase homologous to the C-terminal domain of histone macroH2A1	--	--	--	-	-	-
Unigene10610_All	gi|195484071|ref|XP_002090542.1|	GE12750 [Drosophila yakuba] >gi|194176643|gb|EDW90254.1| GE12750 [Drosophila yakuba]	sp|Q64467|G3PT_MOUSE	Glyceraldehyde-3-phosphate dehydrogenase, testis-specific OS=Mus musculus GN=Gapdhs PE=1 SV=1	--	--	K05741	dre:556029	diaphanous 2	-	GO:0005488//binding	-
Unigene10611_All	gi|269785289|ref|NP_001161572.1|	iodide transporter-like protein [Saccoglossus kowalevskii] >gi|268054137|gb|ACY92555.1| iodide transporter-like protein [Saccoglossus kowalevskii]	sp|Q7SYH5|SC5A8_XENLA	Sodium-coupled monocarboxylate transporter 1 OS=Xenopus laevis GN=slc5a8 PE=2 SV=1	--	--	K03307	nve:NEMVE_v1g168881	solute:Na+ symporter, SSS family	-	-	-
Unigene10613_All	gi|110762178|ref|XP_396991.3|	PREDICTED: similar to CG9220-PC isoform 1 [Apis mellifera]	sp|Q6ZQ11|CHSS1_MOUSE	Chondroitin sulfate synthase 1 OS=Mus musculus GN=Chsy1 PE=2 SV=2	--	--	K13499	ame:413549	chondroitin sulfate synthase [EC:2.4.1.175 2.4.1.226]	-	-	-
Unigene10614_All	gi|189242020|ref|XP_001809305.1|	PREDICTED: similar to PWWP domain-containing protein 2A [Tribolium castaneum]	sp|Q6NUJ5|PWP2B_HUMAN	PWWP domain-containing protein 2B OS=Homo sapiens GN=PWWP2B PE=1 SV=3	--	--	K02223	aga:AgaP_AGAP005711	circadian locomoter output cycles kaput protein [EC:2.3.1.48]	-	-	-
Unigene1061_All	gi|300116732|ref|NP_001177859.1|	T-complex protein 1 subunit gamma [Nasonia vitripennis]	sp|P50143|TCPG_XENLA	T-complex protein 1 subunit gamma OS=Xenopus laevis GN=cct3 PE=2 SV=2	COG0459	Chaperonin GroEL (HSP60 family)	K09495	ame:409296	T-complex protein 1 subunit gamma	GO:0044267//cellular protein metabolic process	GO:0005515//protein binding;GO:0032559//adenyl ribonucleotide binding	GO:0043234//protein complex;GO:0044424//intracellular part
Unigene10622_All	gi|244790458|ref|NP_001156471.1|	folliculin-interacting protein 2 [Mus musculus] >gi|172046118|sp|Q80TD3.2|FNIP2_MOUSE RecName: Full=Folliculin-interacting protein 2; AltName: Full=FNIP1-like protein	sp|Q80TD3|FNIP2_MOUSE	Folliculin-interacting protein 2 OS=Mus musculus GN=Fnip2 PE=2 SV=2	--	--	--	--	--	-	-	-
Unigene10625_All	gi|170061457|ref|XP_001866241.1|	beat protein [Culex quinquefasciatus] >gi|167879668|gb|EDS43051.1| beat protein [Culex quinquefasciatus]	--	--	--	--	--	--	--	-	-	-
Unigene1062_All	gi|91080183|ref|XP_966320.1|	PREDICTED: similar to AGAP003366-PA isoform 1 [Tribolium castaneum]	sp|Q6ZPE2|MTMR5_MOUSE	Myotubularin-related protein 5 OS=Mus musculus GN=Sbf1 PE=1 SV=2	--	--	--	--	--	GO:0016049//cell growth;GO:0008152//metabolic process;GO:0048232//male gamete generation	GO:0008238//exopeptidase activity;GO:0019212//phosphatase inhibitor activity	-
Unigene10632_All	gi|126326602|ref|XP_001370781.1|	PREDICTED: similar to beta-site APP cleaving enzyme I-476 isoform 1 [Monodelphis domestica]	sp|P56817|BACE1_HUMAN	Beta-secretase 1 OS=Homo sapiens GN=BACE1 PE=1 SV=1	--	--	K04521	mdo:100025518	beta-site APP-cleaving enzyme 1 (memapsin 2) [EC:3.4.23.46]	-	-	-
Unigene10635_All	gi|61651794|ref|NP_001013336.1|	protein GTLF3B [Danio rerio] >gi|82178822|sp|Q5D014.1|GTL3B_DANRE RecName: Full=Protein GTLF3B >gi|60422790|gb|AAH90291.1| Zgc:110779 [Danio rerio]	sp|Q5D014|GTL3B_DANRE	Protein GTLF3B OS=Danio rerio GN=gtlf3b PE=2 SV=1	--	--	K06975	dre:100002945		-	-	-
Unigene10636_All	--	--	sp|Q09YK4|CTTB2_ATEGE	Cortactin-binding protein 2 OS=Ateles geoffroyi GN=CTTNBP2 PE=3 SV=1	--	--	--	--	--	-	-	-
Unigene10637_All	gi|66549806|ref|XP_395960.2|	PREDICTED: similar to CG12024-PB, isoform B [Apis mellifera]	sp|Q9NWM3|CUED1_HUMAN	CUE domain-containing protein 1 OS=Homo sapiens GN=CUEDC1 PE=1 SV=1	--	--	--	--	--	-	-	-
Unigene10640_All	gi|170284743|gb|AAI61411.1|	LOC100145643 protein [Xenopus (Silurana) tropicalis]	sp|Q9WTT2|CLPB_RAT	Caseinolytic peptidase B protein homolog OS=Rattus norvegicus GN=Clpb PE=2 SV=1	COG0542	ATPases with chaperone activity, ATP-binding subunit	K03695	nvi:100123496	ATP-dependent Clp protease ATP-binding subunit ClpB	-	-	-
Unigene10641_All	gi|195049590|ref|XP_001992748.1|	GH24046 [Drosophila grimshawi] >gi|193893589|gb|EDV92455.1| GH24046 [Drosophila grimshawi]	sp|Q9GKT2|CE004_MACFA	Uncharacterized protein C5orf4 homolog OS=Macaca fascicularis GN=QccE-20373 PE=2 SV=1	COG3000	Sterol desaturase	K07750	dgr:Dgri_GH24046	methylsterol monooxygenase [EC:1.14.13.72]	GO:0008152//metabolic process	-	GO:0016020//membrane
Unigene10645_All	gi|189235153|ref|XP_968509.2|	PREDICTED: similar to AGAP006107-PA [Tribolium castaneum]	sp|O60229|KALRN_HUMAN	Kalirin OS=Homo sapiens GN=KALRN PE=1 SV=2	--	--	K08810	tca:656919	triple functional domain protein [EC:2.7.11.-]	GO:0048675//axon extension;GO:0007420//brain development;GO:0007010//cytoskeleton organization;GO:0006935//chemotaxis;GO:0010769;GO:0007266//Rho protein signal transduction	GO:0005088//Ras guanyl-nucleotide exchange factor activity;GO:0004672//protein kinase activity;GO:0000166//nucleotide binding	GO:0016020//membrane
Unigene10648_All	gi|291244409|ref|XP_002742089.1|	PREDICTED: G protein-coupled receptor kinase 5-like, partial [Saccoglossus kowalevskii]	sp|P34947|GRK5_HUMAN	G protein-coupled receptor kinase 5 OS=Homo sapiens GN=GRK5 PE=1 SV=1	COG0515	Serine/threonine protein kinase	K08291	hsa:2869	G protein-coupled receptor kinase [EC:2.7.11.16]	GO:0003002;GO:0007224//smoothened signaling pathway;GO:0042221//response to chemical stimulus;GO:0007187//G-protein signaling, coupled to cyclic nucleotide second messenger;GO:0007028//cytoplasm organization;GO:0006464//protein modification process	GO:0004674//protein serine/threonine kinase activity;GO:0060089//molecular transducer activity;GO:0008289//lipid binding;GO:0019901//protein kinase binding;GO:0032559//adenyl ribonucleotide binding	GO:0000267//cell fraction;GO:0044424//intracellular part;GO:0016020//membrane
Unigene10649_All	gi|193681217|ref|XP_001952107.1|	PREDICTED: similar to nad dehydrogenase, partial [Acyrthosiphon pisum]	sp|O46504|PDPR_BOVIN	Pyruvate dehydrogenase phosphatase regulatory subunit, mitochondrial OS=Bos taurus GN=PDPR PE=1 SV=1	COG0404	Glycine cleavage system T protein (aminomethyltransferase)	K00314	hsa:1757	sarcosine dehydrogenase [EC:1.5.99.1]	-	GO:0003824//catalytic activity	-
Unigene1064_All	gi|292621511|ref|XP_001919581.2|	PREDICTED: MAX binding protein a [Danio rerio]	sp|Q0VH32|MNT_XENLA	Max-binding protein MNT OS=Xenopus laevis GN=mnt PE=2 SV=1	COG1230	Co/Zn/Cd efflux system component	K09115	xla:734360	MAX-binding protein	GO:0050789//regulation of biological process;GO:0006350//transcription;GO:0032502//developmental process	GO:0030528//transcription regulator activity;GO:0005515//protein binding	-
Unigene10652_All	gi|91080305|ref|XP_974272.1|	PREDICTED: similar to moody CG4322-PA [Tribolium castaneum]	sp|Q9NDM2|GUTR1_DROME	Gustatory receptor trehalose 1 OS=Drosophila melanogaster GN=Tre1 PE=1 SV=1	--	--	K04136	mdo:100025515	adrenergic receptor alpha-1B	GO:0007276//gamete generation;GO:0048610	GO:0004872//receptor activity	-
Unigene10653_All	gi|301617631|ref|XP_002938239.1|	PREDICTED: rapamycin-insensitive companion of mTOR-like [Xenopus (Silurana) tropicalis]	sp|Q6R327|RICTR_HUMAN	Rapamycin-insensitive companion of mTOR OS=Homo sapiens GN=RICTOR PE=1 SV=1	--	--	K08267	bfo:BRAFLDRAFT_70035	rapamycin-insensitive companion of mTOR	GO:0009966//regulation of signal transduction;GO:0030036//actin cytoskeleton organization	GO:0005488//binding	GO:0044424//intracellular part
Unigene10654_All	gi|110749750|ref|XP_624152.2|	PREDICTED: similar to CG9977-PA [Apis mellifera]	sp|A1WXM7|SAHH_HALHL	Adenosylhomocysteinase OS=Halorhodospira halophila (strain DSM 244 / SL1) GN=ahcY PE=3 SV=1	COG0499	S-adenosylhomocysteine hydrolase	K01251	ame:551762	adenosylhomocysteinase [EC:3.3.1.1]	GO:0044237//cellular metabolic process	GO:0016802	-
Unigene10656_All	gi|194216645|ref|XP_001492089.2|	PREDICTED: unkempt homolog (Drosophila) [Equus caballus]	sp|Q9C0B0|UNK_HUMAN	RING finger protein unkempt homolog OS=Homo sapiens GN=UNK PE=1 SV=2	--	--	--	--	--	-	GO:0005488//binding	-
Unigene10657_All	gi|195120199|ref|XP_002004616.1|	GI19509 [Drosophila mojavensis] >gi|193909684|gb|EDW08551.1| GI19509 [Drosophila mojavensis]	sp|Q9W107|SYYM_DROME	Probable tyrosyl-tRNA synthetase, mitochondrial OS=Drosophila melanogaster GN=CG16912 PE=2 SV=1	COG0162	Tyrosyl-tRNA synthetase	K01866	dmo:Dmoj_GI19509	tyrosyl-tRNA synthetase [EC:6.1.1.1]	-	-	-
Unigene10658_All	gi|221113575|ref|XP_002170064.1|	PREDICTED: similar to COS41.3 [Hydra magnipapillata]	sp|P27401|POL_SFV3L	Pro-Pol polyprotein OS=Simian foamy virus type 3 (strain LK3) GN=pol PE=3 SV=2	COG2801	Transposase and inactivated derivatives	K05098	hmg:100214305	kinase insert domain protein receptor [EC:2.7.10.1]	-	-	-
Unigene1065_All	gi|189237925|ref|XP_001810574.1|	PREDICTED: similar to Cordon-bleu protein-like 1 (Cobl-related protein 1) [Tribolium castaneum]	sp|P08640|MUC1_YEAST	Flocculation protein FLO11 OS=Saccharomyces cerevisiae GN=MUC1 PE=1 SV=2	COG0515	Serine/threonine protein kinase	K11653	dmo:Dmoj_GI23637	AT-rich interactive domain-containing protein 1	-	-	-
Unigene10661_All	gi|194220495|ref|XP_001496840.2|	PREDICTED: similar to Threonine synthase-like 2 (TSH2) [Equus caballus]	sp|Q5XH07|THNS2_XENLA	Threonine synthase-like 2 OS=Xenopus laevis GN=thnsl2 PE=2 SV=1	COG0498	Threonine synthase	K06037	dre:641568	[EC:4.2.3.-]	-	-	-
Unigene10662_All	gi|282847463|ref|NP_001164280.1|	archipelago [Tribolium castaneum]	sp|Q9VZF4|FBXW7_DROME	F-box/WD repeat-containing protein 7 OS=Drosophila melanogaster GN=ago PE=1 SV=1	COG2319	FOG: WD40 repeat	K10260	tca:655954	F-box and WD-40 domain protein 7	GO:0040008//regulation of growth;GO:0043161//proteasomal ubiquitin-dependent protein catabolic process;GO:0006935//chemotaxis;GO:0006261//DNA-dependent DNA replication;GO:0007067//mitosis;GO:0007346//regulation of mitotic cell cycle	GO:0005515//protein binding	GO:0031461//cullin-RING ubiquitin ligase complex
Unigene10666_All	gi|15425681|dbj|BAB64297.1|	I-connectin [Procambarus clarkii]	sp|Q9I7U4|TITIN_DROME	Titin OS=Drosophila melanogaster GN=sls PE=1 SV=3	--	--	--	--	--	-	-	-
Unigene10673_All	gi|110759167|ref|XP_395624.3|	PREDICTED: similar to Broad-complex core-protein isoform 6 [Apis mellifera]	sp|Q9W0K4|BAB2_DROME	Protein bric-a-brac 2 OS=Drosophila melanogaster GN=bab2 PE=1 SV=2	COG2730	Endoglucanase	K02174	dme:Dmel_CG11491	broad	-	-	-
Unigene10676_All	gi|301619133|ref|XP_002938952.1|	PREDICTED: transposon Ty3-G Gag-Pol polyprotein-like [Xenopus (Silurana) tropicalis]	--	--	--	--	--	--	--	-	-	-
Unigene10678_All	gi|242010372|ref|XP_002425942.1|	hypothetical protein Phum_PHUM228610 [Pediculus humanus corporis] >gi|212509925|gb|EEB13204.1| hypothetical protein Phum_PHUM228610 [Pediculus humanus corporis]	--	--	--	--	--	--	--	-	-	-
Unigene10679_All	gi|118082882|ref|XP_416333.2|	PREDICTED: similar to Poly (ADP-ribose) polymerase family, member 12 [Gallus gallus]	sp|Q9H0J9|PAR12_HUMAN	Poly [ADP-ribose] polymerase 12 OS=Homo sapiens GN=PARP12 PE=1 SV=1	--	--	K10799	tca:655990	tankyrase [EC:2.4.2.30]	-	-	-
Unigene1067_All	gi|118369130|ref|XP_001017770.1|	hypothetical protein TTHERM_00437740 [Tetrahymena thermophila] >gi|89299537|gb|EAR97525.1| hypothetical protein TTHERM_00437740 [Tetrahymena thermophila SB210]	--	--	--	--	--	--	--	-	-	-
Unigene10680_All	gi|291231184|ref|XP_002735549.1|	PREDICTED: glyoxalase domain containing 1-like [Saccoglossus kowalevskii]	sp|Q8K248|HPDL_MOUSE	4-hydroxyphenylpyruvate dioxygenase-like protein OS=Mus musculus GN=Hpdl PE=2 SV=1	COG3185	4-hydroxyphenylpyruvate dioxygenase and related hemolysins	K00457	smm:Smp_007960	4-hydroxyphenylpyruvate dioxygenase [EC:1.13.11.27]	-	GO:0016491//oxidoreductase activity	-
Unigene10681_All	gi|32264364|gb|AAP78680.1|	MBCTL1 [Monosiga brevicollis]	sp|P47179|DAN4_YEAST	Cell wall protein DAN4 OS=Saccharomyces cerevisiae GN=DAN4 PE=2 SV=1	--	--	K10955	gga:423101	intestinal mucin-2	-	-	-
Unigene10684_All	gi|268557406|ref|XP_002636692.1|	Hypothetical protein CBG23406 [Caenorhabditis briggsae] >gi|187021034|emb|CAP39616.1| Hypothetical protein CBG23406 [Caenorhabditis briggsae]	sp|Q6P286|DHTK1_XENLA	Probable 2-oxoglutarate dehydrogenase E1 component DHKTD1, mitochondrial OS=Xenopus laevis GN=dhtkd1 PE=2 SV=1	COG0567	2-oxoglutarate dehydrogenase complex, dehydrogenase (E1) component, and related enzymes	K08471	dpo:Dpse_GA13730	gustatory receptor	GO:0008152//metabolic process	GO:0016624//oxidoreductase activity, acting on the aldehyde or oxo group of donors, disulfide as acceptor	-
Unigene10685_All	gi|110757034|ref|XP_394598.3|	PREDICTED: similar to stumps CG31317-PA, isoform A [Apis mellifera]	--	--	--	--	--	--	--	-	-	-
Unigene10688_All	gi|56308441|ref|NP_995676.2|	mucin 30E [Drosophila melanogaster] >gi|55380439|gb|AAS64673.2| mucin 30E [Drosophila melanogaster]	sp|P08640|MUC1_YEAST	Flocculation protein FLO11 OS=Saccharomyces cerevisiae GN=MUC1 PE=1 SV=2	--	--	--	--	--	-	-	-
Unigene10689_All	gi|189239008|ref|XP_001814448.1|	PREDICTED: similar to MGC81609 protein [Tribolium castaneum]	sp|Q4ZIN3|MBRL_HUMAN	Membralin OS=Homo sapiens GN=C19orf6 PE=1 SV=1	COG0724	RNA-binding proteins (RRM domain)	K10955	tgu:100220116	intestinal mucin-2	-	-	-
Unigene1068_All	gi|66505039|ref|XP_392567.2|	PREDICTED: similar to CG32663-PA isoform 1 [Apis mellifera]	sp|Q8SY41|BCAS3_DROME	Breast carcinoma-amplified sequence 3 homolog OS=Drosophila melanogaster GN=CG32663 PE=1 SV=1	COG0724	RNA-binding proteins (RRM domain)	K10779	dre:323299	transcriptional regulator ATRX [EC:3.6.1.-]	-	-	-
Unigene10693_All	gi|114682466|ref|XP_001164067.1|	PREDICTED: protein kinase C binding protein 1 isoform 8 [Pan troglodytes]	sp|Q9ULU4|PKCB1_HUMAN	Protein kinase C-binding protein 1 OS=Homo sapiens GN=ZMYND8 PE=1 SV=2	COG5271	AAA ATPase containing von Willebrand factor type A (vWA) domain	K13172	hmg:100205341	serine/arginine repetitive matrix protein 2	-	GO:0005488//binding	-
Unigene10696_All	gi|156548746|ref|XP_001603890.1|	PREDICTED: similar to ENSANGP00000027991 [Nasonia vitripennis]	--	--	--	--	--	--	--	-	-	-
Unigene10698_All	gi|148227425|ref|NP_001082937.1|	arginyl-tRNA--protein transferase 1 [Danio rerio] >gi|134026280|gb|AAI34812.1| Zgc:158849 protein [Danio rerio]	sp|Q9Z2A5|ATE1_MOUSE	Arginyl-tRNA--protein transferase 1 OS=Mus musculus GN=Ate1 PE=1 SV=1	COG2935	Putative arginyl-tRNA:protein arginylyltransferase	K00685	dre:100037311	arginine-tRNA-protein transferase [EC:2.3.2.8]	GO:0006464//protein modification process	GO:0016755	GO:0043231//intracellular membrane-bounded organelle
Unigene1069_All	gi|194873145|ref|XP_001973148.1|	GG15934 [Drosophila erecta] >gi|195327897|ref|XP_002030653.1| GM25563 [Drosophila sechellia] >gi|195477914|ref|XP_002086432.1| GE22867 [Drosophila yakuba] >gi|190654931|gb|EDV52174.1| GG15934 [Drosophila erecta] >gi|194119596|gb|EDW41639.1| GM25563 [Drosophila sechellia] >gi|194186222|gb|EDW99833.1| GE22867 [Drosophila yakuba]	sp|Q8BH75|RNF41_MOUSE	E3 ubiquitin-protein ligase NRDP1 OS=Mus musculus GN=Rnf41 PE=1 SV=1	--	--	K11981	tca:661626	E3 ubiquitin-protein ligase NRDP1 [EC:6.3.2.19]	-	-	-
Unigene106_All	gi|224830104|gb|ACN66287.1|	17 beta hydroxysteroid dehydrogenase 4 [Salmo trutta fario]	sp|P51659|DHB4_HUMAN	Peroxisomal multifunctional enzyme type 2 OS=Homo sapiens GN=HSD17B4 PE=1 SV=3	COG1028	Dehydrogenases with different specificities (related to short-chain alcohol dehydrogenases)	K12405	xtr:613082	3-hydroxyacyl-CoA dehydrogenase / 3a,7a,12a-trihydroxy-5b-cholest-24-enoyl-CoA hydratase [EC:1.1.1.35 4.2.1.107]	-	-	-
Unigene10701_All	gi|157128514|ref|XP_001661464.1|	cadherin [Aedes aegypti] >gi|108872553|gb|EAT36778.1| cadherin [Aedes aegypti]	sp|Q14517|FAT1_HUMAN	Protocadherin Fat 1 OS=Homo sapiens GN=FAT1 PE=1 SV=1	--	--	K04600	aag:AaeL_AAEL000246	cadherin EGF LAG seven-pass G-type receptor 1 (flamingo)	-	-	-
Unigene10705_All	gi|187340651|emb|CAC34726.2|	microneme protein 4 [Eimeria tenella]	sp|Q61555|FBN2_MOUSE	Fibrillin-2 OS=Mus musculus GN=Fbn2 PE=1 SV=1	--	--	K06825	hsa:2200	fibrillin 1	GO:0035108//limb morphogenesis	GO:0005488//binding	GO:0005576//extracellular region
Unigene10706_All	gi|189459170|gb|ACD99570.1|	LD18192p [Drosophila melanogaster]	sp|A4QNR8|LENG8_DANRE	Leukocyte receptor cluster member 8 homolog OS=Danio rerio GN=leng8 PE=2 SV=1	COG0724	RNA-binding proteins (RRM domain)	K13209	xtr:394931	RNA-binding protein EWS	-	-	-
Unigene10709_All	gi|91091506|ref|XP_969096.1|	PREDICTED: similar to AGAP012366-PA [Tribolium castaneum]	sp|Q05086|UBE3A_HUMAN	Ubiquitin-protein ligase E3A OS=Homo sapiens GN=UBE3A PE=1 SV=4	COG5021	Ubiquitin-protein ligase	K10587	tca:657548	ubiquitin-protein ligase E3 A [EC:6.3.2.19]	GO:0006357//regulation of transcription from RNA polymerase II promoter;GO:0030518//steroid hormone receptor signaling pathway;GO:0008585//female gonad development;GO:0009967//positive regulation of signal transduction;GO:0006897//endocytosis;GO:0032446//protein modification by small protein conjugation;GO:0019941//modification-dependent protein catabolic process	GO:0003712//transcription cofactor activity;GO:0019787//small conjugating protein ligase activity	GO:0043231//intracellular membrane-bounded organelle;GO:0044444//cytoplasmic part
Unigene1070_All	gi|291392011|ref|XP_002712575.1|	PREDICTED: peptidylprolyl isomerase-like 3 [Oryctolagus cuniculus]	sp|Q9H2H8|PPIL3_HUMAN	Peptidyl-prolyl cis-trans isomerase-like 3 OS=Homo sapiens GN=PPIL3 PE=1 SV=1	COG0652	Peptidyl-prolyl cis-trans isomerase (rotamase) - cyclophilin family	K12734	cfa:483236	peptidyl-prolyl cis-trans isomerase-like 3 [EC:5.2.1.8]	GO:0044267//cellular protein metabolic process;GO:0006396//RNA processing	GO:0016859//cis-trans isomerase activity;GO:0005488//binding	GO:0030529//ribonucleoprotein complex
Unigene10710_All	gi|189235020|ref|XP_971508.2|	PREDICTED: similar to MYC binding protein 2 [Tribolium castaneum]	sp|Q7TPH6|MYCB2_MOUSE	Probable E3 ubiquitin-protein ligase MYCBP2 OS=Mus musculus GN=Mycbp2 PE=1 SV=2	--	--	K10693	bfo:BRAFLDRAFT_81492	E3 ubiquitin-protein ligase MYCBP2 [EC:6.3.2.19]	GO:0033043//regulation of organelle organization;GO:0008045//motor axon guidance;GO:0008104//protein localization;GO:0021955//central nervous system neuron axonogenesis	GO:0042802//identical protein binding	GO:0043005//neuron projection;GO:0005856//cytoskeleton
Unigene10711_All	gi|48138658|ref|XP_396912.1|	PREDICTED: similar to ariadne CG5659-PA, isoform A [Apis mellifera] >gi|66499600|ref|XP_623344.1| PREDICTED: similar to ariadne CG5659-PA, isoform A [Apis mellifera]	sp|Q9Z1K5|ARI1_MOUSE	Protein ariadne-1 homolog OS=Mus musculus GN=Arih1 PE=2 SV=3	--	--	K11968	ame:413468	ariadne-1	GO:0019941//modification-dependent protein catabolic process	GO:0046914//transition metal ion binding;GO:0016881//acid-amino acid ligase activity	GO:0043234//protein complex;GO:0044424//intracellular part
Unigene10713_All	gi|198417656|ref|XP_002123387.1|	PREDICTED: zinc finger (C2H2/SWIM)-1 [Ciona intestinalis]	sp|Q14592|ZN460_HUMAN	Zinc finger protein 460 OS=Homo sapiens GN=ZNF460 PE=1 SV=2	COG5048	FOG: Zn-finger	K09228	hsa:10794	KRAB domain-containing zinc finger protein	-	-	-
Unigene10715_All	gi|126309571|ref|XP_001368890.1|	PREDICTED: similar to Valyl-tRNA synthetase [Monodelphis domestica]	sp|Q9Z1Q9|SYVC_MOUSE	Valyl-tRNA synthetase OS=Mus musculus GN=Vars PE=2 SV=1	COG0525	Valyl-tRNA synthetase	K01873	bfo:BRAFLDRAFT_66627	valyl-tRNA synthetase [EC:6.1.1.9]	GO:0006412//translation	GO:0004812//aminoacyl-tRNA ligase activity;GO:0005488//binding	GO:0043231//intracellular membrane-bounded organelle;GO:0044444//cytoplasmic part
Unigene10716_All	gi|144954328|gb|ABP04240.1|	huntingtin [Branchiostoma floridae]	sp|P51111|HD_RAT	Huntingtin OS=Rattus norvegicus GN=Htt PE=1 SV=1	--	--	K04533	ame:726358	huntingtin	-	-	-
Unigene1071_All	gi|116008064|ref|NP_001036739.1|	SNF4/AMP-activated protein kinase gamma subunit, isoform I [Drosophila melanogaster] >gi|113194810|gb|ABI31190.1| SNF4/AMP-activated protein kinase gamma subunit, isoform I [Drosophila melanogaster]	sp|Q91WG5|AAKG2_MOUSE	5'-AMP-activated protein kinase subunit gamma-2 OS=Mus musculus GN=Prkag2 PE=1 SV=1	COG0517	FOG: CBS domain	K07200	api:100164866	5'-AMP-activated protein kinase, regulatory gamma subunit	-	-	-
Unigene10720_All	gi|215598629|ref|NP_001135927.1|	daughter of sevenless-like [Nasonia vitripennis]	sp|Q9VZZ9|DOS_DROME	Protein daughter of sevenless OS=Drosophila melanogaster GN=dos PE=1 SV=1	--	--	K09593	rno:361388	GRB2-associated-binding protein 1	GO:0007169//transmembrane receptor protein tyrosine kinase signaling pathway;GO:0006959//humoral immune response;GO:0051056//regulation of small GTPase mediated signal transduction;GO:0000578//embryonic axis specification	GO:0030674//protein binding, bridging;GO:0019904//protein domain specific binding	GO:0044424//intracellular part
Unigene10726_All	gi|92096294|gb|AAI15087.1|	Im:6894757 protein [Danio rerio]	--	--	--	--	--	--	--	-	-	-
Unigene10728_All	gi|66510039|ref|XP_395892.2|	PREDICTED: similar to slalom CG7623-PA [Apis mellifera]	sp|Q9VEI3|S35B2_DROME	Adenosine 3'-phospho 5'-phosphosulfate transporter 1 OS=Drosophila melanogaster GN=sll PE=1 SV=1	COG0697	Permeases of the drug/metabolite transporter (DMT) superfamily	--	--	--	-	-	-
Unigene10729_All	gi|221122961|ref|XP_002164821.1|	PREDICTED: similar to amyotrophic lateral sclerosis 2 (juvenile) chromosome region, candidate 8 [Hydra magnipapillata]	sp|Q8N187|AL2S8_HUMAN	Amyotrophic lateral sclerosis 2 chromosomal region candidate gene 8 protein OS=Homo sapiens GN=ALS2CR8 PE=2 SV=2	--	--	--	--	--	-	-	-
Unigene10735_All	gi|118781672|ref|XP_311595.3|	AGAP010346-PA [Anopheles gambiae str. PEST] >gi|116130063|gb|EAA07087.4| AGAP010346-PA [Anopheles gambiae str. PEST]	sp|Q24564|MERH_DROME	Moesin/ezrin/radixin homolog 2 OS=Drosophila melanogaster GN=Mer PE=1 SV=1	--	--	K05763	ecb:100065348	moesin	GO:0046668//regulation of retinal cell programmed cell death;GO:0016197//endosome transport;GO:0006915//apoptosis;GO:0001745//compound eye morphogenesis;GO:0007178//transmembrane receptor protein serine/threonine kinase signaling pathway;GO:0042325//regulation of phosphorylation;GO:0007316//pole plasm RNA localization;GO:0044238//primary metabolic process;GO:0007635//chemosensory behavior;GO:0048…	GO:0005515//protein binding	GO:0043232;GO:0044459//plasma membrane part;GO:0042995//cell projection;GO:0005739//mitochondrion
Unigene10736_All	gi|189236270|ref|XP_001814737.1|	PREDICTED: similar to AGAP008755-PA [Tribolium castaneum]	sp|A5D7H2|STRN3_BOVIN	Striatin-3 OS=Bos taurus GN=STRN3 PE=2 SV=1	COG2319	FOG: WD40 repeat	K01062	dpo:Dpse_GA21079	1-alkyl-2-acetylglycerophosphocholine esterase [EC:3.1.1.47]	GO:0030520//estrogen receptor signaling pathway;GO:0006357//regulation of transcription from RNA polymerase II promoter;GO:0043627//response to estrogen stimulus	GO:0030528//transcription regulator activity;GO:0019903//protein phosphatase binding;GO:0019904//protein domain specific binding	GO:0043005//neuron projection;GO:0031981//nuclear lumen;GO:0008287//protein serine/threonine phosphatase complex;GO:0016020//membrane
Unigene1073_All	gi|74859258|sp|Q55FI4.1|NOP58_DICDI	RecName: Full=Nucleolar protein 58; AltName: Full=Nucleolar protein 5	sp|Q55FI4|NOP58_DICDI	Nucleolar protein 58 OS=Dictyostelium discoideum GN=nop58 PE=3 SV=1	--	--	K10779	tgu:100229394	transcriptional regulator ATRX [EC:3.6.1.-]	-	-	-
Unigene10740_All	gi|291410715|ref|XP_002721646.1|	PREDICTED: ADAM metallopeptidase with thrombospondin type 1 motif, 7 [Oryctolagus cuniculus]	sp|Q9UKP4|ATS7_HUMAN	A disintegrin and metalloproteinase with thrombospondin motifs 7 OS=Homo sapiens GN=ADAMTS7 PE=1 SV=2	COG2273	Beta-glucanase/Beta-glucan synthetase	K08622	cfa:488775	a disintegrin and metalloproteinase with thrombospondin motifs 7 [EC:3.4.24.-]	-	GO:0008233//peptidase activity	-
Unigene10744_All	gi|195062040|ref|XP_001996122.1|	GH14320 [Drosophila grimshawi] >gi|193891914|gb|EDV90780.1| GH14320 [Drosophila grimshawi]	sp|P58249|PHS_DROVI	Pterin-4-alpha-carbinolamine dehydratase OS=Drosophila virilis GN=Pcd PE=3 SV=1	COG2154	Pterin-4a-carbinolamine dehydratase	K01724	aag:AaeL_AAEL002898	4a-hydroxytetrahydrobiopterin dehydratase [EC:4.2.1.96]	-	GO:0016829//lyase activity	-
Unigene1074_All	gi|189234367|ref|XP_974344.2|	PREDICTED: similar to fibrillin 2 [Tribolium castaneum]	sp|Q61555|FBN2_MOUSE	Fibrillin-2 OS=Mus musculus GN=Fbn2 PE=1 SV=1	COG2730	Endoglucanase	K06825	cfa:478293	fibrillin 1	GO:0035108//limb morphogenesis	-	GO:0005576//extracellular region
Unigene10751_All	gi|198475030|ref|XP_001356902.2|	GA10257 [Drosophila pseudoobscura pseudoobscura] >gi|198138646|gb|EAL33968.2| GA10257 [Drosophila pseudoobscura pseudoobscura]	sp|Q9VJ62|NAF1_DROME	H/ACA ribonucleoprotein complex non-core subunit NAF1 OS=Drosophila melanogaster GN=CG10341 PE=1 SV=2	COG0455	ATPases involved in chromosome partitioning	K05748	bta:504482	WAS protein family, member 2	-	-	-
Unigene10755_All	gi|146285377|gb|ABQ18264.1|	protein serine/threonine phosphatase-2a catalytic subunit beta isoform [Carassius auratus]	sp|P48463|PP2AA_CHICK	Serine/threonine-protein phosphatase 2A catalytic subunit alpha isoform OS=Gallus gallus GN=PPP2CA PE=2 SV=1	COG0639	Diadenosine tetraphosphatase and related serine/threonine protein phosphatases	K04382	gga:396021	protein phosphatase 2 (formerly 2A), catalytic subunit [EC:3.1.3.16]	-	-	-
Unigene10758_All	gi|66814052|ref|XP_641205.1|	RWP-RK domain-containing protein [Dictyostelium discoideum AX4] >gi|60469229|gb|EAL67224.1| RWP-RK domain-containing protein [Dictyostelium discoideum AX4]	sp|Q54TE3|GTAJ_DICDI	GATA zinc finger domain-containing protein 10 OS=Dictyostelium discoideum GN=gtaJ PE=4 SV=1	COG5193	La protein, small RNA-binding pol III transcript stabilizing protein and related La-motif-containing proteins involved in translation	K09371	dpo:Dpse_GA16684	LIM homeobox transcription factor 1	GO:0009987//cellular process;GO:0002165//instar larval or pupal development;GO:0007635//chemosensory behavior;GO:0003002;GO:0050789//regulation of biological process	GO:0003676//nucleic acid binding	-
Unigene10759_All	gi|292610405|ref|XP_001334648.3|	PREDICTED: zinc finger protein 510-like [Danio rerio]	sp|Q08AN1|ZN616_HUMAN	Zinc finger protein 616 OS=Homo sapiens GN=ZNF616 PE=2 SV=2	--	--	K09228	hsa:90317	KRAB domain-containing zinc finger protein	-	-	-
Unigene10760_All	gi|115707342|ref|XP_781099.2|	PREDICTED: similar to TUBA [Strongylocentrotus purpuratus] >gi|115932158|ref|XP_001191852.1| PREDICTED: similar to TUBA [Strongylocentrotus purpuratus]	sp|Q6XZF7|DNMBP_HUMAN	Dynamin-binding protein OS=Homo sapiens GN=DNMBP PE=1 SV=1	--	--	K12562	dmo:Dmoj_GI20475	amphiphysin	-	GO:0005488//binding	GO:0044424//intracellular part
Unigene10762_All	gi|157106020|ref|XP_001649130.1|	ctg4a [Aedes aegypti] >gi|108879956|gb|EAT44181.1| ctg4a [Aedes aegypti]	sp|Q9DAU1|CNPY3_MOUSE	Protein canopy homolog 3 OS=Mus musculus GN=Cnpy3 PE=1 SV=1	--	--	K00552	gga:769542	glycine N-methyltransferase [EC:2.1.1.20]	-	-	-
Unigene10764_All	gi|110765372|ref|XP_001121788.1|	PREDICTED: similar to Sex comb on midleg CG9495-PA [Apis mellifera]	sp|Q75JC9|Y8484_DICDI	Uncharacterized protein DDB_G0271670 OS=Dictyostelium discoideum GN=DDB_G0271670 PE=4 SV=1	COG0086	DNA-directed RNA polymerase, beta' subunit/160 kD subunit	K11461	gga:768916	polycomb protein SCMH1	-	-	-
Unigene10766_All	gi|225711444|gb|ACO11568.1|	Bcl-2-related ovarian killer protein homolog A [Caligus rogercresseyi]	sp|Q792S6|BOK_RAT	Bcl-2-related ovarian killer protein OS=Rattus norvegicus GN=Bok PE=2 SV=1	--	--	K02561	rno:29884	BCL2-related ovarian killer protein	GO:0043066//negative regulation of apoptosis	-	-
Unigene10768_All	gi|194769472|ref|XP_001966828.1|	GF19228 [Drosophila ananassae] >gi|190618349|gb|EDV33873.1| GF19228 [Drosophila ananassae]	sp|P49756|RBM25_HUMAN	RNA-binding protein 25 OS=Homo sapiens GN=RBM25 PE=1 SV=3	--	--	K06225	aga:AgaP_AGAP011395	patched 1	GO:0043367//CD4-positive, alpha beta T cell differentiation;GO:0055092//sterol homeostasis;GO:0051179//localization;GO:0035264//multicellular organism growth;GO:0007051//spindle organization;GO:0043409//negative regulation of MAPKKK cascade;GO:0021536//diencephalon development;GO:0016575//histone deacetylation;GO:0000122//negative regulation of transcription from RNA polymerase II promoter;GO:000…	GO:0030234//enzyme regulator activity;GO:0004888//transmembrane receptor activity;GO:0005506//iron ion binding;GO:0042974//retinoic acid receptor binding;GO:0003712//transcription cofactor activity;GO:0016491//oxidoreductase activity;GO:0043565//sequence-specific DNA binding;GO:0016301//kinase activity;GO:0019899//enzyme binding	GO:0031224//intrinsic to membrane;GO:0016585//chromatin remodeling complex;GO:0005737//cytoplasm;GO:0005819//spindle
Unigene10776_All	gi|224048498|ref|XP_002189253.1|	PREDICTED: similar to KIAA1417 protein [Taeniopygia guttata]	sp|Q6ZPR6|IBTK_MOUSE	Inhibitor of Bruton tyrosine kinase OS=Mus musculus GN=Ibtk PE=1 SV=2	COG5184	Alpha-tubulin suppressor and related RCC1 domain-containing proteins	K10615	dme:Dmel_CG9153	E3 ubiquitin-protein ligase HERC4 [EC:6.3.2.19]	GO:0001932//regulation of protein amino acid phosphorylation;GO:0051283	GO:0004860//protein kinase inhibitor activity;GO:0019900//kinase binding	GO:0044424//intracellular part
Unigene10777_All	gi|157823079|ref|NP_001102173.1|	ribokinase [Rattus norvegicus]	sp|Q9H477|RBSK_HUMAN	Ribokinase OS=Homo sapiens GN=RBKS PE=1 SV=1	COG0524	Sugar kinases, ribokinase family	K00852	rno:362706	ribokinase [EC:2.7.1.15]	GO:0044262//cellular carbohydrate metabolic process;GO:0016310//phosphorylation	GO:0016772//transferase activity, transferring phosphorus-containing groups;GO:0000166//nucleotide binding	-
Unigene10778_All	gi|291399248|ref|XP_002716019.1|	PREDICTED: serine/arginine repetitive matrix 1 isoform 2 [Oryctolagus cuniculus]	sp|Q52KI8|SRRM1_MOUSE	Serine/arginine repetitive matrix protein 1 OS=Mus musculus GN=Srrm1 PE=1 SV=1	COG1187	16S rRNA uridine-516 pseudouridylate synthase and related pseudouridylate synthases	K13171	spu:588572	serine/arginine repetitive matrix protein 1	GO:0006396//RNA processing	-	GO:0044424//intracellular part
Unigene1077_All	gi|195028773|ref|XP_001987250.1|	GH21816 [Drosophila grimshawi] >gi|193903250|gb|EDW02117.1| GH21816 [Drosophila grimshawi]	--	--	--	--	--	--	--	-	-	-
Unigene10782_All	gi|189234389|ref|XP_001815509.1|	PREDICTED: similar to AGAP005091-PB [Tribolium castaneum]	sp|Q4R678|GDAP2_MACFA	Ganglioside-induced differentiation-associated protein 2 OS=Macaca fascicularis GN=GDAP2 PE=2 SV=1	COG2110	Predicted phosphatase homologous to the C-terminal domain of histone macroH2A1	--	--	--	-	-	-
Unigene10785_All	gi|195434234|ref|XP_002065108.1|	GK15278 [Drosophila willistoni] >gi|194161193|gb|EDW76094.1| GK15278 [Drosophila willistoni]	sp|A7YY55|PTAD1_BOVIN	Protein tyrosine phosphatase-like protein PTPLAD1 OS=Bos taurus GN=PTPLAD1 PE=2 SV=1	--	--	K10703	aga:AgaP_AGAP003815	3-hydroxy acyl-CoA dehydratase [EC:4.2.1.-]	-	-	-
Unigene10788_All	gi|156546735|ref|XP_001604957.1|	PREDICTED: similar to Nicalin [Nasonia vitripennis]	sp|Q6NZ07|NCLN_DANRE	Nicalin-1 OS=Danio rerio GN=ncl1 PE=2 SV=1	--	--	--	--	--	-	-	-
Unigene1078_All	gi|110777730|ref|XP_396192.3|	PREDICTED: similar to roundabout CG13521-PA, isoform A, partial [Apis mellifera]	sp|Q7TPD3|ROBO2_MOUSE	Roundabout homolog 2 OS=Mus musculus GN=Robo2 PE=2 SV=2	--	--	K06755	dre:30770	roundabout, axon guidance receptor 3	GO:0048667//cell morphogenesis involved in neuron differentiation;GO:0048812//neuron projection morphogenesis;GO:0040011//locomotion;GO:0009605//response to external stimulus	-	GO:0044464//cell part
Unigene10791_All	gi|123453498|ref|XP_001314730.1|	ankyrin repeat protein [Trichomonas vaginalis G3]	sp|Q54BA2|Y3800_DICDI	Ankyrin repeat, bromo and BTB domain-containing protein DDB_G0293800 OS=Dictyostelium discoideum GN=DDB_G0293800 PE=4 SV=1	COG0666	FOG: Ankyrin repeat	K10380	gga:422689	ankyrin	-	-	-
Unigene10793_All	gi|157888762|emb|CAP09236.1|	novel protein (zgc:110366) [Danio rerio]	sp|Q09632|YOF5_CAEEL	Uncharacterized oxidoreductase ZK1290.5 OS=Caenorhabditis elegans GN=ZK1290.5 PE=2 SV=3	COG0656	Aldo/keto reductases, related to diketogulonate reductase	K00540	cel:ZK1290.5	[EC:1.-.-.-]	-	-	-
Unigene10794_All	gi|157109352|ref|XP_001650632.1|	receptor tyrosine phosphatase type r2a [Aedes aegypti] >gi|108879038|gb|EAT43263.1| receptor tyrosine phosphatase type r2a [Aedes aegypti]	sp|P16621|LAR_DROME	Tyrosine-protein phosphatase Lar OS=Drosophila melanogaster GN=Lar PE=1 SV=2	COG5599	Protein tyrosine phosphatase	K06777	hsa:5789	protein tyrosine phosphatase, receptor type, D [EC:3.1.3.48]	-	-	-
Unigene10795_All	gi|193624810|ref|XP_001947075.1|	PREDICTED: similar to GA19855-PA [Acyrthosiphon pisum]	sp|Q9W4E2|NBEA_DROME	Neurobeachin OS=Drosophila melanogaster GN=rg PE=1 SV=2	--	--	K09262	dre:30580	MADS-box transcription enhancer factor 2D	-	-	-
Unigene10796_All	gi|91081707|ref|XP_971145.1|	PREDICTED: similar to AGAP004271-PA [Tribolium castaneum]	sp|Q3UFF7|LYPL1_MOUSE	Lysophospholipase-like protein 1 OS=Mus musculus GN=Lyplal1 PE=2 SV=3	COG0400	Predicted esterase	K06999	tca:659778		-	-	-
Unigene10798_All	gi|66800167|ref|XP_629009.1|	hypothetical protein DDB_G0293562 [Dictyostelium discoideum AX4] >gi|60462372|gb|EAL60593.1| hypothetical protein DDB_G0293562 [Dictyostelium discoideum AX4]	sp|Q54DH8|TAF1_DICDI	Transcription initiation factor TFIID subunit 1 OS=Dictyostelium discoideum GN=taf1 PE=3 SV=1	--	--	--	--	--	-	-	-
Unigene10800_All	gi|66506331|ref|XP_624574.1|	PREDICTED: similar to CG13409-PA [Apis mellifera]	sp|Q9P2C4|TM181_HUMAN	Transmembrane protein 181 OS=Homo sapiens GN=TMEM181 PE=1 SV=2	--	--	--	--	--	-	-	-
Unigene10802_All	gi|281398541|gb|ADA68113.1|	Prdm9 [Mus spicilegus]	sp|Q96EQ9|PRDM9_MOUSE	Histone-lysine N-methyltransferase PRDM9 OS=Mus musculus GN=Prdm9 PE=1 SV=2	COG5048	FOG: Zn-finger	K09228	cfa:484338	KRAB domain-containing zinc finger protein	-	-	-
Unigene10806_All	gi|123460280|ref|XP_001316691.1|	GP63-like [Trichomonas vaginalis G3] >gi|121899405|gb|EAY04468.1| GP63-like [Trichomonas vaginalis G3]	sp|P21997|SSGP_VOLCA	Sulfated surface glycoprotein 185 OS=Volvox carteri PE=1 SV=1	--	--	K01099	nve:NEMVE_v1g215928	phosphatidylinositol-bisphosphatase [EC:3.1.3.36]	-	-	-
Unigene10807_All	gi|56759514|gb|AAW27897.1|	SJCHGC09511 protein [Schistosoma japonicum]	sp|Q69566|U88_HHV6U	Uncharacterized protein U88 OS=Human herpesvirus 6A (strain Uganda-1102) GN=U88 PE=4 SV=1	--	--	K02098	dgr:Dgri_GH13128	spire	-	-	-
Unigene1080_All	gi|292612855|ref|XP_002661606.1|	PREDICTED: zinc finger protein 45-like [Danio rerio]	sp|Q14590|ZN235_HUMAN	Zinc finger protein 235 OS=Homo sapiens GN=ZNF235 PE=2 SV=3	COG5048	FOG: Zn-finger	K09228	mcc:713459	KRAB domain-containing zinc finger protein	-	-	-
Unigene10811_All	gi|144952808|gb|ABP04058.1|	DNA methyltransferase 2 [Macrobrachium rosenbergii]	sp|Q7YS61|TRDMT_BOVIN	tRNA (cytosine-5-)-methyltransferase OS=Bos taurus GN=TRDMT1 PE=2 SV=1	COG0270	Site-specific DNA methylase	K00558	dre:449878	DNA (cytosine-5-)-methyltransferase [EC:2.1.1.37]	-	-	-
Unigene10818_All	gi|195015985|ref|XP_001984316.1|	GH16383 [Drosophila grimshawi] >gi|193897798|gb|EDV96664.1| GH16383 [Drosophila grimshawi]	sp|Q7A382|CLFB_STAAN	Clumping factor B OS=Staphylococcus aureus (strain N315) GN=clfB PE=3 SV=1	--	--	K12875	nvi:100122901	apoptotic chromatin condensation inducer in the nucleus	-	-	-
Unigene10820_All	gi|91088307|ref|XP_969348.1|	PREDICTED: similar to WW domain-containing oxidoreductase [Tribolium castaneum]	sp|Q91WL8|WWOX_MOUSE	WW domain-containing oxidoreductase OS=Mus musculus GN=Wwox PE=1 SV=1	COG5021	Ubiquitin-protein ligase	K00100	dre:393887	[EC:1.1.1.-]	-	-	-
Unigene10821_All	gi|189238003|ref|XP_969912.2|	PREDICTED: similar to GA22134-PA [Tribolium castaneum]	sp|Q54G14|Y0266_DICDI	Uncharacterized protein DDB_G0290685 OS=Dictyostelium discoideum GN=DDB_G0290685 PE=2 SV=2	COG5271	AAA ATPase containing von Willebrand factor type A (vWA) domain	K04573	xla:397995	neurofilament medium polypeptide (neurofilament 3)	-	-	-
Unigene10825_All	gi|291236484|ref|XP_002738169.1|	PREDICTED: CG7896-like [Saccoglossus kowalevskii]	sp|Q5FVR4|ERI1_RAT	3'-5' exoribonuclease 1 OS=Rattus norvegicus GN=Eri1 PE=2 SV=1	COG5018	Inhibitor of the KinA pathway to sporulation, predicted exonuclease	K01175	nve:NEMVE_v1g82503	[EC:3.1.-.-]	-	-	-
Unigene10826_All	gi|229891202|sp|Q1LXK4.2|M10B1_DANRE	RecName: Full=Putative helicase mov-10-B.1 >gi|169154307|emb|CAK11382.2| novel protein similar to vertebrate Mov10, Moloney leukemia virus 10, homolog (mouse) (MOV10) [Danio rerio] >gi|213625807|gb|AAI71375.1| Si:dkeyp-38g6.2 [Danio rerio]	sp|Q8GYD9|SDE3_ARATH	Probable RNA helicase SDE3 OS=Arabidopsis thaliana GN=SDE3 PE=2 SV=1	COG1112	Superfamily I DNA and RNA helicases and helicase subunits	K13983	nve:NEMVE_v1g93294	putative helicase MOV10L1 [EC:3.6.4.13]	-	-	-
Unigene10828_All	gi|169931080|gb|ACB05778.1|	cuticular protein [Artemia franciscana]	sp|P14918|EXTN_MAIZE	Extensin OS=Zea mays GN=HRGP PE=2 SV=1	--	--	K13172	oaa:100075123	serine/arginine repetitive matrix protein 2	-	-	-
Unigene10832_All	gi|32812298|gb|AAP88020.1|AF355752_1	reverse transcriptase [Chelonia mydas]	--	--	--	--	--	--	--	-	-	-
Unigene10834_All	gi|91076294|ref|XP_968799.1|	PREDICTED: similar to ubiquitin specific protease [Tribolium castaneum]	sp|A5WWB0|UBP46_DANRE	Ubiquitin carboxyl-terminal hydrolase 46 OS=Danio rerio GN=usp46 PE=3 SV=2	COG5533	Ubiquitin C-terminal hydrolase	K11832	tca:657237	ubiquitin carboxyl-terminal hydrolase 1 [EC:3.1.2.15]	-	-	-
Unigene10838_All	gi|296224444|ref|XP_002807609.1|	PREDICTED: LOW QUALITY PROTEIN: structural maintenance of chromosomes protein 6-like [Callithrix jacchus]	sp|Q6P9I7|SMC6_XENLA	Structural maintenance of chromosomes protein 6 OS=Xenopus laevis GN=smc6 PE=2 SV=1	COG1196	Chromosome segregation ATPases	K06674	cin:100180482	structural maintenance of chromosome 2	-	-	-
Unigene10839_All	gi|91091904|ref|XP_966362.1|	PREDICTED: similar to CG10979 CG10979-PA, partial [Tribolium castaneum]	sp|Q0VEE6|ZN800_MOUSE	Zinc finger protein 800 OS=Mus musculus GN=Znf800 PE=1 SV=1	--	--	K13172	mdo:100018249	serine/arginine repetitive matrix protein 2	-	-	-
Unigene1083_All	gi|110762745|ref|XP_001122224.1|	PREDICTED: similar to maf-S CG9954-PA [Apis mellifera]	sp|Q90596|MAFK_CHICK	Transcription factor MafK OS=Gallus gallus GN=MAFK PE=1 SV=1	--	--	K09037	tca:656054	transcription factor MAFF/G/K	GO:0010468//regulation of gene expression;GO:0006351//transcription, DNA-dependent;GO:0048102//autophagic cell death	GO:0030528//transcription regulator activity;GO:0042802//identical protein binding;GO:0003677//DNA binding;GO:0046983//protein dimerization activity	GO:0043231//intracellular membrane-bounded organelle
Unigene10841_All	gi|270015244|gb|EFA11692.1|	hypothetical protein TcasGA2_TC005051 [Tribolium castaneum]	--	--	--	--	--	--	--	-	-	-
Unigene10842_All	gi|156549314|ref|XP_001601370.1|	PREDICTED: similar to receptor protein-tyrosine phosphatase 10d, partial [Nasonia vitripennis]	sp|P35992|PTP10_DROME	Tyrosine-protein phosphatase 10D OS=Drosophila melanogaster GN=Ptp10D PE=1 SV=3	--	--	K01104	dme:Dmel_CG1817	protein-tyrosine phosphatase [EC:3.1.3.48]	-	-	-
Unigene10845_All	gi|66526650|ref|XP_623563.1|	PREDICTED: similar to Innexin inx3 (Innexin-3) isoform 2 [Apis mellifera]	sp|Q9V427|INX2_DROME	Innexin inx2 OS=Drosophila melanogaster GN=inx2 PE=1 SV=1	--	--	--	--	--	-	-	-
Unigene10846_All	gi|94471583|gb|ABF21059.1|	daughterless [Glomeris marginata]	sp|Q95JC9|PRP_PIG	Basic proline-rich protein OS=Sus scrofa PE=1 SV=2	--	--	K09063	api:100162653	transcription factor 3/4/12	-	-	-
Unigene10848_All	gi|110756011|ref|XP_392578.3|	PREDICTED: similar to Ank2 CG7462-PB, isoform B [Apis mellifera]	sp|Q01484|ANK2_HUMAN	Ankyrin-2 OS=Homo sapiens GN=ANK2 PE=1 SV=3	COG0666	FOG: Ankyrin repeat	K10380	ame:409051	ankyrin	-	-	-
Unigene1084_All	gi|189240267|ref|XP_971538.2|	PREDICTED: similar to CG18136 CG18136-PA [Tribolium castaneum]	sp|O46040|MSTAA_DROME	Protein msta, isoform A OS=Drosophila melanogaster GN=msta PE=2 SV=3	COG2940	Proteins containing SET domain	K11848	dsi:Dsim_GD11032	ubiquitin carboxyl-terminal hydrolase 20/33 [EC:3.1.2.15]	-	-	-
Unigene10850_All	gi|21355677|ref|NP_651291.1|	CG5808 [Drosophila melanogaster] >gi|7301211|gb|AAF56342.1| CG5808 [Drosophila melanogaster] >gi|220943598|gb|ACL84342.1| CG5808-PA [synthetic construct] >gi|220953568|gb|ACL89327.1| CG5808-PA [synthetic construct]	sp|Q9CXG3|PPIL4_MOUSE	Peptidyl-prolyl cis-trans isomerase-like 4 OS=Mus musculus GN=Ppil4 PE=2 SV=2	COG0724	RNA-binding proteins (RRM domain)	K12735	dme:Dmel_CG5808	peptidyl-prolyl cis-trans isomerase-like 4 [EC:5.2.1.8]	-	-	-
Unigene10851_All	gi|224073412|ref|XP_002194331.1|	PREDICTED: golgi autoantigen, golgin subfamily a, 2 [Taeniopygia guttata]	sp|Q921M4|GOGA2_MOUSE	Golgin subfamily A member 2 OS=Mus musculus GN=Golga2 PE=1 SV=3	COG0419	ATPase involved in DNA repair	K10421	tgu:100219895	CAP-Gly domain-containing linker protein 1	-	-	-
Unigene10852_All	gi|91095113|ref|XP_969882.1|	PREDICTED: similar to aldehyde dehydrogenase 7 family, member A1 [Tribolium castaneum]	sp|Q2KJC9|AL7A1_BOVIN	Alpha-aminoadipic semialdehyde dehydrogenase OS=Bos taurus GN=ALDH7A1 PE=2 SV=4	COG1012	NAD-dependent aldehyde dehydrogenases	K00128	dre:334197	aldehyde dehydrogenase (NAD+) [EC:1.2.1.3]	-	-	-
Unigene10854_All	gi|195127535|ref|XP_002008224.1|	GI13370 [Drosophila mojavensis] >gi|193919833|gb|EDW18700.1| GI13370 [Drosophila mojavensis]	sp|Q9VVA0|Y9705_DROME	Cold shock domain-containing protein CG9705 OS=Drosophila melanogaster GN=CG9705 PE=1 SV=1	--	--	--	--	--	-	-	-
Unigene10856_All	gi|115752584|ref|XP_786939.2|	PREDICTED: similar to gamma tubulin ring protein [Strongylocentrotus purpuratus] >gi|115976144|ref|XP_001193716.1| PREDICTED: similar to gamma tubulin ring protein [Strongylocentrotus purpuratus]	sp|Q96RT7|GCP6_HUMAN	Gamma-tubulin complex component 6 OS=Homo sapiens GN=TUBGCP6 PE=1 SV=3	--	--	--	--	--	-	-	-
Unigene10857_All	gi|261335928|emb|CBH09242.1|	HM00003 [Heliconius melpomene]	sp|P05552|ADF1_DROME	Transcription factor Adf-1 OS=Drosophila melanogaster GN=Adf1 PE=1 SV=2	--	--	K09427	spu:578387	Adh transcription factor 1	-	-	-
Unigene10858_All	gi|281208073|gb|EFA82251.1|	SNF2-related domain-containing protein [Polysphondylium pallidum PN500]	sp|P49756|RBM25_HUMAN	RNA-binding protein 25 OS=Homo sapiens GN=RBM25 PE=1 SV=3	--	--	K12822	oaa:100091292	RNA-binding protein 25	-	-	-
Unigene1085_All	gi|221120366|ref|XP_002164134.1|	PREDICTED: similar to MYST histone acetyltransferase monocytic leukemia 4 [Hydra magnipapillata]	sp|Q8WML3|MYST4_MACFA	Histone acetyltransferase MYST4 OS=Macaca fascicularis GN=MYST4 PE=2 SV=1	--	--	K11306	mmu:54169	histone acetyltransferase MYST4 [EC:2.3.1.48]	GO:0010556;GO:0006350//transcription;GO:0050794//regulation of cellular process;GO:0016568//chromatin modification	GO:0008415//acyltransferase activity;GO:0005488//binding	GO:0043229//intracellular organelle
Unigene10860_All	gi|72547036|ref|XP_843163.1|	proteophosphoglycan 5 [Leishmania major strain Friedlin] >gi|70905642|gb|AAZ14281.1| proteophosphoglycan 5 [Leishmania major strain Friedlin]	sp|Q9FPQ6|GP1_CHLRE	Vegetative cell wall protein gp1 OS=Chlamydomonas reinhardtii GN=GP1 PE=2 SV=1	COG0455	ATPases involved in chromosome partitioning	K10955	tgu:100220116	intestinal mucin-2	-	-	-
Unigene10861_All	gi|255068805|emb|CBA11992.1|	endonuclease-reverse transcriptase HmRTE-e01 [Heliconius melpomene]	sp|Q10126|YSM6_CAEEL	Putative uncharacterized transposon-derived protein F52C9.6 OS=Caenorhabditis elegans GN=F52C9.6 PE=5 SV=1	--	--	--	--	--	-	-	-
Unigene10862_All	gi|110756404|ref|XP_001120287.1|	PREDICTED: similar to CG8412-PA [Apis mellifera]	sp|Q9BV10|ALG12_HUMAN	Dolichyl-P-Man:Man(7)GlcNAc(2)-PP-dolichyl-alpha-1,6-mannosyltransferase OS=Homo sapiens GN=ALG12 PE=1 SV=1	--	--	K03847	ame:724431	alpha-1,6-mannosyltransferase [EC:2.4.1.130]	-	-	-
Unigene10863_All	gi|66529734|ref|XP_623581.1|	PREDICTED: similar to Dgp-1 CG5729-PB, isoform B, partial [Apis mellifera]	sp|O08582|GTPB1_MOUSE	GTP-binding protein 1 OS=Mus musculus GN=Gtpbp1 PE=1 SV=2	COG5258	GTPase	--	--	--	-	-	-
Unigene10864_All	gi|157869539|ref|XP_001683321.1|	hypothetical protein [Leishmania major] >gi|68224205|emb|CAJ04956.1| hypothetical protein [Leishmania major strain Friedlin]	--	--	--	--	--	--	--	-	-	-
Unigene10865_All	gi|209420822|gb|ACI46951.1|	cyclin B [Fenneropenaeus penicillatus]	sp|Q9V3D6|CPSF2_DROME	Probable cleavage and polyadenylation specificity factor subunit 2 OS=Drosophila melanogaster GN=Cpsf100 PE=1 SV=1	COG1236	Predicted exonuclease of the beta-lactamase fold involved in RNA processing	K13148	rno:298688	integrator complex subunit 11 [EC:3.1.27.-]	-	-	-
Unigene10866_All	gi|118084252|ref|XP_001233308.1|	PREDICTED: similar to hect domain and RLD 2 [Gallus gallus]	sp|Q4U2R1|HERC2_MOUSE	Probable E3 ubiquitin-protein ligase HERC2 OS=Mus musculus GN=Herc2 PE=1 SV=2	--	--	K10595	gga:418682	E3 ubiquitin-protein ligase HERC2 [EC:6.3.2.19]	-	-	-
Unigene10867_All	gi|58332614|ref|NP_001011381.1|	peroxisomal biogenesis factor 5 [Xenopus (Silurana) tropicalis] >gi|56789348|gb|AAH88562.1| peroxisome biogenesis factor 5 [Xenopus (Silurana) tropicalis]	sp|Q1RMV0|PEX5_BOVIN	Peroxisomal targeting signal 1 receptor OS=Bos taurus GN=PEX5 PE=2 SV=1	--	--	K13342	bfo:BRAFLDRAFT_60314	peroxin-5	-	-	-
Unigene10871_All	gi|91090772|ref|XP_969499.1|	PREDICTED: similar to AGAP001035-PA [Tribolium castaneum]	sp|Q6QI06|RICTR_MOUSE	Rapamycin-insensitive companion of mTOR OS=Mus musculus GN=Rictor PE=1 SV=1	--	--	K08267	bfo:BRAFLDRAFT_70035	rapamycin-insensitive companion of mTOR	-	-	-
Unigene10872_All	gi|91075916|ref|XP_966441.1|	PREDICTED: similar to exocyst complex component 2 [Tribolium castaneum]	sp|Q9VQQ9|EXOC2_DROME	Exocyst complex component 2 OS=Drosophila melanogaster GN=sec5 PE=1 SV=1	--	--	--	--	--	-	-	-
Unigene10873_All	gi|91076180|ref|XP_971781.1|	PREDICTED: similar to SF21 [Tribolium castaneum]	sp|Q6GP04|MON2_XENLA	Protein MON2 homolog OS=Xenopus laevis GN=mon2 PE=2 SV=1	--	--	--	--	--	-	-	-
Unigene10874_All	gi|195448298|ref|XP_002071596.1|	GK10066 [Drosophila willistoni] >gi|194167681|gb|EDW82582.1| GK10066 [Drosophila willistoni]	sp|P83632|P27K_GALME	27 kDa hemolymph protein OS=Galleria mellonella PE=1 SV=1	--	--	--	--	--	-	-	-
Unigene10877_All	gi|118785318|ref|XP_314543.3|	AGAP010575-PA [Anopheles gambiae str. PEST] >gi|116128027|gb|EAA09974.3| AGAP010575-PA [Anopheles gambiae str. PEST]	sp|Q8BX09|RBBP5_MOUSE	Retinoblastoma-binding protein 5 OS=Mus musculus GN=Rbbp5 PE=1 SV=2	COG2319	FOG: WD40 repeat	K12857	spu:578850	Prp8 binding protein	-	-	-
Unigene10880_All	gi|196005095|ref|XP_002112414.1|	expressed hypothetical protein [Trichoplax adhaerens] >gi|190584455|gb|EDV24524.1| expressed hypothetical protein [Trichoplax adhaerens]	--	--	--	--	--	--	--	-	-	-
Unigene10882_All	gi|110776494|ref|XP_001122988.1|	PREDICTED: similar to CG14299-PA, isoform A [Apis mellifera]	sp|A5WUT8|K1632_DANRE	UPF0493 protein KIAA1632 homolog OS=Danio rerio GN=si:dkey-165i4.3 PE=3 SV=1	--	--	--	--	--	-	-	-
Unigene10883_All	gi|71412525|ref|XP_808443.1|	nucleolar RNA-binding protein [Trypanosoma cruzi strain CL Brener]	sp|Q92804|RBP56_HUMAN	TATA-binding protein-associated factor 2N OS=Homo sapiens GN=TAF15 PE=1 SV=1	COG2730	Endoglucanase	K11294	cbr:CBG01584	nucleolin	-	-	-
Unigene10889_All	gi|91078830|ref|XP_971270.1|	PREDICTED: similar to CG16717 CG16717-PA [Tribolium castaneum]	sp|Q91ZG2|MPPD1_MOUSE	Metallophosphoesterase domain-containing protein 1 OS=Mus musculus GN=Mpped1 PE=2 SV=1	COG2129	Predicted phosphoesterases, related to the Icc protein	--	--	--	-	-	-
Unigene10890_All	gi|221125848|ref|XP_002165455.1|	PREDICTED: similar to adaptor-related protein complex 1 sigma 2 subunit [Hydra magnipapillata]	--	--	--	--	--	--	--	-	-	-
Unigene10891_All	gi|189237743|ref|XP_971465.2|	PREDICTED: similar to AGAP011620-PA [Tribolium castaneum]	sp|P02458|CO2A1_HUMAN	Collagen alpha-1(II) chain OS=Homo sapiens GN=COL2A1 PE=1 SV=3	COG0532	Translation initiation factor 2 (IF-2; GTPase)	K06236	tca:660112	collagen, type I/II/III/V/XI, alpha	-	-	-
Unigene10896_All	gi|189234206|ref|XP_970568.2|	PREDICTED: similar to HRP130 protein [Tribolium castaneum]	sp|Q95JC9|PRP_PIG	Basic proline-rich protein OS=Sus scrofa PE=1 SV=2	COG0532	Translation initiation factor 2 (IF-2; GTPase)	K12824	tca:659146	transcription elongation regulator 1	-	-	-
Unigene1089_All	gi|189242134|ref|XP_968235.2|	PREDICTED: similar to aspartyl/asparaginyl beta-hydroxylase [Tribolium castaneum]	sp|Q12797|ASPH_HUMAN	Aspartyl/asparaginyl beta-hydroxylase OS=Homo sapiens GN=ASPH PE=1 SV=3	COG2931	RTX toxins and related Ca2+-binding proteins	K00476	ptr:464202	aspartate beta-hydroxylase [EC:1.14.11.16]	-	-	-
Unigene108_All	gi|255652972|ref|NP_001071256.2|	rab3 GTPase-activating protein catalytic subunit [Danio rerio] >gi|62511111|sp|Q6NUV0.2|RB3GP_DANRE RecName: Full=Rab3 GTPase-activating protein catalytic subunit	sp|Q6NUV0|RB3GP_DANRE	Rab3 GTPase-activating protein catalytic subunit OS=Danio rerio GN=rab3gap1 PE=2 SV=2	--	--	--	--	--	-	-	-
Unigene10902_All	gi|170049364|ref|XP_001855599.1|	cytochrome P450 [Culex quinquefasciatus] >gi|167871160|gb|EDS34543.1| cytochrome P450 [Culex quinquefasciatus]	sp|Q9V5L3|C49A1_DROME	Probable cytochrome P450 49a1 OS=Drosophila melanogaster GN=Cyp49a1 PE=2 SV=3	COG2124	Cytochrome P450	K00517	dme:Dmel_CG8587	[EC:1.14.-.-]	-	-	-
Unigene10904_All	gi|156547994|ref|XP_001605354.1|	PREDICTED: similar to abc transporter [Nasonia vitripennis]	sp|Q08D64|ABCB6_XENTR	ATP-binding cassette sub-family B member 6, mitochondrial OS=Xenopus tropicalis GN=abcb6 PE=2 SV=1	--	--	K05663	dme:Dmel_CG4225	mitochondrial ABC transporter ATM	-	-	-
Unigene10906_All	gi|291220804|ref|XP_002730416.1|	PREDICTED: eukaryotic elongation factor, selenocysteine-tRNA-specific-like [Saccoglossus kowalevskii]	sp|P57772|SELB_HUMAN	Selenocysteine-specific elongation factor OS=Homo sapiens GN=EEFSEC PE=1 SV=4	COG3276	Selenocysteine-specific translation elongation factor	K02358	tca:658895	elongation factor EF-Tu [EC:3.6.5.3]	-	-	-
Unigene10908_All	gi|189239479|ref|XP_975440.2|	PREDICTED: similar to polyadenylate binding protein 2 [Tribolium castaneum]	sp|Q28165|PABP2_BOVIN	Polyadenylate-binding protein 2 OS=Bos taurus GN=PABPN1 PE=1 SV=3	COG0724	RNA-binding proteins (RRM domain)	K02163	mcc:713572	apoptosis regulator BCL-W	-	-	-
Unigene10914_All	gi|195126196|ref|XP_002007560.1|	GI12317 [Drosophila mojavensis] >gi|193919169|gb|EDW18036.1| GI12317 [Drosophila mojavensis]	sp|Q08DY9|CASP3_BOVIN	Caspase-3 OS=Bos taurus GN=CASP3 PE=2 SV=1	--	--	K04489	tca:655845	caspase invertebrate, apoptosis-related cysteine protease [EC:3.4.22.-]	-	-	-
Unigene10915_All	gi|118793947|ref|XP_001238439.1|	AGAP001896-PA [Anopheles gambiae str. PEST] >gi|116116056|gb|EAU75608.1| AGAP001896-PA [Anopheles gambiae str. PEST]	--	--	--	--	--	--	--	-	-	-
Unigene10919_All	gi|293343922|ref|XP_001078719.2|	PREDICTED: rCG54054-like [Rattus norvegicus]	sp|Q8IDX6|RBP2A_PLAF7	Reticulocyte-binding protein 2 homolog a OS=Plasmodium falciparum (isolate 3D7) GN=PF13_0198 PE=3 SV=1	--	--	K10429	ecb:100070789	microtubule-associated protein 1	-	-	-
Unigene10920_All	gi|241676749|ref|XP_002411530.1|	ankyrin repeat containing protein [Ixodes scapularis] >gi|215504228|gb|EEC13722.1| ankyrin repeat containing protein [Ixodes scapularis]	sp|Q0VCS9|ANKY2_BOVIN	Ankyrin repeat and MYND domain-containing protein 2 OS=Bos taurus GN=ANKMY2 PE=2 SV=1	COG0666	FOG: Ankyrin repeat	K10380	dya:Dyak_GE14529	ankyrin	-	-	-
Unigene10925_All	gi|14860969|gb|AAK72378.1|	60S ribosomal protein L7/L12 precursor [Spodoptera frugiperda]	sp|Q9DB15|RM12_MOUSE	39S ribosomal protein L12, mitochondrial OS=Mus musculus GN=Mrpl12 PE=1 SV=2	COG0222	Ribosomal protein L7/L12	--	--	--	-	-	-
Unigene10927_All	gi|48116446|ref|XP_393189.1|	PREDICTED: similar to CG17370-PA, isoform A isoform 1 [Apis mellifera]	sp|Q9CUS9|PSL4_MOUSE	Signal peptide peptidase-like 3 OS=Mus musculus GN=Sppl3 PE=2 SV=2	--	--	K09598	ame:409691	signal peptide peptidase-like 3 [EC:3.4.23.-]	-	-	-
Unigene1092_All	gi|118794513|ref|XP_321556.3|	AGAP001557-PA [Anopheles gambiae str. PEST] >gi|116116330|gb|EAA00828.4| AGAP001557-PA [Anopheles gambiae str. PEST]	sp|Q25479|NKCL_MANSE	Bumetanide-sensitive sodium-(potassium)-chloride cotransporter OS=Manduca sexta PE=2 SV=1	COG0531	Amino acid transporters	K10951	spu:577708	solute carrier family 12 member 2	GO:0006811//ion transport;GO:0006865//amino acid transport	GO:0005275//amine transmembrane transporter activity	GO:0016020//membrane
Unigene10931_All	gi|189237166|ref|XP_974303.2|	PREDICTED: similar to MGC79653 protein [Tribolium castaneum]	--	--	--	--	--	--	--	-	-	-
Unigene10932_All	gi|118487456|gb|ABE99837.2|	p160 coactivator FISC [Aedes aegypti]	sp|P11414|RPB1_CRIGR	DNA-directed RNA polymerase II subunit RPB1 (Fragment) OS=Cricetulus griseus GN=POLR2A PE=3 SV=1	COG0086	DNA-directed RNA polymerase, beta' subunit/160 kD subunit	K11255	tca:656017	nuclear receptor coactivator 2	-	-	-
Unigene10933_All	gi|195116024|ref|XP_002002556.1|	GI12079 [Drosophila mojavensis] >gi|193913131|gb|EDW11998.1| GI12079 [Drosophila mojavensis]	sp|Q18515|C1GLT_CAEEL	Glycoprotein-N-acetylgalactosamine 3-beta-galactosyltransferase 1 OS=Caenorhabditis elegans GN=C38H2.2 PE=2 SV=2	--	--	K00731	dre:337131	glycoprotein-N-acetylgalactosamine 3-beta-galactosyltransferase [EC:2.4.1.122]	-	-	-
Unigene10934_All	gi|110757612|ref|XP_393643.3|	PREDICTED: similar to skuld CG9936-PD, isoform D [Apis mellifera]	sp|A2VCZ5|MD13L_DANRE	Mediator of RNA polymerase II transcription subunit 13-like OS=Danio rerio GN=zgc:153454 PE=2 SV=1	--	--	K04459	mmu:18218	dual specificity phosphatase [EC:3.1.3.16 3.1.3.48]	-	-	-
Unigene1093_All	gi|149638244|ref|XP_001515796.1|	PREDICTED: similar to Zinc finger X-chromosomal protein [Ornithorhynchus anatinus]	sp|Q6B4Z5|ZFY_PANTR	Zinc finger Y-chromosomal protein OS=Pan troglodytes GN=ZFY PE=2 SV=1	--	--	K09230	cfa:478272	SCAN domain-containing zinc finger protein	-	GO:0003712//transcription cofactor activity	GO:0031981//nuclear lumen
Unigene10940_All	gi|189237219|ref|XP_001810222.1|	PREDICTED: similar to AGAP009315-PA [Tribolium castaneum]	sp|Q8VHH7|ADCY3_MOUSE	Adenylate cyclase type 3 OS=Mus musculus GN=Adcy3 PE=2 SV=1	COG2114	Adenylate cyclase, family 3 (some proteins contain HAMP domain)	K08043	tca:657568	adenylate cyclase 3 [EC:4.6.1.1]	-	-	-
Unigene10947_All	gi|158290594|ref|XP_312188.4|	AGAP002737-PA [Anopheles gambiae str. PEST] >gi|157017970|gb|EAA07771.4| AGAP002737-PA [Anopheles gambiae str. PEST]	sp|P22793|TRHY_SHEEP	Trichohyalin OS=Ovis aries GN=TCHH PE=2 SV=2	COG0455	ATPases involved in chromosome partitioning	K13172	hmg:100205341	serine/arginine repetitive matrix protein 2	-	-	-
Unigene10949_All	gi|291223644|ref|XP_002731820.1|	PREDICTED: vacuolar protein sorting-associated protein (vps13)-like [Saccoglossus kowalevskii]	sp|Q5H8C4|VP13A_MOUSE	Vacuolar protein sorting-associated protein 13A OS=Mus musculus GN=Vps13a PE=1 SV=1	COG5043	Vacuolar protein sorting-associated protein	--	--	--	-	-	-
Unigene10954_All	gi|81884160|sp|Q66H58.1|CO044_RAT	RecName: Full=UPF0464 protein C15orf44 homolog >gi|51859514|gb|AAH82006.1| Similar to 2010321M09Rik protein [Rattus norvegicus]	sp|Q66H58|CO044_RAT	UPF0464 protein C15orf44 homolog OS=Rattus norvegicus PE=2 SV=1	--	--	--	--	--	-	-	-
Unigene10956_All	gi|194768633|ref|XP_001966416.1|	GF22164 [Drosophila ananassae] >gi|190617180|gb|EDV32704.1| GF22164 [Drosophila ananassae]	sp|Q9W539|HR4_DROME	Hormone receptor 4 OS=Drosophila melanogaster GN=Hr4 PE=1 SV=4	--	--	K08818	dgr:Dgri_GH14782	cell division cycle 2-like [EC:2.7.11.22]	-	-	-
Unigene10957_All	gi|170037232|ref|XP_001846463.1|	transcription factor CP2B [Culex quinquefasciatus] >gi|167880297|gb|EDS43680.1| transcription factor CP2B [Culex quinquefasciatus]	sp|Q6NZH6|TFCP2_XENTR	Transcription factor CP2 OS=Xenopus tropicalis GN=tfcp2 PE=2 SV=1	--	--	K09275	tca:663386	transcription factor CP2 and related proteins	-	-	-
Unigene10958_All	gi|118789020|ref|XP_317141.3|	AGAP008322-PA [Anopheles gambiae str. PEST] >gi|116123025|gb|EAA12430.3| AGAP008322-PA [Anopheles gambiae str. PEST]	--	--	--	--	--	--	--	-	-	-
Unigene1095_All	gi|290792623|gb|ADD63783.1|	cytochrome P450 [Litopenaeus vannamei]	sp|P29981|CP4C1_BLADI	Cytochrome P450 4C1 OS=Blaberus discoidalis GN=CYP4C1 PE=2 SV=1	COG2124	Cytochrome P450	K00517	dme:Dmel_CG1438	[EC:1.14.-.-]	-	GO:0004497//monooxygenase activity;GO:0005506//iron ion binding	GO:0043231//intracellular membrane-bounded organelle;GO:0016020//membrane
Unigene10960_All	gi|21362563|sp|O73787.1|GCP3_XENLA	RecName: Full=Gamma-tubulin complex component 3 homolog; AltName: Full=Gamma-ring complex protein 109; AltName: Full=Xgrip109; Short=x109p >gi|2981463|gb|AAC06304.1| gamma-tubulin interacting protein [Xenopus laevis]	sp|O73787|GCP3_XENLA	Gamma-tubulin complex component 3 homolog OS=Xenopus laevis GN=tubgcp3 PE=1 SV=1	--	--	--	--	--	-	-	-
Unigene10962_All	gi|110760259|ref|XP_393694.3|	PREDICTED: similar to Limpet CG32171-PD, isoform D [Apis mellifera]	sp|Q2KI95|FHL2_BOVIN	Four and a half LIM domains protein 2 OS=Bos taurus GN=FHL2 PE=2 SV=1	--	--	K05760	nve:NEMVE_v1g104924	paxillin	-	-	-
Unigene10963_All	gi|224048756|ref|XP_002196685.1|	PREDICTED: neuroblastoma-amplified protein [Taeniopygia guttata]	sp|Q5TYW4|NBAS_DANRE	Neuroblastoma-amplified sequence OS=Danio rerio GN=nbas PE=2 SV=1	--	--	--	--	--	-	-	-
Unigene10968_All	gi|225542786|gb|ACN91276.1|	dentin sialophosphoprotein precursor [Bos taurus]	sp|P97399|DSPP_MOUSE	Dentin sialophosphoprotein OS=Mus musculus GN=Dspp PE=1 SV=2	--	--	K10484	gga:416665	BTB/POZ domain-containing protein 12	-	-	-
Unigene10970_All	gi|91082913|ref|XP_972525.1|	PREDICTED: similar to CG3077 CG3077-PA [Tribolium castaneum]	--	--	--	--	--	--	--	-	-	-
Unigene10971_All	gi|301625946|ref|XP_002942161.1|	PREDICTED: zinc finger protein 729-like [Xenopus (Silurana) tropicalis]	sp|P18729|ZG57_XENLA	Gastrula zinc finger protein XlCGF57.1 (Fragment) OS=Xenopus laevis PE=3 SV=1	COG5048	FOG: Zn-finger	K09228	ptr:461944	KRAB domain-containing zinc finger protein	-	-	-
Unigene10974_All	gi|91089699|ref|XP_974834.1|	PREDICTED: similar to CG8378 CG8378-PA [Tribolium castaneum]	sp|Q5R5X9|SMYD4_PONAB	SET and MYND domain-containing protein 4 OS=Pongo abelii GN=SMYD4 PE=2 SV=1	--	--	--	--	--	-	-	-
Unigene10976_All	gi|195446816|ref|XP_002070936.1|	GK25520 [Drosophila willistoni] >gi|194167021|gb|EDW81922.1| GK25520 [Drosophila willistoni]	sp|O01761|UNC89_CAEEL	Muscle M-line assembly protein unc-89 OS=Caenorhabditis elegans GN=unc-89 PE=1 SV=3	--	--	K09229	mcc:702284	KRAB and SCAN domains-containing zinc finger protein	-	-	-
Unigene10980_All	gi|74006191|ref|XP_536122.2|	PREDICTED: similar to rab3 GTPase-activating protein, non-catalytic subunit [Canis familiaris]	sp|Q9H2M9|RBGPR_HUMAN	Rab3 GTPase-activating protein non-catalytic subunit OS=Homo sapiens GN=RAB3GAP2 PE=1 SV=1	--	--	--	--	--	-	-	-
Unigene10983_All	gi|170595123|ref|XP_001902255.1|	U88 [Brugia malayi]	sp|Q75JC9|Y8484_DICDI	Uncharacterized protein DDB_G0271670 OS=Dictyostelium discoideum GN=DDB_G0271670 PE=4 SV=1	COG5297	Cellobiohydrolase A (1,4-beta-cellobiosidase A)	K13172	mdo:100018249	serine/arginine repetitive matrix protein 2	-	-	-
Unigene10984_All	gi|189233577|ref|XP_968497.2|	PREDICTED: similar to capicua protein [Tribolium castaneum] >gi|270015125|gb|EFA11573.1| capicua [Tribolium castaneum]	sp|Q924A2|CIC_MOUSE	Protein capicua homolog OS=Mus musculus GN=Cic PE=1 SV=2	--	--	K05628	xla:100036839	arginine-glutamic acid dipeptide (RE) repeats	-	-	-
Unigene10986_All	gi|195446605|ref|XP_002070843.1|	GK25467 [Drosophila willistoni] >gi|194166928|gb|EDW81829.1| GK25467 [Drosophila willistoni]	sp|Q9NTW7|ZF64B_HUMAN	Zinc finger protein 64 homolog, isoforms 3 and 4 OS=Homo sapiens GN=ZFP64 PE=2 SV=3	--	--	K09222	bta:615792	RE1-silencing transcription factor	-	-	-
Unigene10987_All	gi|91088841|ref|XP_970807.1|	PREDICTED: similar to enoki mushroom CG11290-PA [Tribolium castaneum]	--	--	--	--	K11306	tca:659405	histone acetyltransferase MYST4 [EC:2.3.1.48]	-	-	-
Unigene10988_All	gi|110762918|ref|XP_394025.3|	PREDICTED: similar to SH3-binding domain protein 5-like [Apis mellifera]	sp|Q5U584|3BP5L_XENLA	SH3 domain-binding protein 5-like OS=Xenopus laevis GN=sh3bp5l PE=2 SV=1	--	--	K12485	tca:663942	Rab11 family-interacting protein 3/4	-	-	-
Unigene10991_All	gi|28574621|ref|NP_788543.1|	neurocalcin, isoform A [Drosophila melanogaster] >gi|281366490|ref|NP_001163478.1| neurocalcin, isoform B [Drosophila melanogaster] >gi|194874550|ref|XP_001973419.1| GG16076 [Drosophila erecta] >gi|195175122|ref|XP_002028309.1| GL11894 [Drosophila persimilis] >gi|195354330|ref|XP_002043651.1| GM19732 [Drosophila sechellia] >gi|195479807|ref|XP_002086603.1| GE23224 [Drosophila yakuba] >gi|19549605…	sp|P42325|NCAH_DROME	Neurocalcin homolog OS=Drosophila melanogaster GN=Nca PE=1 SV=2	COG5126	Ca2+-binding protein (EF-Hand superfamily)	K08328	gga:419864	guanylate cyclase activator 1	-	-	-
Unigene10995_All	gi|110756677|ref|XP_001121602.1|	PREDICTED: similar to CG7832-PA [Apis mellifera]	sp|Q53TQ3|IN80D_HUMAN	INO80 complex subunit D OS=Homo sapiens GN=INO80D PE=1 SV=2	--	--	K11668	ame:725795	INO80 complex subunit D	-	-	-
Unigene10996_All	gi|126331389|ref|XP_001373311.1|	PREDICTED: similar to 2700029M09Rik protein [Monodelphis domestica]	sp|Q7SXS8|CD027_DANRE	UPF0609 protein C4orf27 homolog OS=Danio rerio GN=zgc:101819 PE=2 SV=2	--	--	--	--	--	-	-	-
Unigene10999_All	gi|91092760|ref|XP_973551.1|	PREDICTED: similar to legless CG2041-PA [Tribolium castaneum]	sp|Q9C0J8|WDR33_HUMAN	WD repeat-containing protein 33 OS=Homo sapiens GN=WDR33 PE=1 SV=2	COG2730	Endoglucanase	K11647	ame:551881	SWI/SNF-related matrix-associated actin-dependent regulator of chromatin subfamily A member 2/4 [EC:3.6.1.-]	-	-	-
Unigene109_All	gi|110764039|ref|XP_001121510.1|	PREDICTED: similar to CG8677-PA [Apis mellifera]	sp|Q96T23|RSF1_HUMAN	Remodeling and spacing factor 1 OS=Homo sapiens GN=RSF1 PE=1 SV=2	COG3351	Putative archaeal flagellar protein D/E	K11657	tca:657224	remodeling and spacing factor 1	-	-	-
Unigene11000_All	gi|158296492|ref|XP_316883.4|	AGAP000906-PA [Anopheles gambiae str. PEST] >gi|157015324|gb|EAA12124.5| AGAP000906-PA [Anopheles gambiae str. PEST]	sp|P53814|SMTN_HUMAN	Smoothelin OS=Homo sapiens GN=SMTN PE=1 SV=5	COG5069	Ca2+-binding actin-bundling protein fimbrin/plastin (EF-Hand superfamily)	K06115	ecb:100052369	spectrin beta	-	-	-
Unigene11003_All	--	--	--	--	--	--	K13129	ame:725610	survival motor neuron protein	-	-	-
Unigene11004_All	gi|229366810|gb|ACQ58385.1|	p53 and DNA damage-regulated protein 1 [Anoplopoma fimbria]	sp|Q148L7|PDRG1_BOVIN	p53 and DNA damage-regulated protein 1 OS=Bos taurus GN=PDRG1 PE=2 SV=1	--	--	--	--	--	-	-	-
Unigene11005_All	gi|189236367|ref|XP_968357.2|	PREDICTED: similar to AGAP010026-PA [Tribolium castaneum]	sp|Q9P241|AT10D_HUMAN	Probable phospholipid-transporting ATPase VD OS=Homo sapiens GN=ATP10D PE=2 SV=2	COG0474	Cation transport ATPase	K01530	tca:656757	phospholipid-translocating ATPase [EC:3.6.3.1]	-	-	-
Unigene1100_All	gi|242007389|ref|XP_002424523.1|	peptidyl-prolyl cis-trans isomerase, putative [Pediculus humanus corporis] >gi|212507949|gb|EEB11785.1| peptidyl-prolyl cis-trans isomerase, putative [Pediculus humanus corporis]	--	--	--	--	--	--	--	-	-	-
Unigene11010_All	gi|224046315|ref|XP_002198785.1|	PREDICTED: mitochondrial fission regulator 1 [Taeniopygia guttata]	--	--	--	--	--	--	--	-	-	-
Unigene11013_All	gi|296933282|gb|ADH93753.1|	caspase [Marsupenaeus japonicus] >gi|296933284|gb|ADH93754.1| caspase [Marsupenaeus japonicus]	sp|Q14790|CASP8_HUMAN	Caspase-8 OS=Homo sapiens GN=CASP8 PE=1 SV=1	--	--	K04398	gga:395284	caspase 8 [EC:3.4.22.61]	-	-	-
Unigene11014_All	gi|301626405|ref|XP_002942388.1|	PREDICTED: zinc finger protein 585A-like [Xenopus (Silurana) tropicalis]	sp|P18729|ZG57_XENLA	Gastrula zinc finger protein XlCGF57.1 (Fragment) OS=Xenopus laevis PE=3 SV=1	COG5048	FOG: Zn-finger	K09228	mmu:434178	KRAB domain-containing zinc finger protein	-	-	-
Unigene11015_All	gi|156541044|ref|XP_001603420.1|	PREDICTED: similar to sodium bicarbonate cotransporter [Nasonia vitripennis]	sp|Q8JZR6|S4A8_MOUSE	Electroneutral sodium bicarbonate exchanger 1 OS=Mus musculus GN=Slc4a8 PE=2 SV=1	--	--	K06573	rno:24779	solute carrier family 4 (anion exchanger), member 1	-	-	-
Unigene11019_All	--	--	--	--	--	--	K10062	oaa:100077158	collectin sub-family member 12	-	-	-
Unigene1101_All	gi|256082622|ref|XP_002577553.1|	E1b-55kD-associated protein [Schistosoma mansoni]	sp|Q9BUJ2|HNRL1_HUMAN	Heterogeneous nuclear ribonucleoprotein U-like protein 1 OS=Homo sapiens GN=HNRNPUL1 PE=1 SV=2	COG2823	Predicted periplasmic or secreted lipoprotein	K12888	oaa:100082929	heterogeneous nuclear ribonucleoprotein U	GO:0006396//RNA processing	GO:0005488//binding	GO:0030529//ribonucleoprotein complex
Unigene11020_All	gi|189236174|ref|XP_001809819.1|	PREDICTED: similar to forkhead box transcription factor subgroup N1 [Tribolium castaneum]	sp|O00409|FOXN3_HUMAN	Forkhead box protein N3 OS=Homo sapiens GN=FOXN3 PE=1 SV=1	COG5025	Transcription factor of the Forkhead/HNF3 family	K09407	tca:100141565	forkhead box protein N	-	-	-
Unigene11021_All	gi|110762679|ref|XP_001120378.1|	PREDICTED: similar to CG10286-PA [Apis mellifera]	sp|Q8BQM4|HEAT3_MOUSE	HEAT repeat-containing protein 3 OS=Mus musculus GN=Heatr3 PE=2 SV=1	--	--	--	--	--	-	-	-
Unigene11023_All	gi|289740499|gb|ADD18997.1|	cytochrome b [Glossina morsitans morsitans]	sp|Q95245|CY561_PIG	Cytochrome b561 OS=Sus scrofa GN=CYB561 PE=2 SV=1	--	--	K08360	ame:412798	cytochrome b-561	-	-	-
Unigene11025_All	gi|91091098|ref|XP_968555.1|	PREDICTED: similar to AGAP002051-PA [Tribolium castaneum]	--	--	--	--	K05683	dpo:Dpse_GA10739	ATP-binding cassette, subfamily G (WHITE), member 5 (sterolin 1)	-	-	-
Unigene11026_All	gi|21356427|ref|NP_650833.1|	CG4662, isoform A [Drosophila melanogaster] >gi|16197985|gb|AAL13763.1| LD23951p [Drosophila melanogaster] >gi|23171752|gb|AAF55702.2| CG4662, isoform A [Drosophila melanogaster] >gi|220944930|gb|ACL85008.1| CG4662-PA [synthetic construct] >gi|220954696|gb|ACL89891.1| CG4662-PA [synthetic construct]	sp|Q9CTY5|EFHA2_MOUSE	EF-hand domain-containing family member A2 OS=Mus musculus GN=Efha2 PE=2 SV=2	--	--	--	--	--	-	-	-
Unigene11027_All	gi|91081613|ref|XP_966546.1|	PREDICTED: similar to goliath E3 ubiquitin ligase [Tribolium castaneum]	sp|Q06003|GOLI_DROME	Protein goliath OS=Drosophila melanogaster GN=gol PE=2 SV=3	COG5540	RING-finger-containing ubiquitin ligase	K10629	mcc:700890	E3 ubiquitin-protein ligase RNF128 [EC:6.3.2.19]	-	-	-
Unigene11030_All	gi|91088529|ref|XP_972184.1|	PREDICTED: similar to vesicle docking protein P115 [Tribolium castaneum]	sp|O60763|USO1_HUMAN	General vesicular transport factor p115 OS=Homo sapiens GN=USO1 PE=1 SV=2	--	--	--	--	--	-	-	-
Unigene11031_All	gi|195033396|ref|XP_001988677.1|	GH10444 [Drosophila grimshawi] >gi|193904677|gb|EDW03544.1| GH10444 [Drosophila grimshawi]	sp|Q54HP1|MYBQ_DICDI	Myb-like protein Q OS=Dictyostelium discoideum GN=mybQ PE=3 SV=1	--	--	K09236	dgr:Dgri_GH10444	teashirt	-	-	-
Unigene11035_All	gi|17862360|gb|AAL39657.1|	LD23217p [Drosophila melanogaster]	sp|B2RY56|RBM25_MOUSE	RNA-binding protein 25 OS=Mus musculus GN=Rbm25 PE=1 SV=1	--	--	K06225	aga:AgaP_AGAP011395	patched 1	-	-	-
Unigene11039_All	gi|66555130|ref|XP_394934.2|	PREDICTED: similar to SCAP CG33131-PA [Apis mellifera]	sp|A2RRU4|SCAP_RAT	Sterol regulatory element-binding protein cleavage-activating protein OS=Rattus norvegicus GN=Scap PE=2 SV=1	--	--	--	--	--	-	-	-
Unigene11042_All	gi|77735549|ref|NP_001029470.1|	magnesium transporter NIPA2 [Bos taurus] >gi|122140075|sp|Q3SWX0.1|NIPA2_BOVIN RecName: Full=Magnesium transporter NIPA2; AltName: Full=Non-imprinted in Prader-Willi/Angelman syndrome region protein 2 homolog >gi|74356315|gb|AAI04628.1| Non imprinted in Prader-Willi/Angelman syndrome 2 [Bos taurus] >gi|296490784|gb|DAA32897.1| magnesium transporter NIPA2 [Bos taurus]	sp|Q3SWX0|NIPA2_BOVIN	Magnesium transporter NIPA2 OS=Bos taurus GN=NIPA2 PE=2 SV=1	--	--	--	--	--	-	-	-
Unigene11052_All	gi|190702506|gb|ACE75391.1|	cation-transporting ATPase [Glyptapanteles indiensis]	sp|Q9H7F0|AT133_HUMAN	Probable cation-transporting ATPase 13A3 OS=Homo sapiens GN=ATP13A3 PE=1 SV=4	COG0474	Cation transport ATPase	K13526	mdo:100026165	ATPase type 13A2	-	-	-
Unigene11055_All	gi|189240526|ref|XP_972038.2|	PREDICTED: similar to liquid facets [Tribolium castaneum]	sp|Q9Z1Z3|EPN2_RAT	Epsin-2 OS=Rattus norvegicus GN=Epn2 PE=1 SV=1	--	--	K12471	tca:660738	epsin	-	-	-
Unigene11059_All	gi|156553929|ref|XP_001602114.1|	PREDICTED: similar to f-box protein [Nasonia vitripennis]	sp|Q6P3S6|FBX42_HUMAN	F-box only protein 42 OS=Homo sapiens GN=FBXO42 PE=1 SV=1	--	--	K10317	tca:658311	F-box protein 42	-	-	-
Unigene1105_All	gi|158297628|ref|XP_317830.4|	AGAP011476-PA [Anopheles gambiae str. PEST] >gi|157014667|gb|EAA13062.4| AGAP011476-PA [Anopheles gambiae str. PEST]	--	--	--	--	--	--	--	-	-	-
Unigene11066_All	gi|55535576|gb|AAV52864.1|	male-specific transcription factor FRU-MB [Anopheles gambiae]	sp|Q8IN81|FRU_DROME	Sex determination protein fruitless OS=Drosophila melanogaster GN=fru PE=1 SV=1	--	--	K10442	dan:Dana_GF19087	kelch-like protein 1/4/5	-	-	-
Unigene11069_All	gi|66515334|ref|XP_392710.2|	PREDICTED: similar to vacuolar protein sorting 39 isoform 2 isoform 1 [Apis mellifera]	sp|Q96JC1|VPS39_HUMAN	Vam6/Vps39-like protein OS=Homo sapiens GN=VPS39 PE=2 SV=2	--	--	--	--	--	-	-	-
Unigene11070_All	gi|292613290|ref|XP_001344881.3|	PREDICTED: zinc finger protein 37 homolog [Danio rerio]	sp|Q60821|ZBT17_MOUSE	Zinc finger and BTB domain-containing protein 17 OS=Mus musculus GN=Zbtb17 PE=2 SV=1	COG5048	FOG: Zn-finger	K09228	mmu:234413	KRAB domain-containing zinc finger protein	-	-	-
Unigene11072_All	gi|126294328|ref|XP_001373280.1|	PREDICTED: hypothetical protein [Monodelphis domestica]	--	--	--	--	--	--	--	-	-	-
Unigene11073_All	gi|115954366|ref|XP_001181425.1|	PREDICTED: similar to Autophagy-related 4D (yeast) [Strongylocentrotus purpuratus]	sp|Q96DT6|ATG4C_HUMAN	Cysteine protease ATG4C OS=Homo sapiens GN=ATG4C PE=1 SV=1	--	--	K08342	cqu:CpipJ_CPIJ002380	autophagy-related protein 4 [EC:3.4.22.-]	-	-	-
Unigene11074_All	gi|193627442|ref|XP_001946198.1|	PREDICTED: similar to chondroitin synthase [Acyrthosiphon pisum]	sp|Q6IQX7|CHSS2_MOUSE	Chondroitin sulfate synthase 2 OS=Mus musculus GN=Chpf PE=2 SV=1	--	--	K00747	api:100166045	chondroitin polymerizing factor [EC:2.4.1.175 2.4.1.226]	-	-	-
Unigene11076_All	gi|157113108|ref|XP_001651897.1|	ketohexokinase [Aedes aegypti] >gi|108877899|gb|EAT42124.1| ketohexokinase [Aedes aegypti]	sp|Q02974|KHK_RAT	Ketohexokinase OS=Rattus norvegicus GN=Khk PE=1 SV=1	--	--	K00846	xla:447317	ketohexokinase [EC:2.7.1.3]	-	-	-
Unigene11078_All	gi|110749495|ref|XP_392600.3|	PREDICTED: similar to mesoderm induction early response 1 [Apis mellifera]	sp|Q8N108|MIER1_HUMAN	Mesoderm induction early response protein 1 OS=Homo sapiens GN=MIER1 PE=1 SV=1	COG0455	ATPases involved in chromosome partitioning	K11829	ssc:100155804	REST corepressor 1	-	-	-
Unigene11079_All	gi|297374787|ref|NP_001172008.1|	LMBR1 domain-containing protein 2 homolog [Apis mellifera]	sp|Q29BL9|LMBD2_DROPS	LMBR1 domain-containing protein 2 homolog OS=Drosophila pseudoobscura pseudoobscura GN=GA20843 PE=3 SV=1	--	--	--	--	--	-	-	-
Unigene1107_All	gi|189240860|ref|XP_969570.2|	PREDICTED: similar to Putative protein kinase C delta type homolog [Tribolium castaneum]	sp|Q5PU49|KPCD_CANFA	Protein kinase C delta type OS=Canis familiaris GN=PRKCD PE=2 SV=1	COG0515	Serine/threonine protein kinase	K06068	tca:658064	novel protein kinase C [EC:2.7.11.13]	-	-	-
Unigene11081_All	gi|170045722|ref|XP_001850447.1|	rabconnectin [Culex quinquefasciatus] >gi|167868657|gb|EDS32040.1| rabconnectin [Culex quinquefasciatus]	sp|Q6PNC0|DMXL1_MOUSE	DmX-like protein 1 OS=Mus musculus GN=Dmxl1 PE=1 SV=1	--	--	--	--	--	-	-	-
Unigene11082_All	gi|156545732|ref|XP_001605107.1|	PREDICTED: similar to CG2845-PA [Nasonia vitripennis]	sp|P15056|BRAF_HUMAN	Serine/threonine-protein kinase B-raf OS=Homo sapiens GN=BRAF PE=1 SV=4	--	--	K02644	nvi:100121496	pole hole	-	-	-
Unigene11086_All	gi|239792488|dbj|BAH72581.1|	ACYPI004015 [Acyrthosiphon pisum]	sp|Q5ZI57|TPPC3_CHICK	Trafficking protein particle complex subunit 3 OS=Gallus gallus GN=TRAPPC3 PE=2 SV=1	--	--	--	--	--	-	-	-
Unigene11087_All	gi|55742174|ref|NP_001006927.1|	MAD1 mitotic arrest deficient-like 1 [Xenopus (Silurana) tropicalis] >gi|49899935|gb|AAH76947.1| MAD1 mitotic arrest deficient-like 1 (yeast) [Xenopus (Silurana) tropicalis]	sp|Q9Y6D9|MD1L1_HUMAN	Mitotic spindle assembly checkpoint protein MAD1 OS=Homo sapiens GN=MAD1L1 PE=1 SV=2	COG5297	Cellobiohydrolase A (1,4-beta-cellobiosidase A)	K06638	tad:TRIADDRAFT_63616	mitotic spindle assembly checkpoint protein MAD1	-	-	-
Unigene11088_All	gi|291221442|ref|XP_002730708.1|	PREDICTED: acyl-coenzyme A binding domain containing 6-like [Saccoglossus kowalevskii]	sp|Q5RJK8|ACBD6_RAT	Acyl-CoA-binding domain-containing protein 6 OS=Rattus norvegicus GN=Acbd6 PE=2 SV=1	COG0666	FOG: Ankyrin repeat	K13239	cfa:478706	peroxisomal 3,2-trans-enoyl-CoA isomerase [EC:5.3.3.8]	-	-	-
Unigene11089_All	gi|291226468|ref|XP_002733215.1|	PREDICTED: CG30152-like [Saccoglossus kowalevskii]	sp|Q9DCL2|FA96A_MOUSE	Protein FAM96A OS=Mus musculus GN=Fam96a PE=2 SV=1	COG5133	Uncharacterized conserved protein	--	--	--	-	-	-
Unigene11092_All	gi|195355455|ref|XP_002044207.1|	GM22517 [Drosophila sechellia] >gi|194129496|gb|EDW51539.1| GM22517 [Drosophila sechellia]	sp|Q13686|ALKB1_HUMAN	Alkylated DNA repair protein alkB homolog 1 OS=Homo sapiens GN=ALKBH1 PE=2 SV=2	COG3145	Alkylated DNA repair protein	K10765	gga:428898	alkylated DNA repair protein alkB homolog 1	-	-	-
Unigene11096_All	gi|291241831|ref|XP_002740814.1|	PREDICTED: mutagen-sensitive 308-like [Saccoglossus kowalevskii]	sp|Q8N3C0|HELC1_HUMAN	Activating signal cointegrator 1 complex subunit 3 OS=Homo sapiens GN=ASCC3 PE=1 SV=3	COG1204	Superfamily II helicase	K01529	gga:421790	[EC:3.6.1.-]	-	-	-
Unigene11098_All	gi|268574202|ref|XP_002642078.1|	Hypothetical protein CBG18017 [Caenorhabditis briggsae] >gi|187025080|emb|CAP35545.1| Hypothetical protein CBG18017 [Caenorhabditis briggsae]	sp|O86236|Y132A_HAEIN	Uncharacterized transposase-like protein HI_1328.1 OS=Haemophilus influenzae GN=HI_1328.1 PE=4 SV=1	COG3676	Transposase and inactivated derivatives	--	--	--	-	-	-
Unigene11100_All	gi|189242016|ref|XP_001807518.1|	PREDICTED: similar to Zinc carboxypeptidase family protein [Tribolium castaneum]	sp|P04836|CBPE_BOVIN	Carboxypeptidase E OS=Bos taurus GN=CPE PE=1 SV=2	--	--	K07752	dre:563008	carboxypeptidase D [EC:3.4.17.22]	-	-	-
Unigene11101_All	gi|66514665|ref|XP_396067.2|	PREDICTED: similar to CG31637-PA isoform 3 [Apis mellifera]	sp|Q9QUP4|CHST5_MOUSE	Carbohydrate sulfotransferase 5 OS=Mus musculus GN=Chst5 PE=2 SV=1	--	--	K01025	dme:Dmel_CG31637	[EC:2.8.2.-]	-	-	-
Unigene11103_All	gi|149638946|ref|XP_001513117.1|	PREDICTED: similar to sorting nexin 14 [Ornithorhynchus anatinus]	sp|Q5R903|SNX14_PONAB	Sorting nexin-14 OS=Pongo abelii GN=SNX14 PE=1 SV=1	--	--	--	--	--	-	-	-
Unigene11107_All	gi|55926229|ref|NP_082662.1|	aspartate beta-hydroxylase domain-containing protein 2 [Mus musculus] >gi|81895174|sp|Q80VP9.1|ASHP2_MOUSE RecName: Full=Aspartate beta-hydroxylase domain-containing protein 2 >gi|28302231|gb|AAH46606.1| Aspartate beta-hydroxylase domain containing 2 [Mus musculus] >gi|148688021|gb|EDL19968.1| aspartate beta-hydroxylase domain containing 2, isoform CRA_c [Mus musculus] >gi|148688022|gb|EDL19969.1…	sp|Q80VP9|ASPH2_MOUSE	Aspartate beta-hydroxylase domain-containing protein 2 OS=Mus musculus GN=Asphd2 PE=2 SV=1	COG3555	Aspartyl/asparaginyl beta-hydroxylase and related dioxygenases	K00476	mdo:100029689	aspartate beta-hydroxylase [EC:1.14.11.16]	-	-	-
Unigene11108_All	gi|66529173|ref|XP_623860.1|	PREDICTED: similar to CG17509-PA [Apis mellifera]	sp|Q498H0|PD5BA_XENLA	Sister chromatid cohesion protein PDS5 homolog B-A OS=Xenopus laevis GN=pds5b-a PE=1 SV=1	--	--	K11267	ame:551462	sister chromatid cohesion protein PDS5	-	-	-
Unigene1110_All	gi|242008686|ref|XP_002425133.1|	slingshot dual specificity phosphatase, putative [Pediculus humanus corporis] >gi|212508807|gb|EEB12395.1| slingshot dual specificity phosphatase, putative [Pediculus humanus corporis]	--	--	--	--	--	--	--	-	-	-
Unigene11113_All	gi|110755460|ref|XP_395705.3|	PREDICTED: similar to CG18497-PA, isoform A, partial [Apis mellifera]	sp|Q8SX83|SPEN_DROME	Protein split ends OS=Drosophila melanogaster GN=spen PE=1 SV=2	COG0724	RNA-binding proteins (RRM domain)	K13190	hmg:100213509	RNA-binding protein 15	-	-	-
Unigene1111_All	gi|110765285|ref|XP_624558.2|	PREDICTED: similar to APC-like CG1451-PA, partial [Apis mellifera]	sp|P70478|APC_RAT	Adenomatous polyposis coli protein OS=Rattus norvegicus GN=Apc PE=1 SV=1	--	--	K02085	ame:552177	adenomatosis polyposis coli protein	GO:0048699//generation of neurons;GO:0007155//cell adhesion;GO:0016055//Wnt receptor signaling pathway;GO:0046669//regulation of compound eye retinal cell programmed cell death;GO:0030902//hindbrain development;GO:0008363//larval chitin-based cuticle development;GO:0003002;GO:0001700//embryonic development via the syncytial blastoderm;GO:0006935//chemotaxis;GO:0007293//germarium-derived egg chamb…	GO:0005488//binding	GO:0043005//neuron projection;GO:0044424//intracellular part
Unigene11122_All	gi|291403637|ref|XP_002717965.1|	PREDICTED: Rab geranylgeranyltransferase alpha [Oryctolagus cuniculus]	sp|Q92696|PGTA_HUMAN	Geranylgeranyl transferase type-2 subunit alpha OS=Homo sapiens GN=RABGGTA PE=1 SV=2	COG5536	Protein prenyltransferase, alpha subunit	--	--	--	-	-	-
Unigene11124_All	gi|195451055|ref|XP_002072748.1|	GK13517 [Drosophila willistoni] >gi|194168833|gb|EDW83734.1| GK13517 [Drosophila willistoni]	sp|Q8IWE5|PKHM2_HUMAN	Pleckstrin homology domain-containing family M member 2 OS=Homo sapiens GN=PLEKHM2 PE=1 SV=2	--	--	K12482	tgu:100229989	RUN and FYVE domain-containing protein 1	-	-	-
Unigene11125_All	gi|194211337|ref|XP_001491981.2|	PREDICTED: similar to alpha tubulin [Equus caballus]	sp|P06604|TBA2_DROME	Tubulin alpha-2 chain OS=Drosophila melanogaster GN=alphaTub85E PE=1 SV=1	COG5023	Tubulin	K07374	ecb:100059285	tubulin alpha	-	-	-
Unigene11126_All	gi|91090196|ref|XP_967193.1|	PREDICTED: similar to AGAP003715-PA [Tribolium castaneum]	sp|O14976|GAK_HUMAN	Cyclin-G-associated kinase OS=Homo sapiens GN=GAK PE=1 SV=2	COG2453	Predicted protein-tyrosine phosphatase	K08855	hsa:2580	cyclin G-associated kinase [EC:2.7.11.1]	-	-	-
Unigene11128_All	gi|156548458|ref|XP_001605165.1|	PREDICTED: similar to myosin-rhogap protein, myr [Nasonia vitripennis]	sp|Q8C170|MYO9A_MOUSE	Myosin-IXa OS=Mus musculus GN=Myo9a PE=1 SV=2	--	--	K10360	cel:F56A6.2	myosin IX	-	-	-
Unigene11130_All	gi|301772808|ref|XP_002921827.1|	PREDICTED: coiled-coil domain-containing protein 41-like [Ailuropoda melanoleuca]	sp|Q9D5R3|CCD41_MOUSE	Coiled-coil domain-containing protein 41 OS=Mus musculus GN=Ccdc41 PE=2 SV=2	COG0419	ATPase involved in DNA repair	K12478	mdo:100015221	early endosome antigen 1	-	-	-
Unigene11132_All	gi|291238835|ref|XP_002739332.1|	PREDICTED: tRNA splicing endonuclease 54 homolog [Saccoglossus kowalevskii]	sp|Q7Z6J9|SEN54_HUMAN	tRNA-splicing endonuclease subunit Sen54 OS=Homo sapiens GN=TSEN54 PE=1 SV=2	--	--	K13172	nvi:100118720	serine/arginine repetitive matrix protein 2	-	-	-
Unigene11138_All	gi|124505617|ref|XP_001351550.1|	Serine/Threonine protein kinase, FIKK family [Plasmodium falciparum 3D7] >gi|23498309|emb|CAD49281.1| Serine/Threonine protein kinase, FIKK family [Plasmodium falciparum 3D7]	sp|Q54DH8|TAF1_DICDI	Transcription initiation factor TFIID subunit 1 OS=Dictyostelium discoideum GN=taf1 PE=3 SV=1	--	--	K10384	hsa:388698	filaggrin	-	-	-
Unigene1113_All	gi|156546498|ref|XP_001607444.1|	PREDICTED: similar to 2-oxoglutarate dehydrogenase [Nasonia vitripennis]	sp|Q9VA02|DHTK1_DROME	Probable 2-oxoglutarate dehydrogenase E1 component DHKTD1 homolog, mitochondrial OS=Drosophila melanogaster GN=CG1544 PE=1 SV=2	COG0567	2-oxoglutarate dehydrogenase complex, dehydrogenase (E1) component, and related enzymes	K08471	dme:Dmel_CG1544	gustatory receptor	-	-	-
Unigene11143_All	gi|292623918|ref|XP_002665462.1|	PREDICTED: leucine-rich repeat-containing protein 68-like [Danio rerio]	sp|Q1L994|LRC68_DANRE	Leucine-rich repeat-containing protein 68 OS=Danio rerio GN=lrrc68 PE=2 SV=1	--	--	K12798	hsa:22861	NACHT, LRR and PYD domains-containing protein 1	-	-	-
Unigene11145_All	gi|66545431|ref|XP_624743.1|	PREDICTED: similar to lines CG11770-PA isoform 1 [Apis mellifera]	sp|Q9V4Z9|LINES_DROME	Protein lines OS=Drosophila melanogaster GN=lin PE=1 SV=1	--	--	--	--	--	-	-	-
Unigene11148_All	gi|89271905|emb|CAJ82437.1|	novel protein [Xenopus (Silurana) tropicalis]	sp|Q5VIY5|ZN468_HUMAN	Zinc finger protein 468 OS=Homo sapiens GN=ZNF468 PE=2 SV=1	COG5048	FOG: Zn-finger	--	--	--	-	-	-
Unigene1114_All	gi|118088567|ref|XP_001231583.1|	PREDICTED: similar to LOC496330 protein [Gallus gallus]	sp|Q2HJD5|ECHD1_BOVIN	Enoyl-CoA hydratase domain-containing protein 1 OS=Bos taurus GN=ECHDC1 PE=2 SV=1	COG1024	Enoyl-CoA hydratase/carnithine racemase	K01692	cel:F56B3.5	enoyl-CoA hydratase [EC:4.2.1.17]	-	-	-
Unigene11150_All	gi|91082889|ref|XP_971856.1|	PREDICTED: similar to AMP dependent ligase [Tribolium castaneum]	sp|Q4R3Y4|S27A4_MACFA	Long-chain fatty acid transport protein 4 OS=Macaca fascicularis GN=SLC27A4 PE=2 SV=1	COG0318	Acyl-CoA synthetases (AMP-forming)/AMP-acid ligases II	K08745	tgu:100226255	solute carrier family 27 (fatty acid transporter), member 1/4 [EC:6.2.1.-]	-	-	-
Unigene11153_All	gi|66519323|ref|XP_391871.2|	PREDICTED: similar to l(3)mbt-like 3 isoform b [Apis mellifera]	sp|Q8BLB7|LMBL3_MOUSE	Lethal(3)malignant brain tumor-like protein 3 OS=Mus musculus GN=L3mbtl3 PE=1 SV=1	--	--	K11465	ecb:100057593	sex comb on midleg-like protein 2	-	-	-
Unigene11154_All	gi|193627442|ref|XP_001946198.1|	PREDICTED: similar to chondroitin synthase [Acyrthosiphon pisum]	sp|Q9P2E5|CHPF2_HUMAN	Chondroitin sulfate glucuronyltransferase OS=Homo sapiens GN=CHPF2 PE=2 SV=2	--	--	K00747	api:100166045	chondroitin polymerizing factor [EC:2.4.1.175 2.4.1.226]	-	-	-
Unigene11158_All	gi|82186497|sp|Q6P6Y1.1|K1468_DANRE	RecName: Full=LisH domain and HEAT repeat-containing protein KIAA1468 homolog >gi|38541362|gb|AAH61956.1| Zgc:66014 [Danio rerio]	sp|Q6P6Y1|K1468_DANRE	LisH domain and HEAT repeat-containing protein KIAA1468 homolog OS=Danio rerio GN=zgc:66014 PE=2 SV=1	--	--	--	--	--	-	-	-
Unigene11163_All	gi|148700765|gb|EDL32712.1|	POU domain, class 6, transcription factor 2, isoform CRA_d [Mus musculus] >gi|148700766|gb|EDL32713.1| POU domain, class 6, transcription factor 2, isoform CRA_d [Mus musculus]	sp|Q8BJI4|PO6F2_MOUSE	POU domain, class 6, transcription factor 2 OS=Mus musculus GN=Pou6f2 PE=2 SV=1	COG0457	FOG: TPR repeat	K09368	mmu:218030	POU domain transcription factor, class 6	-	-	-
Unigene11167_All	gi|72547036|ref|XP_843163.1|	proteophosphoglycan 5 [Leishmania major strain Friedlin] >gi|70905642|gb|AAZ14281.1| proteophosphoglycan 5 [Leishmania major strain Friedlin]	sp|Q2FUW1|SRAP_STAA8	Serine-rich adhesin for platelets OS=Staphylococcus aureus (strain NCTC 8325) GN=sraP PE=1 SV=1	COG2273	Beta-glucanase/Beta-glucan synthetase	K10955	gga:423101	intestinal mucin-2	-	-	-
Unigene11171_All	gi|269785009|ref|NP_001161656.1|	secreted frizzled-related protein 1/5 [Saccoglossus kowalevskii] >gi|268054319|gb|ACY92646.1| SFRP1/5 [Saccoglossus kowalevskii]	sp|Q9XSC1|SFRP5_BOVIN	Secreted frizzled-related protein 5 OS=Bos taurus GN=SFRP5 PE=2 SV=1	--	--	K02222	bta:282069	secreted frizzled-related protein 5	-	-	-
Unigene11173_All	gi|193669129|ref|XP_001947154.1|	PREDICTED: similar to SVH protein [Acyrthosiphon pisum]	--	--	--	--	--	--	--	-	-	-
Unigene11175_All	gi|156542403|ref|XP_001601112.1|	PREDICTED: similar to ENSANGP00000031365 [Nasonia vitripennis]	--	--	--	--	--	--	--	-	-	-
Unigene11176_All	gi|226371816|gb|ACO51533.1|	MIP05682p [Drosophila melanogaster]	sp|P13360|GLAS_DROME	Protein glass OS=Drosophila melanogaster GN=gl PE=1 SV=2	--	--	K10501	dre:568779	zinc finger and BTB domain-containing protein 20	-	-	-
Unigene1117_All	gi|66565463|ref|XP_396694.2|	PREDICTED: similar to Pleckstrin homology domain-containing family G member 1 [Apis mellifera]	sp|Q9ULL1|PKHG1_HUMAN	Pleckstrin homology domain-containing family G member 1 OS=Homo sapiens GN=PLEKHG1 PE=1 SV=2	COG0724	RNA-binding proteins (RRM domain)	K05769	ecb:100067370	Rho guanine nucleotide exchange factor 4	-	-	-
Unigene11180_All	gi|149253962|ref|XP_001474752.1|	PREDICTED: similar to Nedd4 binding protein 2 [Mus musculus]	sp|Q86UW6|N4BP2_HUMAN	NEDD4-binding protein 2 OS=Homo sapiens GN=N4BP2 PE=1 SV=2	--	--	K01567	mmu:333789	[EC:3.-.-.-]	-	-	-
Unigene11182_All	gi|66513165|ref|XP_396779.2|	PREDICTED: similar to mitogen-activated protein kinase kinase kinase kinase 3 [Apis mellifera]	sp|Q924I2|M4K3_RAT	Mitogen-activated protein kinase kinase kinase kinase 3 OS=Rattus norvegicus GN=Map4k3 PE=1 SV=2	--	--	K08286	dpo:Dpse_GA20098	protein-serine/threonine kinase [EC:2.7.11.-]	-	-	-
Unigene11183_All	gi|262401073|gb|ACY66439.1|	LUC7-like isoform b isoform 2 [Scylla paramamosain]	sp|Q09217|YP68_CAEEL	Uncharacterized protein B0495.8 OS=Caenorhabditis elegans GN=B0495.8 PE=2 SV=1	COG5200	U1 snRNP component, mediates U1 snRNP association with cap-binding complex	K13212	mmu:192196	RNA-binding protein Luc7-like 2	-	-	-
Unigene11185_All	gi|148232114|ref|NP_001085441.1|	peroxisomal biogenesis factor 1 [Xenopus laevis] >gi|49114797|gb|AAH72751.1| MGC79116 protein [Xenopus laevis]	sp|Q5BL07|PEX1_MOUSE	Peroxisome biogenesis factor 1 OS=Mus musculus GN=Pex1 PE=1 SV=2	COG0464	ATPases of the AAA+ class	K13338	xla:443867	peroxin-1	-	-	-
Unigene11187_All	gi|195121842|ref|XP_002005427.1|	GI19077 [Drosophila mojavensis] >gi|193910495|gb|EDW09362.1| GI19077 [Drosophila mojavensis]	--	--	--	--	--	--	--	-	-	-
Unigene11188_All	gi|149251947|ref|XP_001472955.1|	PREDICTED: hypothetical protein [Mus musculus]	--	--	--	--	--	--	--	-	-	-
Unigene11191_All	gi|56319790|ref|NP_733106.2|	mucin 96D [Drosophila melanogaster] >gi|55380571|gb|AAN14054.2| mucin 96D [Drosophila melanogaster]	sp|Q05049|MUC1_XENLA	Integumentary mucin C.1 (Fragment) OS=Xenopus laevis PE=2 SV=1	COG0747	ABC-type dipeptide transport system, periplasmic component	K01774	dme:Dmel_CG3373	[EC:4.-.-.-]	-	-	-
Unigene11193_All	gi|156545289|ref|XP_001605334.1|	PREDICTED: similar to ENSANGP00000024542 [Nasonia vitripennis]	sp|A1ZAJ2|KIF1A_DROME	Kinesin-like protein unc-104 OS=Drosophila melanogaster GN=unc-104 PE=1 SV=1	--	--	K10392	dme:Dmel_CG8566	kinesin family member 1/13/14	-	-	-
Unigene11196_All	gi|158298117|ref|XP_318279.4|	AGAP001073-PA [Anopheles gambiae str. PEST] >gi|157014475|gb|EAA13502.4| AGAP001073-PA [Anopheles gambiae str. PEST]	sp|Q24206|BRC4_DROME	Broad-complex core protein isoform 6 OS=Drosophila melanogaster GN=br PE=1 SV=2	--	--	K02174	dme:Dmel_CG11491	broad	-	-	-
Unigene1119_All	gi|110756912|ref|XP_395074.3|	PREDICTED: similar to WD repeat domain 20 [Apis mellifera]	sp|Q8TBZ3|WDR20_HUMAN	WD repeat-containing protein 20 OS=Homo sapiens GN=WDR20 PE=1 SV=2	COG2319	FOG: WD40 repeat	K03130	cin:100184951	transcription initiation factor TFIID subunit D4	-	-	-
Unigene11200_All	gi|110767577|ref|XP_393645.3|	PREDICTED: similar to canoe CG2534-PB, isoform B [Apis mellifera]	sp|Q9QZQ1|AFAD_MOUSE	Afadin OS=Mus musculus GN=Mllt4 PE=1 SV=3	COG5022	Myosin heavy chain	K05702	ame:410161	afadin	-	-	-
Unigene11201_All	gi|291224584|ref|XP_002732283.1|	PREDICTED: neuralized-like protein 4-like [Saccoglossus kowalevskii]	sp|Q96JN8|NEUL4_HUMAN	Neuralized-like protein 4 OS=Homo sapiens GN=NEURL4 PE=1 SV=2	--	--	K01931	nve:NEMVE_v1g208895	protein neuralized	-	-	-
Unigene11202_All	gi|189233581|ref|XP_968647.2|	PREDICTED: similar to uty-prov protein [Tribolium castaneum]	sp|O15550|KDM6A_HUMAN	Lysine-specific demethylase 6A OS=Homo sapiens GN=KDM6A PE=1 SV=2	COG0457	FOG: TPR repeat	K11447	tca:657074	histone demethylase [EC:1.14.11.-]	-	-	-
Unigene11206_All	--	--	sp|A2VD23|STM_DANRE	Protein starmaker OS=Danio rerio GN=stm PE=2 SV=1	--	--	--	--	--	-	-	-
Unigene11207_All	gi|189233881|ref|XP_970343.2|	PREDICTED: similar to Chromodomain-helicase-DNA-binding protein [Tribolium castaneum]	sp|Q7KU24|CHD1_DROME	Chromodomain-helicase-DNA-binding protein 1 OS=Drosophila melanogaster GN=Chd1 PE=1 SV=1	COG0553	Superfamily II DNA/RNA helicases, SNF2 family	K11367	tca:658899	chromodomain-helicase-DNA-binding protein 1 [EC:3.6.1.-]	-	-	-
Unigene11208_All	gi|156551830|ref|XP_001604210.1|	PREDICTED: similar to CG8031-PA [Nasonia vitripennis]	sp|Q803S3|MEMO1_DANRE	Protein MEMO1 OS=Danio rerio GN=memo1 PE=2 SV=1	COG1355	Predicted dioxygenase	K06990	nvi:100120583		-	-	-
Unigene11212_All	gi|301605299|ref|XP_002932298.1|	PREDICTED: treslin-like [Xenopus (Silurana) tropicalis]	sp|P14350|POL_FOAMV	Pro-Pol polyprotein OS=Human spumaretrovirus GN=pol PE=1 SV=2	COG2801	Transposase and inactivated derivatives	--	--	--	-	-	-
Unigene11214_All	gi|161076735|ref|NP_001097099.1|	CG31638, isoform B [Drosophila melanogaster] >gi|157400088|gb|ABV53633.1| CG31638, isoform B [Drosophila melanogaster]	sp|Q96A19|C102A_HUMAN	Coiled-coil domain-containing protein 102A OS=Homo sapiens GN=CCDC102A PE=1 SV=1	COG5022	Myosin heavy chain	K10352	gga:396465	myosin heavy chain	-	-	-
Unigene11215_All	gi|170582740|ref|XP_001896264.1|	cyclophilin-type peptidyl-prolyl cis-trans isomerase-15, Bmcyp-5 [Brugia malayi] >gi|37542236|gb|AAK91501.1| R2 [Brugia malayi] >gi|158596549|gb|EDP34877.1| cyclophilin-type peptidyl-prolyl cis-trans isomerase-15, Bmcyp-5 [Brugia malayi]	sp|P23284|PPIB_HUMAN	Peptidyl-prolyl cis-trans isomerase B OS=Homo sapiens GN=PPIB PE=1 SV=2	COG0652	Peptidyl-prolyl cis-trans isomerase (rotamase) - cyclophilin family	K03768	nve:NEMVE_v1g191841	peptidyl-prolyl cis-trans isomerase B (cyclophilin B) [EC:5.2.1.8]	-	-	-
Unigene11216_All	gi|300793931|ref|NP_001178092.1|	dynamin-binding protein [Bos taurus] >gi|297490854|ref|XP_002698472.1| PREDICTED: dynamin binding protein [Bos taurus] >gi|296472768|gb|DAA14883.1| dynamin binding protein [Bos taurus]	sp|Q6XZF7|DNMBP_HUMAN	Dynamin-binding protein OS=Homo sapiens GN=DNMBP PE=1 SV=1	--	--	K07363	mdo:100030005	IL2-inducible T-cell kinase [EC:2.7.10.2]	-	-	-
Unigene11221_All	gi|115952054|ref|XP_001189950.1|	PREDICTED: similar to ENSANGP00000018658, partial [Strongylocentrotus purpuratus]	sp|Q54RA4|Y3291_DICDI	Probable iron/ascorbate oxidoreductase DDB_G0283291 OS=Dictyostelium discoideum GN=DDB_G0283291 PE=3 SV=1	COG3491	Isopenicillin N synthase and related dioxygenases	K06892	spu:760899		-	-	-
Unigene11225_All	gi|66547356|ref|XP_624644.1|	PREDICTED: similar to CdGAPr CG10538-PA [Apis mellifera]	sp|Q9VIS1|CDGAP_DROME	GTPase-activating protein CdGAPr OS=Drosophila melanogaster GN=CdGAPr PE=1 SV=2	--	--	--	--	--	-	-	-
Unigene11226_All	gi|66499703|ref|XP_392140.2|	PREDICTED: similar to skiff CG30021-PA [Apis mellifera]	sp|Q6P0D7|MPP7_DANRE	MAGUK p55 subfamily member 7 OS=Danio rerio GN=mpp7 PE=1 SV=1	COG0194	Guanylate kinase	K06091	dre:252845	membrane protein, palmitoylated 5 (MAGUK p55 subfamily member 5)	-	-	-
Unigene1122_All	gi|158302080|ref|XP_321715.4|	AGAP001418-PA [Anopheles gambiae str. PEST] >gi|157012779|gb|EAA01581.4| AGAP001418-PA [Anopheles gambiae str. PEST]	--	--	--	--	--	--	--	-	-	-
Unigene11230_All	gi|115625712|ref|XP_001176367.1|	PREDICTED: similar to SpAN protein [Strongylocentrotus purpuratus] >gi|115954209|ref|XP_001179654.1| PREDICTED: similar to SpAN protein [Strongylocentrotus purpuratus]	sp|P42674|BP10_PARLI	Blastula protease 10 OS=Paracentrotus lividus GN=BP10 PE=2 SV=1	--	--	K08076	cel:F40E10.1	astacin [EC:3.4.24.21]	-	-	-
Unigene11232_All	gi|18859073|ref|NP_571004.1|	nucleoside diphosphate kinase 7 [Danio rerio] >gi|6644117|gb|AAF20913.1|AF202055_1 nucleoside diphosphate kinase Z7 [Danio rerio]	sp|Q9QXL8|NDK7_MOUSE	Nucleoside diphosphate kinase 7 OS=Mus musculus GN=Nme7 PE=2 SV=1	--	--	K00940	tad:TRIADDRAFT_51403	nucleoside-diphosphate kinase [EC:2.7.4.6]	-	-	-
Unigene11233_All	gi|298204341|gb|ADI61819.1|	endonuclease-reverse transcriptase [Bombyx mori]	sp|P21329|RTJK_DROFU	RNA-directed DNA polymerase from mobile element jockey OS=Drosophila funebris GN=pol PE=1 SV=1	COG0419	ATPase involved in DNA repair	K11498	mcc:711186	centromeric protein E	-	-	-
Unigene11234_All	gi|195375174|ref|XP_002046378.1|	GJ12538 [Drosophila virilis] >gi|194153536|gb|EDW68720.1| GJ12538 [Drosophila virilis]	sp|Q8WXA9|SFR12_HUMAN	Splicing factor, arginine/serine-rich 12 OS=Homo sapiens GN=SFRS12 PE=1 SV=1	--	--	K13172	dme:Dmel_CG7971	serine/arginine repetitive matrix protein 2	-	-	-
Unigene11239_All	gi|189236135|ref|XP_974587.2|	PREDICTED: similar to adenylate cyclase type ix [Tribolium castaneum]	sp|P98999|ADCY9_XENLA	Adenylate cyclase type 9 OS=Xenopus laevis GN=adcy9 PE=2 SV=2	--	--	K08049	tca:663450	adenylate cyclase 9 [EC:4.6.1.1]	-	-	-
Unigene1123_All	gi|156555322|ref|XP_001603906.1|	PREDICTED: similar to GA11040-PA [Nasonia vitripennis]	sp|Q9I7T7|Y1505_DROME	La-related protein CG11505 OS=Drosophila melanogaster GN=CG11505 PE=1 SV=2	COG1530	Ribonucleases G and E	K11653	dgr:Dgri_GH15872	AT-rich interactive domain-containing protein 1	-	-	-
Unigene11241_All	gi|157138098|ref|XP_001664126.1|	disheveled associated activator of morphogenesis [Aedes aegypti] >gi|108869577|gb|EAT33802.1| disheveled associated activator of morphogenesis [Aedes aegypti]	sp|Q86T65|DAAM2_HUMAN	Disheveled-associated activator of morphogenesis 2 OS=Homo sapiens GN=DAAM2 PE=2 SV=3	--	--	K04512	aag:AaeL_AAEL013920	dishevelled associated activator of morphogenesis	-	-	-
Unigene11246_All	gi|110758231|ref|XP_394692.3|	PREDICTED: similar to CG2685-PA [Apis mellifera]	sp|Q923D5|WBP11_MOUSE	WW domain-binding protein 11 OS=Mus musculus GN=Wbp11 PE=1 SV=2	COG0455	ATPases involved in chromosome partitioning	K12866	ame:411218	WW domain-binding protein 11	-	-	-
Unigene11249_All	gi|149252249|ref|XP_001473018.1|	PREDICTED: hypothetical protein [Mus musculus]	--	--	--	--	--	--	--	-	-	-
Unigene1124_All	gi|240247227|emb|CAX68236.1|	dicer-1 [Blattella germanica]	sp|B3DLA6|DICER_XENTR	Endoribonuclease Dicer OS=Xenopus tropicalis GN=dicer1 PE=2 SV=2	COG1111	ERCC4-like helicases	K11592	bfo:BRAFLDRAFT_202604	endoribonuclease Dicer [EC:3.1.26.-]	GO:0016246//RNA interference;GO:0030326//embryonic limb morphogenesis;GO:0048468//cell development;GO:0048513//organ development;GO:0035295//tube development;GO:0035196//production of miRNAs involved in gene silencing by miRNA	GO:0004519//endonuclease activity;GO:0005488//binding	GO:0005622//intracellular
Unigene11251_All	gi|66534538|ref|XP_396529.2|	PREDICTED: similar to CG9267-PA, partial [Apis mellifera]	sp|Q5ZM57|PTAD1_CHICK	Protein tyrosine phosphatase-like protein PTPLAD1 OS=Gallus gallus GN=PTPLAD1 PE=2 SV=1	--	--	K10703	dre:334121	3-hydroxy acyl-CoA dehydratase [EC:4.2.1.-]	-	-	-
Unigene11252_All	gi|91094773|ref|XP_967944.1|	PREDICTED: similar to lipophorin receptor [Tribolium castaneum]	sp|Q99087|LDLR1_XENLA	Low-density lipoprotein receptor 1 OS=Xenopus laevis GN=ldlr-a PE=2 SV=1	--	--	K12473	oaa:100079454	low-density lipoprotein receptor	-	-	-
Unigene11257_All	gi|301612402|ref|XP_002935710.1|	PREDICTED: transposon Ty3-I Gag-Pol polyprotein-like, partial [Xenopus (Silurana) tropicalis]	sp|Q7LHG5|YI31B_YEAST	Transposon Ty3-I Gag-Pol polyprotein OS=Saccharomyces cerevisiae GN=TY3B-I PE=3 SV=2	COG2801	Transposase and inactivated derivatives	K03364	spu:578716	cell division cycle 20-like protein 1, cofactor of APC complex	-	-	-
Unigene1125_All	gi|189235221|ref|XP_967494.2|	PREDICTED: similar to heterogeneous nuclear ribonucleoprotein U-like 1 [Tribolium castaneum]	sp|Q9BUJ2|HNRL1_HUMAN	Heterogeneous nuclear ribonucleoprotein U-like protein 1 OS=Homo sapiens GN=HNRNPUL1 PE=1 SV=2	--	--	--	--	--	-	GO:0016891//endoribonuclease activity, producing 5'-phosphomonoesters;GO:0032559//adenyl ribonucleotide binding	GO:0032991
Unigene11260_All	gi|110761346|ref|XP_624752.2|	PREDICTED: similar to Niemann-Pick Type C-1 CG5722-PA isoform 2 [Apis mellifera]	sp|O15118|NPC1_HUMAN	Niemann-Pick C1 protein OS=Homo sapiens GN=NPC1 PE=1 SV=2	--	--	K12385	ame:552375	Niemann-Pick C1 protein	-	-	-
Unigene11264_All	gi|193629681|ref|XP_001945053.1|	PREDICTED: similar to axotactin CG18296-PA [Acyrthosiphon pisum]	sp|Q0V8T4|CTP5C_RAT	Contactin-associated protein like 5-3 OS=Rattus norvegicus GN=Cntnap5c PE=2 SV=1	--	--	K07380	mmu:66797	contactin associated protein-like 2	-	-	-
Unigene11265_All	gi|223648488|gb|ACN11002.1|	Serine/arginine repetitive matrix protein 1 [Salmo salar]	sp|Q7SAT8|PAN1_NEUCR	Actin cytoskeleton-regulatory complex protein pan-1 OS=Neurospora crassa GN=pan-1 PE=3 SV=1	--	--	K13171	mdo:100010857	serine/arginine repetitive matrix protein 1	-	-	-
Unigene11273_All	gi|189526874|ref|XP_001921015.1|	PREDICTED: lambda-recombinase-like protein-like [Danio rerio]	--	--	--	--	--	--	--	-	-	-
Unigene11274_All	gi|74006307|ref|XP_536130.2|	PREDICTED: similar to Peroxisomal biogenesis factor 19 (Peroxin 19) (Peroxisomal farnesylated protein) [Canis familiaris]	sp|Q9QYU1|PEX19_RAT	Peroxisomal biogenesis factor 19 OS=Rattus norvegicus GN=Pex19 PE=2 SV=1	--	--	K13337	bfo:BRAFLDRAFT_121162	peroxin-19	-	-	-
Unigene11281_All	gi|301773138|ref|XP_002921988.1|	PREDICTED: guanine nucleotide-binding protein G(I)/G(S)/G(O) subunit gamma-12-like isoform 2 [Ailuropoda melanoleuca]	sp|Q28024|GBG12_BOVIN	Guanine nucleotide-binding protein G(I)/G(S)/G(O) subunit gamma-12 OS=Bos taurus GN=GNG12 PE=1 SV=2	--	--	K04347	bta:286850	guanine nucleotide binding protein (G protein), gamma 12	-	-	-
Unigene11283_All	gi|91076464|ref|XP_971999.1|	PREDICTED: similar to toll [Tribolium castaneum] >gi|270002905|gb|EEZ99352.1| toll-6 [Tribolium castaneum]	sp|O88280|SLIT3_RAT	Slit homolog 3 protein OS=Rattus norvegicus GN=Slit3 PE=2 SV=1	--	--	K06850	rno:83467	slit 3	-	-	-
Unigene11286_All	gi|110761280|ref|XP_623891.2|	PREDICTED: similar to CG6841-PA [Apis mellifera]	sp|Q91YR7|PRP6_MOUSE	Pre-mRNA-processing factor 6 OS=Mus musculus GN=Prpf6 PE=2 SV=1	COG0457	FOG: TPR repeat	K12855	ame:551493	pre-mRNA-processing factor 6	-	-	-
Unigene11289_All	gi|71834374|ref|NP_001025274.1|	nucleoside diphosphate-linked moiety X motif 17 [Danio rerio] >gi|82225990|sp|Q4V8V2.1|NUD17_DANRE RecName: Full=Nucleoside diphosphate-linked moiety X motif 17; Short=Nudix motif 17 >gi|66911379|gb|AAH97186.1| Zgc:114128 [Danio rerio]	sp|Q4V8V2|NUD17_DANRE	Nucleoside diphosphate-linked moiety X motif 17 OS=Danio rerio GN=nudt17 PE=2 SV=1	COG0494	NTP pyrophosphohydrolases including oxidative damage repair enzymes	--	--	--	-	-	-
Unigene11290_All	gi|123912021|sp|Q0VFT9.1|CE044_XENTR	RecName: Full=UPF0533 protein C5orf44 homolog >gi|110645327|gb|AAI18703.1| LOC549181 protein [Xenopus (Silurana) tropicalis]	sp|Q6GPR5|CE044_XENLA	UPF0533 protein C5orf44 homolog OS=Xenopus laevis PE=2 SV=2	--	--	--	--	--	-	-	-
Unigene11292_All	gi|291242203|ref|XP_002740998.1|	PREDICTED: mKIAA0191 protein-like [Saccoglossus kowalevskii]	sp|B2RX14|TUT4_MOUSE	Terminal uridylyltransferase 4 OS=Mus musculus GN=Zcchc11 PE=1 SV=2	COG5260	DNA polymerase sigma	K13291	dre:562358	terminal uridylyltransferase [EC:2.7.7.52]	-	-	-
Unigene11295_All	gi|1079026|pir||B56679	probable reverse transcriptase - house mosquito >gi|403081|gb|AAA28291.1| reverse transcriptase [Culex pipiens]	sp|Q9NBX4|RTXE_DROME	Probable RNA-directed DNA polymerase from transposon X-element OS=Drosophila melanogaster GN=ORF2 PE=3 SV=1	--	--	--	--	--	-	-	-
Unigene11296_All	gi|193610582|ref|XP_001948029.1|	PREDICTED: similar to AGAP004229-PA [Acyrthosiphon pisum]	sp|Q15751|HERC1_HUMAN	Probable E3 ubiquitin-protein ligase HERC1 OS=Homo sapiens GN=HERC1 PE=1 SV=1	COG5184	Alpha-tubulin suppressor and related RCC1 domain-containing proteins	K11494	tgu:100229178	RCC1 and BTB domain-containing protein	GO:0009987//cellular process	GO:0003824//catalytic activity	-
Unigene11297_All	gi|158293345|ref|XP_557743.2|	AGAP008604-PA [Anopheles gambiae str. PEST] >gi|157016660|gb|EAL40245.2| AGAP008604-PA [Anopheles gambiae str. PEST]	sp|Q04451|SYG_BOMMO	Glycyl-tRNA synthetase OS=Bombyx mori PE=1 SV=2	COG0423	Glycyl-tRNA synthetase (class II)	K01880	aga:AgaP_AGAP008604	glycyl-tRNA synthetase [EC:6.1.1.14]	GO:0006418//tRNA aminoacylation for protein translation;GO:0015960	GO:0005515//protein binding;GO:0000166//nucleotide binding;GO:0004812//aminoacyl-tRNA ligase activity	-
Unigene11301_All	gi|91084169|ref|XP_971096.1|	PREDICTED: similar to CG11851 CG11851-PA [Tribolium castaneum]	sp|Q8VDI9|ALG9_MOUSE	Alpha-1,2-mannosyltransferase ALG9 OS=Mus musculus GN=Alg9 PE=2 SV=1	--	--	K03846	isc:IscW_ISCW019142	alpha-1,2-mannosyltransferase [EC:2.4.1.-]	GO:0006497//protein amino acid lipidation	GO:0016740//transferase activity	GO:0005789//endoplasmic reticulum membrane;GO:0031224//intrinsic to membrane
Unigene11303_All	gi|193662053|ref|XP_001942827.1|	PREDICTED: similar to Vps8 protein [Acyrthosiphon pisum]	sp|Q0P5W1|VPS8_MOUSE	Vacuolar protein sorting-associated protein 8 homolog OS=Mus musculus GN=Vps8 PE=2 SV=1	--	--	--	--	--	-	GO:0046872//metal ion binding	-
Unigene11305_All	gi|118084342|ref|XP_425585.2|	PREDICTED: similar to GRIP and coiled-coil domain-containing 2 [Gallus gallus]	sp|Q8IWJ2|GCC2_HUMAN	GRIP and coiled-coil domain-containing protein 2 OS=Homo sapiens GN=GCC2 PE=1 SV=3	COG0419	ATPase involved in DNA repair	K12478	spu:581761	early endosome antigen 1	GO:0034613//cellular protein localization;GO:0046907//intracellular transport	GO:0005488//binding	GO:0005737//cytoplasm
Unigene11309_All	gi|104737931|gb|ABF74568.1|	CDC14A variant 4 [Homo sapiens]	sp|Q9UNH5|CC14A_HUMAN	Dual specificity protein phosphatase CDC14A OS=Homo sapiens GN=CDC14A PE=1 SV=1	COG2453	Predicted protein-tyrosine phosphatase	K06639	hsa:8556	cell division cycle 14 [EC:3.1.3.48]	-	GO:0016791//phosphatase activity	GO:0044424//intracellular part
Unigene11310_All	gi|126341580|ref|XP_001378605.1|	PREDICTED: similar to lysosomal beta-galactosidase [Monodelphis domestica]	sp|Q9TRY9|BGAL_CANFA	Beta-galactosidase OS=Canis familiaris GN=GLB1 PE=2 SV=3	COG1874	Beta-galactosidase	K12309	mdo:100028615	beta-galactosidase [EC:3.2.1.23]	-	GO:0016798//hydrolase activity, acting on glycosyl bonds;GO:0005488//binding	-
Unigene11311_All	gi|170032155|ref|XP_001843948.1|	elongation factor Tu, mitochondrial [Culex quinquefasciatus] >gi|167871897|gb|EDS35280.1| elongation factor Tu, mitochondrial [Culex quinquefasciatus]	sp|P49411|EFTU_HUMAN	Elongation factor Tu, mitochondrial OS=Homo sapiens GN=TUFM PE=1 SV=2	COG0050	GTPases - translation elongation factors	K02358	cqu:CpipJ_CPIJ002279	elongation factor EF-Tu [EC:3.6.5.3]	-	-	-
Unigene11312_All	gi|242018628|ref|XP_002429776.1|	hypothetical protein Phum_PHUM450880 [Pediculus humanus corporis] >gi|212514788|gb|EEB17038.1| hypothetical protein Phum_PHUM450880 [Pediculus humanus corporis]	--	--	--	--	--	--	--	-	-	-
Unigene11313_All	gi|148685235|gb|EDL17182.1|	acyl-CoA synthetase medium-chain family member 3, isoform CRA_b [Mus musculus]	sp|Q3UNX5|ACSM3_MOUSE	Acyl-coenzyme A synthetase ACSM3, mitochondrial OS=Mus musculus GN=Acsm3 PE=1 SV=2	COG0365	Acyl-coenzyme A synthetases/AMP-(fatty) acid ligases	K01896	bfo:BRAFLDRAFT_275193	medium-chain acyl-CoA synthetase [EC:6.2.1.2]	-	-	-
Unigene11319_All	gi|91091508|ref|XP_969167.1|	PREDICTED: similar to lipocalin-1 interacting membrane receptor (limr) [Tribolium castaneum]	sp|Q9D1E5|LMBRL_MOUSE	Protein LMBR1L OS=Mus musculus GN=Lmbr1l PE=2 SV=1	--	--	--	--	--	-	-	-
Unigene11321_All	gi|115754786|ref|XP_797662.2|	PREDICTED: similar to LOC398088 protein [Strongylocentrotus purpuratus] >gi|115960879|ref|XP_001194696.1| PREDICTED: similar to LOC398088 protein [Strongylocentrotus purpuratus]	sp|Q9YHB5|CND3_XENLA	Condensin complex subunit 3 OS=Xenopus laevis GN=ncapg PE=1 SV=1	COG5218	Chromosome condensation complex Condensin, subunit G	K06678	spu:593076	condensin complex subunit 3	GO:0000070//mitotic sister chromatid segregation	GO:0005488//binding	GO:0000793//condensed chromosome
Unigene11323_All	gi|56118958|ref|NP_001007980.1|	WD40 repeat-containing protein SMU1 [Gallus gallus] >gi|224089707|ref|XP_002194018.1| PREDICTED: smu-1 suppressor of mec-8 and unc-52 homolog [Taeniopygia guttata] >gi|82233961|sp|Q5ZME8.1|SMU1_CHICK RecName: Full=WD40 repeat-containing protein SMU1; AltName: Full=Smu-1 suppressor of mec-8 and unc-52 protein homolog	sp|Q5ZME8|SMU1_CHICK	WD40 repeat-containing protein SMU1 OS=Gallus gallus GN=SMU1 PE=2 SV=1	COG2319	FOG: WD40 repeat	K13111	tgu:100217867	WD40 repeat-containing protein SMU1	-	-	GO:0043231//intracellular membrane-bounded organelle
Unigene11324_All	gi|118099335|ref|XP_415453.2|	PREDICTED: similar to SETX protein [Gallus gallus]	sp|Q7Z333|SETX_HUMAN	Probable helicase senataxin OS=Homo sapiens GN=SETX PE=1 SV=3	COG1112	Superfamily I DNA and RNA helicases and helicase subunits	K10706	gga:417170	senataxin [EC:3.6.1.-]	GO:0009987//cellular process	GO:0016787//hydrolase activity	GO:0005634//nucleus
Unigene11325_All	gi|146163117|ref|XP_001010768.2|	peptidyl-prolyl cis-trans isomerase, cyclophilin-type family protein [Tetrahymena thermophila] >gi|146146191|gb|EAR90523.2| peptidyl-prolyl cis-trans isomerase, cyclophilin-type family protein [Tetrahymena thermophila SB210]	sp|P14088|PPIA_ECHGR	Peptidyl-prolyl cis-trans isomerase OS=Echinococcus granulosus GN=CYP-1 PE=2 SV=2	--	--	K03768	tad:TRIADDRAFT_37364	peptidyl-prolyl cis-trans isomerase B (cyclophilin B) [EC:5.2.1.8]	-	-	-
Unigene11332_All	gi|301612402|ref|XP_002935710.1|	PREDICTED: transposon Ty3-I Gag-Pol polyprotein-like, partial [Xenopus (Silurana) tropicalis]	--	--	--	--	--	--	--	-	-	-
Unigene11335_All	gi|156537351|ref|XP_001606458.1|	PREDICTED: similar to ENSANGP00000012911 [Nasonia vitripennis]	sp|Q24143|HR96_DROME	Nuclear hormone receptor HR96 OS=Drosophila melanogaster GN=Hr96 PE=1 SV=1	--	--	K14035	ame:551825	nuclear receptor subfamily 1 group I	GO:0010468//regulation of gene expression;GO:0006350//transcription	GO:0046872//metal ion binding;GO:0004879//ligand-dependent nuclear receptor activity;GO:0003677//DNA binding	-
Unigene11337_All	gi|198463339|ref|XP_002135479.1|	GA28568 [Drosophila pseudoobscura pseudoobscura] >gi|198151215|gb|EDY74106.1| GA28568 [Drosophila pseudoobscura pseudoobscura]	sp|Q9C6S1|FH14_ARATH	Formin-like protein 14 OS=Arabidopsis thaliana GN=FH14 PE=2 SV=3	COG0086	DNA-directed RNA polymerase, beta' subunit/160 kD subunit	K03685	bta:540168	ribonuclease III [EC:3.1.26.3]	-	-	-
Unigene11338_All	gi|156548852|ref|XP_001606124.1|	PREDICTED: similar to ENSANGP00000018818 [Nasonia vitripennis]	sp|O60658|PDE8A_HUMAN	High affinity cAMP-specific and IBMX-insensitive 3',5'-cyclic phosphodiesterase 8A OS=Homo sapiens GN=PDE8A PE=1 SV=2	COG1293	Predicted RNA-binding protein homologous to eukaryotic snRNP	K01120	dre:571011	3',5'-cyclic-nucleotide phosphodiesterase [EC:3.1.4.17]	GO:0009123	GO:0004871//signal transducer activity;GO:0004114//3',5'-cyclic-nucleotide phosphodiesterase activity	-
Unigene1133_All	gi|158291569|ref|XP_001688421.1|	AGAP004186-PA [Anopheles gambiae str. PEST] >gi|157017610|gb|EDO64180.1| AGAP004186-PA [Anopheles gambiae str. PEST]	sp|P13983|EXTN_TOBAC	Extensin OS=Nicotiana tabacum GN=HRGPNT3 PE=2 SV=1	COG0455	ATPases involved in chromosome partitioning	K12826	bta:789082	splicing factor 3A subunit 2	-	-	-
Unigene11343_All	gi|195040645|ref|XP_001991109.1|	GH12253 [Drosophila grimshawi] >gi|193900867|gb|EDV99733.1| GH12253 [Drosophila grimshawi]	sp|Q91Z58|CF132_MOUSE	Uncharacterized protein C6orf132 homolog OS=Mus musculus PE=1 SV=2	--	--	--	--	--	-	-	-
Unigene11344_All	gi|195021750|ref|XP_001985455.1|	GH14492 [Drosophila grimshawi] >gi|193898937|gb|EDV97803.1| GH14492 [Drosophila grimshawi]	sp|Q9NY64|GTR8_HUMAN	Solute carrier family 2, facilitated glucose transporter member 8 OS=Homo sapiens GN=SLC2A8 PE=2 SV=3	COG0477	Permeases of the major facilitator superfamily	K08145	bfo:BRAFLDRAFT_82927	MFS transporter, SP family, solute carrier family 2 (facilitated glucose transporter), member 8	-	-	-
Unigene11347_All	gi|189524229|ref|XP_001919033.1|	PREDICTED: MGC82743 protein-like [Danio rerio]	sp|Q6GPP0|WDR70_XENLA	WD repeat-containing protein 70 OS=Xenopus laevis GN=wdr70 PE=2 SV=2	--	--	K02208	bmy:Bm1_33825	cyclin-dependent kinase 8/11 [EC:2.7.11.22]	-	-	-
Unigene11348_All	gi|156544115|ref|XP_001605754.1|	PREDICTED: similar to GH06635p [Nasonia vitripennis]	sp|Q5SPL2|PHF12_MOUSE	PHD finger protein 12 OS=Mus musculus GN=Phf12 PE=2 SV=1	--	--	--	--	--	-	GO:0005488//binding	-
Unigene1134_All	gi|91082769|ref|XP_973660.1|	PREDICTED: similar to acyl-CoA oxidase [Tribolium castaneum]	sp|Q8HYL8|ACOX1_PHACI	Peroxisomal acyl-coenzyme A oxidase 1 OS=Phascolarctos cinereus GN=ACOX1 PE=1 SV=1	COG1960	Acyl-CoA dehydrogenases	K00232	tca:662475	acyl-CoA oxidase [EC:1.3.3.6]	-	-	-
Unigene11350_All	gi|189238903|ref|XP_967834.2|	PREDICTED: similar to tubulointerstitial nephritis antigen [Tribolium castaneum]	sp|P90850|YCF2E_CAEEL	Uncharacterized peptidase C1-like protein F26E4.3 OS=Caenorhabditis elegans GN=F26E4.3 PE=1 SV=3	COG4870	Cysteine protease	K01363	bfo:BRAFLDRAFT_247264	cathepsin B [EC:3.4.22.1]	-	-	GO:0030312//external encapsulating structure
Unigene11352_All	gi|148228350|ref|NP_001084942.1|	transcription termination factor, RNA polymerase II [Xenopus laevis] >gi|47122916|gb|AAH70581.1| MGC81081 protein [Xenopus laevis]	sp|Q5NC05|TTF2_MOUSE	Transcription termination factor 2 OS=Mus musculus GN=Ttf2 PE=1 SV=2	COG0553	Superfamily II DNA/RNA helicases, SNF2 family	K11727	rno:317575	SWI/SNF-related matrix-associated actin-dependent regulator of chromatin subfamily A member 1 [EC:3.6.1.-]	-	-	-
Unigene11357_All	gi|193693102|ref|XP_001951799.1|	PREDICTED: similar to AGAP011844-PA [Acyrthosiphon pisum]	--	--	--	--	--	--	--	-	-	-
Unigene11358_All	gi|126697310|gb|ABO26612.1|	arylsulfatase [Haliotis discus discus]	sp|Q8BM89|ARSJ_MOUSE	Arylsulfatase J OS=Mus musculus GN=Arsj PE=2 SV=1	COG3119	Arylsulfatase A and related enzymes	K01135	cin:100187202	arylsulfatase B [EC:3.1.6.12]	-	GO:0016788//hydrolase activity, acting on ester bonds	-
Unigene11359_All	gi|91090159|ref|XP_972393.1|	PREDICTED: similar to CG1812 CG1812-PA [Tribolium castaneum]	--	--	--	--	--	--	--	-	GO:0005488//binding	-
Unigene1135_All	gi|195377966|ref|XP_002047758.1|	GJ11748 [Drosophila virilis] >gi|194154916|gb|EDW70100.1| GJ11748 [Drosophila virilis]	sp|Q5JU85|IQEC2_HUMAN	IQ motif and SEC7 domain-containing protein 2 OS=Homo sapiens GN=IQSEC2 PE=2 SV=1	--	--	K12495	dgr:Dgri_GH14566	IQ motif and SEC7 domain-containing protein	-	-	-
Unigene11360_All	gi|148691091|gb|EDL23038.1|	Rho GTPase activating protein 12, isoform CRA_c [Mus musculus]	sp|Q8C0D4|RHG12_MOUSE	Rho GTPase-activating protein 12 OS=Mus musculus GN=Arhgap12 PE=1 SV=2	--	--	--	--	--	-	-	-
Unigene11361_All	gi|296224945|ref|XP_002758296.1|	PREDICTED: E3 ubiquitin-protein ligase RNF168 [Callithrix jacchus]	sp|Q8IYW5|RN168_HUMAN	E3 ubiquitin-protein ligase RNF168 OS=Homo sapiens GN=RNF168 PE=1 SV=1	--	--	K11983	dre:100073327	RING finger protein 182	GO:0009314//response to radiation;GO:0006282//regulation of DNA repair;GO:0033522//histone H2A ubiquitination	GO:0019787//small conjugating protein ligase activity;GO:0032182	GO:0043231//intracellular membrane-bounded organelle;GO:0043234//protein complex
Unigene11362_All	gi|72547036|ref|XP_843163.1|	proteophosphoglycan 5 [Leishmania major strain Friedlin] >gi|70905642|gb|AAZ14281.1| proteophosphoglycan 5 [Leishmania major strain Friedlin]	sp|Q75JC9|Y8484_DICDI	Uncharacterized protein DDB_G0271670 OS=Dictyostelium discoideum GN=DDB_G0271670 PE=4 SV=1	COG5309	Exo-beta-1,3-glucanase	--	--	--	-	-	-
Unigene11366_All	gi|224050006|ref|XP_002189593.1|	PREDICTED: similar to WD repeat domain 19 [Taeniopygia guttata]	sp|Q3UGF1|WDR19_MOUSE	WD repeat-containing protein 19 OS=Mus musculus GN=Wdr19 PE=2 SV=1	--	--	--	--	--	-	-	GO:0005856//cytoskeleton;GO:0005737//cytoplasm;GO:0031513//nonmotile primary cilium
Unigene11368_All	gi|242000242|ref|XP_002434764.1|	sodium/hydrogen exchanger, putative [Ixodes scapularis] >gi|215498094|gb|EEC07588.1| sodium/hydrogen exchanger, putative [Ixodes scapularis]	--	--	--	--	K08818	ecb:100033941	cell division cycle 2-like [EC:2.7.11.22]	-	-	-
Unigene11369_All	gi|194885704|ref|XP_001976481.1|	GG22894 [Drosophila erecta] >gi|190659668|gb|EDV56881.1| GG22894 [Drosophila erecta]	sp|A1L1F1|NDUF3_DANRE	NADH dehydrogenase [ubiquinone] 1 alpha subcomplex assembly factor 3 OS=Danio rerio GN=ndufaf3 PE=2 SV=1	COG3737	Uncharacterized conserved protein	K09008	der:Dere_GG22894	hypothetical protein	-	-	-
Unigene11371_All	gi|158296777|ref|XP_317123.4|	AGAP008334-PA [Anopheles gambiae str. PEST] >gi|157014874|gb|EAA12420.4| AGAP008334-PA [Anopheles gambiae str. PEST]	sp|P49870|HR38_BOMMO	Probable nuclear hormone receptor HR38 (Fragment) OS=Bombyx mori GN=HR38 PE=2 SV=1	--	--	K04465	xla:373674	nuclear receptor subfamily 4 group A member 1	-	-	-
Unigene11375_All	gi|194222021|ref|XP_001494093.2|	PREDICTED: similar to transmembrane and tetratricopeptide repeat containing 4 [Equus caballus]	sp|Q5T4D3|TMTC4_HUMAN	Transmembrane and TPR repeat-containing protein 4 OS=Homo sapiens GN=TMTC4 PE=1 SV=2	COG0457	FOG: TPR repeat	K09667	tca:655930	polypeptide N-acetylglucosaminyltransferase [EC:2.4.1.-]	-	-	-
Unigene11377_All	gi|158291380|ref|XP_312888.4|	AGAP003191-PA [Anopheles gambiae str. PEST] >gi|157017748|gb|EAA08406.4| AGAP003191-PA [Anopheles gambiae str. PEST]	sp|Q9VUL9|FUCTA_DROME	Glycoprotein 3-alpha-L-fucosyltransferase A OS=Drosophila melanogaster GN=FucTA PE=1 SV=2	--	--	K00753	dpe:Dper_GL24771	glycoprotein 3-alpha-L-fucosyltransferase [EC:2.4.1.214]	-	GO:0016757//transferase activity, transferring glycosyl groups	GO:0005794//Golgi apparatus;GO:0016020//membrane
Unigene1137_All	gi|189235424|ref|XP_001812491.1|	PREDICTED: similar to membrane-bound transcription factor protease, site 1 [Tribolium castaneum]	sp|Q14703|MBTP1_HUMAN	Membrane-bound transcription factor site-1 protease OS=Homo sapiens GN=MBTPS1 PE=1 SV=1	COG1404	Subtilisin-like serine proteases	K08653	bta:511682	membrane-bound transcription factor protease, site 1 [EC:3.4.21.-]	GO:0042306//regulation of protein import into nucleus;GO:0008202//steroid metabolic process	GO:0004175//endopeptidase activity	GO:0044432//endoplasmic reticulum part;GO:0044425//membrane part;GO:0031090//organelle membrane;GO:0012505//endomembrane system;GO:0044431//Golgi apparatus part
Unigene11382_All	gi|158302069|ref|XP_321705.3|	AGAP001425-PA [Anopheles gambiae str. PEST] >gi|157012775|gb|EAA01764.3| AGAP001425-PA [Anopheles gambiae str. PEST]	sp|P19217|ST1E1_BOVIN	Estrogen sulfotransferase OS=Bos taurus GN=SULT1E1 PE=1 SV=1	--	--	K01016	ssc:397052	estrone sulfotransferase [EC:2.8.2.4]	-	-	-
Unigene11383_All	gi|224052673|ref|XP_002192280.1|	PREDICTED: similar to MMS19 [Taeniopygia guttata]	sp|Q96T76|MMS19_HUMAN	MMS19 nucleotide excision repair protein homolog OS=Homo sapiens GN=MMS19 PE=1 SV=2	--	--	--	--	--	GO:0006350//transcription	GO:0005515//protein binding	GO:0044446
Unigene11384_All	gi|291001227|ref|XP_002683180.1|	SRP40 domain-containing protein [Naegleria gruberi] >gi|284096809|gb|EFC50436.1| SRP40 domain-containing protein [Naegleria gruberi]	sp|Q8VQ99|SRAP_STAAU	Serine-rich adhesin for platelets OS=Staphylococcus aureus GN=sraP PE=3 SV=1	COG0532	Translation initiation factor 2 (IF-2; GTPase)	K09880	aag:AaeL_AAEL000109	enolase-phosphatase E1 [EC:3.1.3.77]	-	GO:0003824//catalytic activity	-
Unigene11387_All	gi|110762270|ref|XP_397038.3|	PREDICTED: similar to Insulin receptor precursor (IR) [Apis mellifera]	--	--	--	--	--	--	--	-	-	-
Unigene11388_All	gi|158287927|ref|XP_309799.4|	AGAP010893-PA [Anopheles gambiae str. PEST] >gi|157019423|gb|EAA05572.4| AGAP010893-PA [Anopheles gambiae str. PEST]	sp|P16258|OSBP1_RABIT	Oxysterol-binding protein 1 OS=Oryctolagus cuniculus GN=OSBP PE=1 SV=1	--	--	K08283	ame:409312	Goodpasture-antigen-binding protein kinase [EC:2.7.11.9]	GO:0006629//lipid metabolic process;GO:0006810//transport	GO:0032934//sterol binding;GO:0004674//protein serine/threonine kinase activity	GO:0012505//endomembrane system;GO:0043231//intracellular membrane-bounded organelle
Unigene11389_All	gi|158290334|ref|XP_311947.4|	AGAP002951-PA [Anopheles gambiae str. PEST] >gi|157017843|gb|EAA07583.4| AGAP002951-PA [Anopheles gambiae str. PEST]	sp|Q9P203|BTBD7_HUMAN	BTB/POZ domain-containing protein 7 OS=Homo sapiens GN=BTBD7 PE=1 SV=3	--	--	K10479	dpo:Dpse_GA14232	BTB/POZ domain-containing protein 7	-	GO:0005488//binding	-
Unigene11392_All	gi|48476121|gb|AAT44356.1|	sodium/glucose cotransporter [Crassostrea gigas]	sp|P53791|SC5A1_SHEEP	Sodium/glucose cotransporter 1 OS=Ovis aries GN=SLC5A1 PE=2 SV=1	COG4146	Predicted symporter	K03307	isc:IscW_ISCW012232	solute:Na+ symporter, SSS family	GO:0030001//metal ion transport	-	GO:0031224//intrinsic to membrane
Unigene11400_All	gi|301612402|ref|XP_002935710.1|	PREDICTED: transposon Ty3-I Gag-Pol polyprotein-like, partial [Xenopus (Silurana) tropicalis]	--	--	--	--	--	--	--	-	-	-
Unigene11402_All	gi|24762545|ref|NP_726415.1|	CG3209, isoform B [Drosophila melanogaster] >gi|15292123|gb|AAK93330.1| LD39624p [Drosophila melanogaster] >gi|21626720|gb|AAM68301.1| CG3209, isoform B [Drosophila melanogaster] >gi|220946164|gb|ACL85625.1| CG3209-PB [synthetic construct] >gi|220955874|gb|ACL90480.1| CG3209-PB [synthetic construct]	sp|A3KGT9|GPT3L_DANRE	Glycerol-3-phosphate acyltransferase 3-like OS=Danio rerio GN=agpat9l PE=3 SV=1	COG0204	1-acyl-sn-glycerol-3-phosphate acyltransferase	K13506	isc:IscW_ISCW004779	glycerol-3-phosphate O-acyltransferase 3/4 [EC:2.3.1.15]	GO:0007589//body fluid secretion;GO:0048732//gland development;GO:0002068;GO:0032787;GO:0006641//triglyceride metabolic process;GO:0035264//multicellular organism growth	GO:0008374//O-acyltransferase activity	GO:0044425//membrane part;GO:0005783//endoplasmic reticulum
Unigene11403_All	gi|193591732|ref|XP_001945420.1|	PREDICTED: similar to transmembrane protein 63A [Acyrthosiphon pisum]	sp|Q3TWI9|TM63B_MOUSE	Transmembrane protein 63B OS=Mus musculus GN=Tmem63b PE=1 SV=1	COG5594	Uncharacterized integral membrane protein	--	--	--	-	-	-
Unigene11407_All	gi|82524382|ref|NP_001025257.2|	DNA/RNA-binding protein KIN17 [Danio rerio] >gi|81097661|gb|AAI09450.1| KIN, antigenic determinant of recA protein homolog (mouse) [Danio rerio]	sp|O60870|KIN17_HUMAN	DNA/RNA-binding protein KIN17 OS=Homo sapiens GN=KIN PE=1 SV=2	--	--	K13102	aag:AaeL_AAEL000290	DNA/RNA-binding protein KIN17	-	-	-
Unigene11408_All	gi|156546980|ref|XP_001599737.1|	PREDICTED: similar to ENSANGP00000016472 [Nasonia vitripennis]	sp|Q32PW3|TAF2_DANRE	Transcription initiation factor TFIID subunit 2 OS=Danio rerio GN=taf2 PE=2 SV=2	COG0308	Aminopeptidase N	K03128	nvi:100114840	transcription initiation factor TFIID subunit D2	GO:0010467//gene expression	-	GO:0043231//intracellular membrane-bounded organelle
Unigene11413_All	gi|91080381|ref|XP_975063.1|	PREDICTED: similar to CG7870 CG7870-PA [Tribolium castaneum]	sp|Q9DB25|ALG5_MOUSE	Dolichyl-phosphate beta-glucosyltransferase OS=Mus musculus GN=Alg5 PE=2 SV=1	COG0463	Glycosyltransferases involved in cell wall biogenesis	K00729	tca:663943	dolichyl-phosphate beta-glucosyltransferase [EC:2.4.1.117]	-	GO:0016740//transferase activity	-
Unigene11414_All	gi|154344449|ref|XP_001568166.1|	proteophosphoglycan ppg4 [Leishmania braziliensis MHOM/BR/75/M2904] >gi|134065503|emb|CAM43270.1| proteophosphoglycan ppg4 [Leishmania braziliensis]	sp|Q8TFG4|YL54_SCHPO	Uncharacterized protein PB18E9.04c OS=Schizosaccharomyces pombe GN=SPAPB18E9.04c PE=2 SV=1	--	--	K10955	hsa:4583	intestinal mucin-2	-	-	-
Unigene11415_All	gi|91087511|ref|XP_968977.1|	PREDICTED: similar to CG13531 CG13531-PB [Tribolium castaneum]	sp|Q3UHA3|SPTCS_MOUSE	Spatacsin OS=Mus musculus GN=Spg11 PE=2 SV=2	--	--	--	--	--	-	-	-
Unigene11416_All	gi|193661993|ref|XP_001946779.1|	PREDICTED: similar to pol-like protein, partial [Acyrthosiphon pisum]	--	--	--	--	--	--	--	-	-	-
Unigene11417_All	gi|189240477|ref|XP_966830.2|	PREDICTED: similar to Protein yippee-like 1 [Tribolium castaneum]	sp|Q5RDN9|YPEL2_PONAB	Protein yippee-like 2 OS=Pongo abelii GN=YPEL2 PE=3 SV=1	--	--	--	--	--	-	-	GO:0031981//nuclear lumen
Unigene11418_All	gi|118404742|ref|NP_001072607.1|	phosphodiesterase 2A [Xenopus (Silurana) tropicalis] >gi|114108011|gb|AAI22986.1| phosphodiesterase 2A, cGMP-stimulated [Xenopus (Silurana) tropicalis]	sp|Q01062|PDE2A_RAT	cGMP-dependent 3',5'-cyclic phosphodiesterase OS=Rattus norvegicus GN=Pde2a PE=1 SV=2	--	--	K01120	xtr:780063	3',5'-cyclic-nucleotide phosphodiesterase [EC:3.1.4.17]	GO:0006195//purine nucleotide catabolic process	GO:0019002//GMP binding;GO:0004114//3',5'-cyclic-nucleotide phosphodiesterase activity;GO:0042802//identical protein binding;GO:0016208//AMP binding	GO:0044425//membrane part;GO:0044444//cytoplasmic part
Unigene11424_All	gi|295919777|gb|ADG60269.1|	G protein-coupled receptor 89 [Scylla paramamosain]	sp|Q8BS95|GPR89_MOUSE	Protein GPR89 OS=Mus musculus GN=Gpr89a PE=2 SV=2	--	--	--	--	--	GO:0045851//pH reduction;GO:0034220//ion transmembrane transport	GO:0005244//voltage-gated ion channel activity	GO:0000139//Golgi membrane
Unigene11427_All	gi|154422015|ref|XP_001584020.1|	Generic methyltransferase [Trichomonas vaginalis G3]	--	--	--	--	--	--	--	-	-	-
Unigene11429_All	gi|190194282|ref|NP_001121709.1|	GPI ethanolamine phosphate transferase 1 [Danio rerio] >gi|161611439|gb|AAI55655.1| Zgc:172324 protein [Danio rerio]	sp|Q8WZK2|MCD4_SCHPO	GPI ethanolamine phosphate transferase 1 OS=Schizosaccharomyces pombe GN=its8 PE=1 SV=1	COG1524	Uncharacterized proteins of the AP superfamily	K05285	dre:556797	phosphatidylinositol glycan, class N [EC:2.7.-.-]	GO:0008152//metabolic process	GO:0003824//catalytic activity	-
Unigene1142_All	gi|195430720|ref|XP_002063397.1|	GK21416 [Drosophila willistoni] >gi|194159482|gb|EDW74383.1| GK21416 [Drosophila willistoni]	sp|Q5R5X9|SMYD4_PONAB	SET and MYND domain-containing protein 4 OS=Pongo abelii GN=SMYD4 PE=2 SV=1	--	--	K09527	aga:AgaP_AGAP008985	DnaJ homolog subfamily C member 7	-	-	-
Unigene11431_All	gi|148298661|ref|NP_001091838.1|	pituitary homeobox1 [Bombyx mori] >gi|121582239|dbj|BAF44479.1| pituitary homeobox1 [Bombyx mori]	sp|O18400|PITX1_DROME	Pituitary homeobox 1 homolog OS=Drosophila melanogaster GN=Ptx1 PE=2 SV=2	--	--	K04686	dre:30164	paired-like homeodomain transcription factor 2	GO:0048812//neuron projection morphogenesis	-	-
Unigene11435_All	gi|270008188|gb|EFA04636.1|	serine protease P146 [Tribolium castaneum]	sp|Q9JI18|LRP1B_MOUSE	Low-density lipoprotein receptor-related protein 1B OS=Mus musculus GN=Lrp1b PE=2 SV=1	--	--	K09633	xla:779110	transmembrane protease, serine 2 [EC:3.4.21.-]	-	-	-
Unigene11447_All	gi|193643386|ref|XP_001950428.1|	PREDICTED: similar to Splicing factor 3A subunit 3 (Spliceosome-associated protein 61) (SAP 61) (SF3a60) [Acyrthosiphon pisum]	sp|Q9D554|SF3A3_MOUSE	Splicing factor 3A subunit 3 OS=Mus musculus GN=Sf3a3 PE=2 SV=2	COG5188	Splicing factor 3a, subunit 3	K12827	nvi:100121747	splicing factor 3A subunit 3	GO:0006376//mRNA splice site selection	GO:0046914//transition metal ion binding	GO:0016604//nuclear body;GO:0030529//ribonucleoprotein complex
[truncated: 23,587 more rows]

## Sheet: Table_S2
Table S2.Raw and normalized expression value of unigenes in three libraries (Gill, Hepatopancreas and Healthy Muscle)
		Gill		Hepatopancreas		Muscle
[truncated: 65,532 more rows]
