# Supplementary material for: In-Depth Tanscriptomic Analysis on Giant Freshwater Prawns
Source: PLoS One. 2013 May 29;8(5):e60839. doi: 10.1371/journal.pone.0060839 (PMC3667022; doi:10.1371/journal.pone.0060839)
Supplement: File S2 — Table S1, Novel protein coding genes predicted by ESTScan. The coding sequence start site, end site, length and strands are provided. Table S2, Non-coding RNA annotation. Non-coding RNA annotation of the unigenes is performed using INFERNAL cmsearch. The matched start and end site, E-value, score, GC content, Rfam accession number and ID from the results are provided. Table S3, Primer sets designed to flank EST-SSR that is associated with annotated (known) protein coding genes. Table S4, Significant differentially expressed genes between two libraries. Log2 of the ratio of normalized expression value of unigene, up or down regulation, p-value and FDR value are provided. Table S5, KEGG pathway enrichment results. Number of differentially regulated unigenes and total number of unigenes in the transcriptome mapped to each pathway, hypergeometic p-value, FDR and the pathway ID are provided. (XLS) [file pone.0060839.s002.xls]

## Sheet: content
	Additional file 2
	Table S1. Novel protein coding genes predicted by ESTScan.
	Table S2. Non-coding RNA annotation
	Table S3. Primer sets designed to flank EST-SSR that is associated with annotated (known) protein coding genes
	Table S4. Significant differentially expressed genes in gill, hepatopancreas and (healthy) muscle
	Table S5. KEGG pathway enrichment results

## Sheet: Table_S1
Table S1. Novel Protein coding genes predicted by ESTScan.
Unigene_ID	CDS start	CDS_end	length;strand
Unigene23_All	1	343	LEN=522; minus strand
Unigene29_All	1	1262	LEN=1262
Unigene32_All	1	1839	LEN=1839; minus strand
Unigene40_All	1	403	LEN=403; minus strand
Unigene60_All	1	572	LEN=740
Unigene63_All	1	1179	LEN=1354
Unigene90_All	1	513	LEN=513; minus strand
Unigene98_All	1	201	LEN=201; minus strand
Unigene161_All	1	492	LEN=492
Unigene165_All	1	1291	LEN=1421; minus strand
Unigene173_All	1	423	LEN=423; minus strand
Unigene180_All	1	323	LEN=323; minus strand
Unigene203_All	1	667	LEN=667; minus strand
Unigene399_All	113	597	LEN=597
Unigene422_All	1	347	LEN=347
Unigene427_All	1	320	LEN=320; minus strand
Unigene433_All	221	892	LEN=1226
Unigene463_All	1	328	LEN=478
Unigene505_All	1	852	LEN=852; minus strand
Unigene514_All	1	229	LEN=707
Unigene550_All	1	300	LEN=300
Unigene563_All	1	244	LEN=332; minus strand
Unigene569_All	1	341	LEN=341; minus strand
Unigene629_All	1	413	LEN=413; minus strand
Unigene676_All	1	349	LEN=349; minus strand
Unigene685_All	1	332	LEN=332
Unigene691_All	1	991	LEN=1189; minus strand
Unigene698_All	1	389	LEN=389
Unigene699_All	1	597	LEN=597
Unigene714_All	1	426	LEN=595
Unigene738_All	431	1389	LEN=1389; minus strand
Unigene742_All	1	304	LEN=628
Unigene746_All	271	866	LEN=866
Unigene766_All	145	921	LEN=921; minus strand
Unigene779_All	268	1011	LEN=1011
Unigene831_All	200	724	LEN=1599
Unigene970_All	1	678	LEN=678; minus strand
Unigene1000_All	1	611	LEN=852
Unigene1022_All	1	247	LEN=247
Unigene1026_All	1	1223	LEN=3193; minus strand
Unigene1087_All	224	566	LEN=566; minus strand
Unigene1104_All	1	266	LEN=266
Unigene1112_All	1	507	LEN=507; minus strand
Unigene1115_All	1	385	LEN=385; minus strand
Unigene1128_All	1	794	LEN=794
Unigene1130_All	1	651	LEN=651; minus strand
Unigene1147_All	1	507	LEN=1082
Unigene1154_All	261	1112	LEN=1359
Unigene1171_All	1	229	LEN=229; minus strand
Unigene1196_All	1	340	LEN=340
Unigene1216_All	1	1123	LEN=1123; minus strand
Unigene1220_All	1	325	LEN=325
Unigene1227_All	966	1324	LEN=1324
Unigene1231_All	1	850	LEN=1169; minus strand
Unigene1290_All	1	602	LEN=1074
Unigene1309_All	1	1207	LEN=1207
Unigene1398_All	1	346	LEN=346; minus strand
Unigene1407_All	1	397	LEN=397; minus strand
Unigene1435_All	1	556	LEN=556; minus strand
Unigene1459_All	1	320	LEN=320; minus strand
Unigene1501_All	1	648	LEN=648; minus strand
Unigene1504_All	1	526	LEN=526; minus strand
Unigene1528_All	1	389	LEN=1261; minus strand
Unigene1532_All	1	274	LEN=274
Unigene1546_All	1	876	LEN=1209
Unigene1553_All	1	285	LEN=285; minus strand
Unigene1582_All	1	869	LEN=869
Unigene1626_All	1	1081	LEN=1081; minus strand
Unigene1627_All	1	339	LEN=339; minus strand
Unigene1644_All	1	952	LEN=952
Unigene1676_All	315	958	LEN=958; minus strand
Unigene1677_All	1	948	LEN=948; minus strand
Unigene1700_All	1	609	LEN=609; minus strand
Unigene1704_All	1	324	LEN=324; minus strand
Unigene1735_All	1	670	LEN=670; minus strand
Unigene1739_All	1	753	LEN=753; minus strand
Unigene1745_All	1	696	LEN=696; minus strand
Unigene1801_All	137	790	LEN=963; minus strand
Unigene1821_All	1	446	LEN=446
Unigene1822_All	1	327	LEN=327; minus strand
Unigene1827_All	1	520	LEN=520
Unigene1828_All	1	811	LEN=811
Unigene1848_All	1	1003	LEN=1003
Unigene1851_All	289	755	LEN=755; minus strand
Unigene1881_All	489	954	LEN=954; minus strand
Unigene1921_All	152	341	LEN=341
Unigene1922_All	1	328	LEN=328; minus strand
Unigene2067_All	1	713	LEN=713
Unigene2071_All	133	642	LEN=642
Unigene2072_All	1	941	LEN=941
Unigene2076_All	1	451	LEN=451
Unigene2110_All	1	532	LEN=825; minus strand
Unigene2178_All	1	627	LEN=788
Unigene2198_All	1	869	LEN=869; minus strand
Unigene2262_All	1	931	LEN=931
Unigene2302_All	1	1154	LEN=1154
Unigene2314_All	1	1346	LEN=1346
Unigene2321_All	1	875	LEN=875
Unigene2326_All	228	827	LEN=827; minus strand
Unigene2329_All	332	2101	LEN=2347; minus strand
Unigene2389_All	1	803	LEN=803; minus strand
Unigene2448_All	1	585	LEN=585; minus strand
Unigene2452_All	1	459	LEN=459
Unigene2457_All	254	1287	LEN=1287
Unigene2468_All	1	513	LEN=513
Unigene2541_All	1	331	LEN=504
Unigene2563_All	296	806	LEN=806
Unigene2583_All	1	2361	LEN=2900; minus strand
Unigene2585_All	1	587	LEN=587
Unigene2599_All	171	596	LEN=596
Unigene2647_All	1	635	LEN=635
Unigene2664_All	1	657	LEN=657
Unigene2672_All	1	732	LEN=732
Unigene2676_All	1	678	LEN=678; minus strand
Unigene2774_All	1	418	LEN=828
Unigene2795_All	1	892	LEN=892; minus strand
Unigene2796_All	1	1039	LEN=1039
Unigene2809_All	1	923	LEN=1081
Unigene2849_All	561	1989	LEN=1989; minus strand
Unigene2850_All	1	1460	LEN=1460; minus strand
Unigene2853_All	443	1076	LEN=1076
Unigene2873_All	292	1260	LEN=1523; minus strand
Unigene2874_All	1	995	LEN=1998
Unigene2883_All	1	932	LEN=1342; minus strand
Unigene2896_All	1	1436	LEN=1436
Unigene2900_All	1	753	LEN=1723
Unigene2922_All	1	416	LEN=416
Unigene2930_All	1	415	LEN=415
Unigene2937_All	1	200	LEN=200
Unigene2955_All	1	370	LEN=370
Unigene2957_All	1	1079	LEN=1777; minus strand
Unigene2976_All	1	219	LEN=219; minus strand
Unigene2980_All	1	203	LEN=203
Unigene3001_All	1	268	LEN=268
Unigene3020_All	1	540	LEN=540
Unigene3029_All	1	284	LEN=284
Unigene3030_All	1	208	LEN=208
Unigene3060_All	1	210	LEN=210; minus strand
Unigene3063_All	1	301	LEN=301
Unigene3071_All	1	350	LEN=350
Unigene3097_All	1	448	LEN=448; minus strand
Unigene3099_All	1	213	LEN=213; minus strand
Unigene3100_All	1	213	LEN=213; minus strand
Unigene3107_All	1	293	LEN=293; minus strand
Unigene3112_All	1	333	LEN=333
Unigene3128_All	1	449	LEN=449
Unigene3138_All	1	316	LEN=316; minus strand
Unigene3156_All	1	702	LEN=702; minus strand
Unigene3166_All	1	342	LEN=342; minus strand
Unigene3174_All	1	218	LEN=218; minus strand
Unigene3182_All	1	1310	LEN=1310; minus strand
Unigene3185_All	1	218	LEN=218; minus strand
Unigene3218_All	1	463	LEN=463; minus strand
Unigene3220_All	1	220	LEN=220
Unigene3221_All	1	426	LEN=426
Unigene3237_All	1	370	LEN=370
Unigene3243_All	1	276	LEN=276
Unigene3244_All	1	548	LEN=548
Unigene3288_All	1	252	LEN=252
Unigene3291_All	1	266	LEN=266
Unigene3303_All	1	363	LEN=363
Unigene3313_All	1	797	LEN=797; minus strand
Unigene3327_All	1	287	LEN=287; minus strand
Unigene3328_All	1	227	LEN=227
Unigene3338_All	1	230	LEN=230; minus strand
Unigene3363_All	1	330	LEN=330; minus strand
Unigene3375_All	1	324	LEN=324; minus strand
Unigene3377_All	1	511	LEN=511; minus strand
Unigene3380_All	1	575	LEN=575; minus strand
Unigene3385_All	1	972	LEN=972; minus strand
Unigene3430_All	1	432	LEN=432
Unigene3435_All	1	494	LEN=494
Unigene3482_All	1	238	LEN=238; minus strand
Unigene3497_All	1	239	LEN=239; minus strand
Unigene3504_All	1	349	LEN=565
Unigene3520_All	1	474	LEN=474; minus strand
Unigene3525_All	1	240	LEN=240
Unigene3535_All	1	279	LEN=279
Unigene3539_All	1	244	LEN=244; minus strand
Unigene3605_All	1	306	LEN=306
Unigene3610_All	1	549	LEN=549
Unigene3611_All	1	247	LEN=247
Unigene3617_All	1	250	LEN=250; minus strand
Unigene3637_All	1	270	LEN=270; minus strand
Unigene3645_All	1	464	LEN=464; minus strand
Unigene3651_All	1	979	LEN=1028
Unigene3660_All	1	695	LEN=695
Unigene3669_All	1	346	LEN=750
Unigene3673_All	1	273	LEN=273
Unigene3696_All	1	253	LEN=253
Unigene3698_All	1	337	LEN=337
Unigene3715_All	1	254	LEN=254
Unigene3722_All	1	254	LEN=254
Unigene3728_All	1	306	LEN=306; minus strand
Unigene3746_All	1	514	LEN=917
Unigene3751_All	1	326	LEN=326; minus strand
Unigene3763_All	1	275	LEN=275; minus strand
Unigene3764_All	1	993	LEN=1809; minus strand
Unigene3770_All	1	592	LEN=592
Unigene3771_All	1	285	LEN=363
Unigene3826_All	1	297	LEN=297
Unigene3832_All	1	468	LEN=1161
Unigene3878_All	1	266	LEN=266
Unigene3882_All	1	266	LEN=266
Unigene3890_All	1	426	LEN=426; minus strand
Unigene3901_All	1	688	LEN=688; minus strand
Unigene3918_All	1	269	LEN=269; minus strand
Unigene3952_All	151	783	LEN=783
Unigene3953_All	1	223	LEN=524
Unigene3970_All	1	416	LEN=416; minus strand
Unigene3977_All	1	273	LEN=273
Unigene3978_All	563	1261	LEN=1261
Unigene3996_All	1	378	LEN=378; minus strand
Unigene4007_All	1	275	LEN=275
Unigene4061_All	1	258	LEN=279
Unigene4062_All	1	748	LEN=748
Unigene4084_All	1	263	LEN=453
Unigene4088_All	1	348	LEN=348; minus strand
Unigene4095_All	1	282	LEN=282
Unigene4100_All	1	595	LEN=595
Unigene4134_All	1	294	LEN=294; minus strand
Unigene4150_All	1	453	LEN=453; minus strand
Unigene4188_All	429	941	LEN=941; minus strand
Unigene4240_All	1	292	LEN=292
Unigene4247_All	1	547	LEN=547; minus strand
Unigene4264_All	1	294	LEN=294
Unigene4269_All	223	874	LEN=874
Unigene4283_All	1	482	LEN=482
Unigene4321_All	1	298	LEN=298; minus strand
Unigene4324_All	1	302	LEN=302; minus strand
Unigene4325_All	1	409	LEN=409
Unigene4330_All	1	301	LEN=301
Unigene4374_All	1	301	LEN=301
Unigene4379_All	1	301	LEN=301; minus strand
Unigene4383_All	69	735	LEN=735
Unigene4398_All	1	303	LEN=303; minus strand
Unigene4417_All	1	304	LEN=304; minus strand
Unigene4418_All	1	304	LEN=304
Unigene4433_All	1	305	LEN=305
Unigene4483_All	1	313	LEN=446
Unigene4522_All	1	326	LEN=326; minus strand
Unigene4571_All	1	667	LEN=667
Unigene4586_All	1	204	LEN=318
Unigene4609_All	1	320	LEN=320
Unigene4610_All	1	471	LEN=471; minus strand
Unigene4613_All	1	472	LEN=504
Unigene4640_All	1	411	LEN=411; minus strand
Unigene4642_All	1	323	LEN=323
Unigene4656_All	1	324	LEN=324
Unigene4670_All	1	334	LEN=334
Unigene4687_All	1	381	LEN=381
Unigene4704_All	1	329	LEN=329; minus strand
Unigene4713_All	1	329	LEN=329; minus strand
Unigene4718_All	1	1501	LEN=1501; minus strand
Unigene4736_All	1	331	LEN=331
Unigene4756_All	1	467	LEN=467
Unigene4762_All	1	332	LEN=332; minus strand
Unigene4774_All	1	334	LEN=334; minus strand
Unigene4782_All	1	334	LEN=334; minus strand
Unigene4820_All	1	337	LEN=337
Unigene4849_All	1	340	LEN=340
Unigene4871_All	1	342	LEN=342; minus strand
Unigene4889_All	1	344	LEN=344; minus strand
Unigene4919_All	1	453	LEN=453; minus strand
Unigene4923_All	1	347	LEN=347
Unigene4928_All	1	347	LEN=347
Unigene4935_All	1	637	LEN=637
Unigene4955_All	1	438	LEN=438
Unigene4964_All	1	391	LEN=391
Unigene4971_All	1	351	LEN=351
Unigene4975_All	1	351	LEN=351
Unigene5001_All	1	382	LEN=382
Unigene5010_All	1	354	LEN=354
Unigene5018_All	1	355	LEN=355
Unigene5023_All	1	355	LEN=355
Unigene5039_All	1	357	LEN=357; minus strand
Unigene5045_All	1	357	LEN=357
Unigene5051_All	1	371	LEN=371
Unigene5056_All	1	381	LEN=381
Unigene5073_All	1	360	LEN=360; minus strand
Unigene5078_All	1	1756	LEN=1913; minus strand
Unigene5098_All	1	272	LEN=376
Unigene5135_All	1	1508	LEN=1508; minus strand
Unigene5150_All	1	505	LEN=505; minus strand
Unigene5157_All	1	366	LEN=366
Unigene5191_All	1	369	LEN=369
Unigene5208_All	1	536	LEN=536
Unigene5210_All	1	404	LEN=404; minus strand
Unigene5215_All	1	534	LEN=534; minus strand
Unigene5225_All	1	373	LEN=373
Unigene5232_All	1	373	LEN=373; minus strand
Unigene5277_All	1	555	LEN=1319
Unigene5282_All	1	378	LEN=378; minus strand
Unigene5303_All	1	400	LEN=400
Unigene5319_All	1	430	LEN=430; minus strand
Unigene5324_All	1	381	LEN=381; minus strand
Unigene5326_All	1	382	LEN=382; minus strand
Unigene5338_All	1	508	LEN=508; minus strand
Unigene5365_All	1	391	LEN=391; minus strand
Unigene5400_All	1	390	LEN=390; minus strand
Unigene5401_All	1	406	LEN=406
Unigene5414_All	1	392	LEN=392; minus strand
Unigene5424_All	1	431	LEN=431; minus strand
Unigene5446_All	183	1141	LEN=1282
Unigene5500_All	1	442	LEN=442; minus strand
Unigene5502_All	1	696	LEN=811; minus strand
Unigene5519_All	1	404	LEN=404
Unigene5527_All	1	1744	LEN=1744
Unigene5541_All	1	408	LEN=408
Unigene5556_All	1	421	LEN=421; minus strand
Unigene5563_All	1	652	LEN=2042
Unigene5587_All	1	389	LEN=546
Unigene5594_All	1	414	LEN=414; minus strand
Unigene5598_All	1	273	LEN=457; minus strand
Unigene5607_All	1	582	LEN=582
Unigene5616_All	1	819	LEN=1074; minus strand
Unigene5674_All	386	676	LEN=676; minus strand
Unigene5680_All	1	424	LEN=424; minus strand
Unigene5756_All	1	813	LEN=813
Unigene5785_All	1	487	LEN=487; minus strand
Unigene5867_All	1	449	LEN=449; minus strand
Unigene5868_All	1	471	LEN=471
Unigene5877_All	1	450	LEN=450; minus strand
Unigene5898_All	1	1037	LEN=1037
Unigene5938_All	1	458	LEN=458; minus strand
Unigene5946_All	1	459	LEN=459; minus strand
Unigene5950_All	1	142	LEN=460; minus strand
Unigene5977_All	1	463	LEN=463; minus strand
Unigene5999_All	1	465	LEN=465
Unigene6005_All	1	466	LEN=466
Unigene6026_All	1	118	LEN=468
Unigene6032_All	1	616	LEN=616
Unigene6048_All	1	443	LEN=582; minus strand
Unigene6058_All	1	474	LEN=474; minus strand
Unigene6068_All	1	475	LEN=475; minus strand
Unigene6074_All	1	209	LEN=476
Unigene6084_All	400	1076	LEN=1076; minus strand
Unigene6091_All	1	602	LEN=1508; minus strand
Unigene6178_All	136	492	LEN=492
Unigene6229_All	1	500	LEN=500; minus strand
Unigene6244_All	1	503	LEN=503
Unigene6298_All	1	571	LEN=571
Unigene6307_All	1	476	LEN=516; minus strand
Unigene6395_All	1	535	LEN=535; minus strand
Unigene6403_All	1	668	LEN=970; minus strand
Unigene6439_All	1	1006	LEN=1006; minus strand
Unigene6460_All	1	642	LEN=642; minus strand
Unigene6466_All	1	547	LEN=547; minus strand
Unigene6481_All	1	551	LEN=551; minus strand
Unigene6495_All	1	554	LEN=554; minus strand
Unigene6505_All	1	556	LEN=556; minus strand
Unigene6512_All	1	556	LEN=556
Unigene6519_All	1	233	LEN=557; minus strand
Unigene6526_All	1	560	LEN=560; minus strand
Unigene6529_All	1	678	LEN=678; minus strand
Unigene6606_All	1	1134	LEN=1134
Unigene6607_All	1	576	LEN=576
Unigene6629_All	1	580	LEN=580
Unigene6633_All	1	581	LEN=581
Unigene6657_All	1	587	LEN=587; minus strand
Unigene6661_All	1	588	LEN=588; minus strand
Unigene6670_All	1	656	LEN=656
Unigene6695_All	1	595	LEN=595
Unigene6698_All	1	595	LEN=595; minus strand
Unigene6703_All	1	596	LEN=596
Unigene6760_All	1	610	LEN=610; minus strand
Unigene6794_All	1	654	LEN=654
Unigene6835_All	1	628	LEN=628; minus strand
Unigene6837_All	1	628	LEN=628
Unigene6867_All	1	635	LEN=635; minus strand
Unigene6909_All	1	669	LEN=669; minus strand
Unigene6927_All	323	654	LEN=654; minus strand
Unigene6955_All	1	661	LEN=661
Unigene6962_All	1	665	LEN=665; minus strand
Unigene6992_All	1	1148	LEN=1148
Unigene7001_All	1	769	LEN=769
Unigene7011_All	1	394	LEN=681
Unigene7016_All	1	681	LEN=681; minus strand
Unigene7026_All	1	334	LEN=683
Unigene7032_All	1	687	LEN=687
Unigene7047_All	1	691	LEN=691; minus strand
Unigene7051_All	1	720	LEN=720; minus strand
Unigene7066_All	1	872	LEN=872; minus strand
Unigene7115_All	1	715	LEN=715
Unigene7126_All	1	720	LEN=720
Unigene7150_All	1	729	LEN=729
Unigene7193_All	1	750	LEN=1024
Unigene7198_All	212	746	LEN=746
Unigene7211_All	1	749	LEN=749
Unigene7218_All	1	778	LEN=778
Unigene7233_All	415	758	LEN=758; minus strand
Unigene7238_All	1	760	LEN=760; minus strand
Unigene7242_All	1	763	LEN=763
Unigene7271_All	1	776	LEN=776
Unigene7297_All	1	791	LEN=791; minus strand
Unigene7325_All	1	811	LEN=811
Unigene7369_All	1	715	LEN=856; minus strand
Unigene7375_All	1	826	LEN=826; minus strand
Unigene7412_All	1	482	LEN=845
Unigene7420_All	1	847	LEN=847; minus strand
Unigene7422_All	1	910	LEN=910
Unigene7576_All	1	926	LEN=926; minus strand
Unigene7621_All	1	960	LEN=960
Unigene7714_All	1	1025	LEN=1263; minus strand
Unigene7751_All	1	1061	LEN=1061
Unigene7799_All	1042	1516	LEN=1516
Unigene7837_All	1	783	LEN=1143
Unigene7854_All	1	745	LEN=1163; minus strand
Unigene7863_All	1	952	LEN=1177; minus strand
Unigene7867_All	1	1052	LEN=1182
Unigene7908_All	1	844	LEN=992
Unigene7930_All	1	1340	LEN=1423
Unigene7944_All	1	1292	LEN=1292; minus strand
Unigene7952_All	1	1240	LEN=2360
Unigene7974_All	1	1144	LEN=1338
Unigene7978_All	1	899	LEN=1372; minus strand
Unigene8027_All	1	1427	LEN=1427; minus strand
Unigene8041_All	1	466	LEN=1455
Unigene8043_All	1	1841	LEN=1841
Unigene8062_All	1	1228	LEN=1497; minus strand
Unigene8077_All	1	1062	LEN=1567
Unigene8108_All	1	1622	LEN=1622
Unigene8156_All	1	1788	LEN=1788
Unigene8187_All	1	607	LEN=1867; minus strand
Unigene8196_All	1	2966	LEN=3886
Unigene8214_All	1	298	LEN=2022
Unigene8387_All	1	801	LEN=801; minus strand
Unigene8398_All	1	256	LEN=256; minus strand
Unigene8403_All	1	881	LEN=881
Unigene8420_All	1	450	LEN=450; minus strand
Unigene8425_All	1	713	LEN=713
Unigene8430_All	139	585	LEN=1047
Unigene8456_All	1	622	LEN=622; minus strand
Unigene8468_All	106	610	LEN=610
Unigene8474_All	1	663	LEN=663
Unigene8485_All	1	409	LEN=409; minus strand
Unigene8489_All	1	535	LEN=535; minus strand
Unigene8492_All	1	476	LEN=685
Unigene8496_All	372	697	LEN=697; minus strand
Unigene8497_All	1	516	LEN=516; minus strand
Unigene8539_All	1	240	LEN=240; minus strand
Unigene8542_All	1	505	LEN=505
Unigene8561_All	1	557	LEN=641
Unigene8574_All	1	333	LEN=333; minus strand
Unigene8618_All	1	631	LEN=631
Unigene8636_All	1	581	LEN=655; minus strand
Unigene8662_All	1	953	LEN=1205; minus strand
Unigene8682_All	1	505	LEN=505; minus strand
Unigene8748_All	1	1049	LEN=1049
Unigene8749_All	1	316	LEN=316
Unigene8801_All	1	851	LEN=1235; minus strand
Unigene8821_All	1	386	LEN=386; minus strand
Unigene8825_All	1	456	LEN=619
Unigene8869_All	1	632	LEN=1245
Unigene8876_All	1	323	LEN=323
Unigene8889_All	391	887	LEN=887
Unigene8896_All	1	1770	LEN=1770; minus strand
Unigene8904_All	1	308	LEN=308; minus strand
Unigene8939_All	1	843	LEN=1336
Unigene8941_All	1	681	LEN=681
Unigene8962_All	1	337	LEN=337; minus strand
Unigene8988_All	1	490	LEN=1773; minus strand
Unigene9011_All	1	1126	LEN=1126; minus strand
Unigene9013_All	1	622	LEN=622; minus strand
Unigene9039_All	1	803	LEN=803; minus strand
Unigene9097_All	1	457	LEN=457
Unigene9145_All	1	747	LEN=1298; minus strand
Unigene9147_All	1	399	LEN=399
Unigene9179_All	1	1043	LEN=1387; minus strand
Unigene9188_All	1	442	LEN=442; minus strand
Unigene9215_All	1	547	LEN=547; minus strand
Unigene9230_All	1	435	LEN=435
Unigene9235_All	1	1245	LEN=1245
Unigene9252_All	1	1565	LEN=1565; minus strand
Unigene9265_All	1	788	LEN=788
Unigene9279_All	1	459	LEN=459; minus strand
Unigene9296_All	1	450	LEN=586
Unigene9311_All	1	1254	LEN=1254; minus strand
Unigene9336_All	575	1290	LEN=1290
Unigene9356_All	1	583	LEN=583; minus strand
Unigene9387_All	1	569	LEN=639
Unigene9403_All	1	406	LEN=406; minus strand
Unigene9405_All	1	2022	LEN=2022; minus strand
Unigene9440_All	1	301	LEN=726
Unigene9455_All	1	656	LEN=656; minus strand
Unigene9482_All	1	744	LEN=906; minus strand
Unigene9522_All	1	536	LEN=536; minus strand
Unigene9558_All	1	667	LEN=1263; minus strand
Unigene9582_All	1	393	LEN=393; minus strand
Unigene9610_All	1	1405	LEN=1405
Unigene9671_All	1	783	LEN=783; minus strand
Unigene9679_All	1	318	LEN=318
Unigene9686_All	1	460	LEN=460
Unigene9688_All	1	799	LEN=1470
Unigene9719_All	1	285	LEN=285; minus strand
Unigene9727_All	1	244	LEN=244
Unigene9752_All	359	1312	LEN=1579
Unigene9754_All	1	649	LEN=649; minus strand
Unigene9807_All	1	290	LEN=290; minus strand
Unigene9824_All	1	352	LEN=816; minus strand
Unigene9825_All	1	246	LEN=246
Unigene9835_All	1	447	LEN=447
Unigene9873_All	1	593	LEN=593; minus strand
Unigene9874_All	1	681	LEN=681
Unigene9878_All	1	497	LEN=729; minus strand
Unigene9887_All	1	475	LEN=977
Unigene9914_All	1	727	LEN=799
Unigene9919_All	1	711	LEN=1427; minus strand
Unigene9931_All	1	763	LEN=763; minus strand
Unigene9935_All	1	450	LEN=450; minus strand
Unigene9962_All	1	729	LEN=729
Unigene9980_All	1	584	LEN=584; minus strand
Unigene10012_All	1	605	LEN=605; minus strand
Unigene10031_All	1	686	LEN=686; minus strand
Unigene10069_All	1	1275	LEN=1495
Unigene10150_All	1	599	LEN=599; minus strand
Unigene10152_All	1	645	LEN=645
Unigene10177_All	1	1098	LEN=1098; minus strand
Unigene10211_All	1	1331	LEN=1331
Unigene10230_All	1	262	LEN=262; minus strand
Unigene10272_All	1	358	LEN=358
Unigene10297_All	1	780	LEN=780; minus strand
Unigene10299_All	1	483	LEN=483; minus strand
Unigene10313_All	116	1675	LEN=1894
Unigene10399_All	1	691	LEN=691
Unigene10401_All	1	568	LEN=1221; minus strand
Unigene10440_All	1	817	LEN=817
Unigene10442_All	1	590	LEN=590
Unigene10508_All	1	895	LEN=895; minus strand
Unigene10516_All	1	447	LEN=447
Unigene10570_All	1	2024	LEN=2024; minus strand
Unigene10581_All	1	1311	LEN=1667; minus strand
Unigene10585_All	1	346	LEN=346; minus strand
Unigene10621_All	1	279	LEN=279
Unigene10638_All	113	486	LEN=486
Unigene10642_All	756	1410	LEN=1410; minus strand
Unigene10667_All	1	542	LEN=542
Unigene10691_All	1	306	LEN=306
Unigene10741_All	1	480	LEN=480; minus strand
Unigene10746_All	1	737	LEN=737; minus strand
Unigene10765_All	1	435	LEN=1044; minus strand
Unigene10799_All	1	402	LEN=402
Unigene10801_All	1	762	LEN=762
Unigene10918_All	1	560	LEN=560; minus strand
Unigene10924_All	208	1293	LEN=1293
Unigene10937_All	1	514	LEN=514; minus strand
Unigene10939_All	1	1047	LEN=1121
Unigene10965_All	1	575	LEN=575
Unigene10990_All	1	304	LEN=304; minus strand
Unigene10992_All	1	558	LEN=913
Unigene11006_All	1	1682	LEN=1682
Unigene11009_All	1	379	LEN=379
Unigene11041_All	1	1285	LEN=1285
Unigene11051_All	260	583	LEN=583
Unigene11071_All	1	283	LEN=283
Unigene11102_All	1	721	LEN=721; minus strand
Unigene11165_All	1	1415	LEN=1415; minus strand
Unigene11169_All	810	1265	LEN=1581
Unigene11172_All	516	1853	LEN=2092; minus strand
Unigene11189_All	203	957	LEN=957
Unigene11190_All	1	581	LEN=581
Unigene11219_All	1	1718	LEN=1718; minus strand
Unigene11223_All	1	1127	LEN=1127
Unigene11237_All	1	257	LEN=257; minus strand
Unigene11271_All	134	1001	LEN=1001
Unigene11336_All	245	907	LEN=907; minus strand
Unigene11365_All	1	259	LEN=577
Unigene11385_All	669	1077	LEN=1077
Unigene11404_All	1	810	LEN=1280
Unigene11421_All	1	929	LEN=1465; minus strand
Unigene11422_All	1	358	LEN=358; minus strand
Unigene11487_All	1	1558	LEN=2206; minus strand
Unigene11505_All	206	2398	LEN=2608
Unigene11544_All	1	1386	LEN=1541; minus strand
Unigene11571_All	1	394	LEN=394; minus strand
Unigene11583_All	1	986	LEN=986; minus strand
Unigene11590_All	1	564	LEN=1209; minus strand
Unigene11608_All	1	364	LEN=364; minus strand
Unigene11617_All	1	392	LEN=392
Unigene11675_All	1	666	LEN=666; minus strand
Unigene11696_All	1	467	LEN=467
Unigene11699_All	1	673	LEN=673; minus strand
Unigene11709_All	1	445	LEN=445
Unigene11726_All	1	387	LEN=387
Unigene11763_All	1	745	LEN=745
Unigene11789_All	125	931	LEN=931; minus strand
Unigene11802_All	1	1333	LEN=2047
Unigene11867_All	1	476	LEN=1393
Unigene11870_All	1	752	LEN=752; minus strand
Unigene11871_All	1	1068	LEN=1068
Unigene11886_All	1	409	LEN=888; minus strand
Unigene11909_All	1	753	LEN=2309
Unigene11918_All	1	760	LEN=760; minus strand
Unigene11982_All	1	945	LEN=945; minus strand
Unigene11992_All	1	564	LEN=564; minus strand
Unigene12027_All	1	445	LEN=838
Unigene12058_All	1	414	LEN=998; minus strand
Unigene12061_All	1	907	LEN=1009; minus strand
Unigene12128_All	1	1248	LEN=1774; minus strand
Unigene12150_All	1	532	LEN=532; minus strand
Unigene12158_All	1	469	LEN=469
Unigene12172_All	1	1012	LEN=1012
Unigene12173_All	1	1298	LEN=1298
Unigene12181_All	1	704	LEN=704
Unigene12197_All	1	511	LEN=511; minus strand
Unigene12252_All	1	521	LEN=521
Unigene12301_All	1	394	LEN=598; minus strand
Unigene12304_All	1	505	LEN=505
Unigene12333_All	1	482	LEN=546
Unigene12435_All	1	1246	LEN=1337; minus strand
Unigene12439_All	1	554	LEN=554
Unigene12458_All	1	276	LEN=708
Unigene12486_All	1	485	LEN=564; minus strand
Unigene12488_All	1	584	LEN=632
Unigene12547_All	1	478	LEN=1400; minus strand
Unigene12554_All	348	977	LEN=2446
Unigene12567_All	195	914	LEN=1116; minus strand
Unigene12575_All	1	515	LEN=707; minus strand
Unigene12598_All	1	410	LEN=622; minus strand
Unigene12647_All	1	661	LEN=661
Unigene12665_All	1	1334	LEN=1574
Unigene12681_All	1	684	LEN=684; minus strand
Unigene12695_All	1	2918	LEN=2918; minus strand
Unigene12749_All	1	1281	LEN=1455; minus strand
Unigene12776_All	1	659	LEN=768
Unigene12777_All	1	1663	LEN=1663
Unigene12827_All	1	775	LEN=775
Unigene12937_All	1	1401	LEN=2313; minus strand
Unigene12942_All	1	314	LEN=890
Unigene12949_All	1	1462	LEN=2131; minus strand
Unigene12966_All	1	976	LEN=976; minus strand
Unigene12986_All	1	325	LEN=1229; minus strand
Unigene12995_All	1	1845	LEN=2357; minus strand
Unigene13006_All	163	1044	LEN=1044; minus strand
Unigene13057_All	1	2335	LEN=2410; minus strand
Unigene13075_All	1	1212	LEN=1212
Unigene13115_All	1	235	LEN=1348; minus strand
Unigene13128_All	297	872	LEN=1409; minus strand
Unigene13131_All	1	430	LEN=1438
Unigene13172_All	477	3601	LEN=3601
Unigene13216_All	152	2160	LEN=2160; minus strand
Unigene13246_All	1	430	LEN=430
Unigene13267_All	1	274	LEN=274; minus strand
Unigene13278_All	1	246	LEN=246; minus strand
Unigene13283_All	1	228	LEN=228
Unigene13290_All	1	400	LEN=400
Unigene13315_All	1	270	LEN=270; minus strand
Unigene13322_All	1	313	LEN=313
Unigene13334_All	348	633	LEN=633
Unigene13345_All	1	206	LEN=206
Unigene13347_All	1	205	LEN=205; minus strand
Unigene13348_All	1	333	LEN=333
Unigene13354_All	1	440	LEN=686; minus strand
Unigene13360_All	1	285	LEN=285; minus strand
Unigene13368_All	1	295	LEN=295
Unigene13384_All	1	543	LEN=543
Unigene13389_All	1	226	LEN=226; minus strand
Unigene13401_All	1	242	LEN=242; minus strand
Unigene13422_All	1	210	LEN=210; minus strand
Unigene13427_All	1	651	LEN=651; minus strand
Unigene13461_All	1	289	LEN=289
Unigene13474_All	1	235	LEN=235; minus strand
Unigene13501_All	1	261	LEN=261
Unigene13510_All	1	535	LEN=535
Unigene13558_All	1	933	LEN=933; minus strand
Unigene13559_All	1	316	LEN=316
Unigene13570_All	1	287	LEN=287; minus strand
Unigene13576_All	1	242	LEN=242; minus strand
Unigene13625_All	1	220	LEN=220; minus strand
Unigene13634_All	1	306	LEN=306; minus strand
Unigene13656_All	1	321	LEN=321
Unigene13660_All	1	238	LEN=238; minus strand
Unigene13713_All	1	294	LEN=294; minus strand
Unigene13745_All	1	313	LEN=313
Unigene13776_All	1	228	LEN=228
Unigene13797_All	1	311	LEN=311
Unigene13819_All	1	292	LEN=292; minus strand
Unigene13827_All	1	224	LEN=327; minus strand
Unigene13854_All	1	332	LEN=332
Unigene13861_All	1	281	LEN=281; minus strand
Unigene13887_All	1	290	LEN=290; minus strand
Unigene13890_All	1	220	LEN=403; minus strand
Unigene13903_All	1	406	LEN=406; minus strand
Unigene13936_All	1	238	LEN=238
Unigene13960_All	1	242	LEN=242; minus strand
Unigene13991_All	1	242	LEN=242; minus strand
Unigene14001_All	1	858	LEN=858; minus strand
Unigene14017_All	1	470	LEN=470
Unigene14027_All	1	265	LEN=265; minus strand
Unigene14038_All	1	395	LEN=395
Unigene14053_All	1	313	LEN=313; minus strand
Unigene14059_All	1	548	LEN=548; minus strand
Unigene14124_All	1	290	LEN=290
Unigene14132_All	1	355	LEN=355; minus strand
Unigene14142_All	1	328	LEN=328
Unigene14168_All	1	282	LEN=282
Unigene14188_All	1	795	LEN=1321
Unigene14206_All	1	254	LEN=254
Unigene14228_All	1	379	LEN=379
Unigene14276_All	1	422	LEN=422; minus strand
Unigene14288_All	1	402	LEN=402
Unigene14294_All	1	305	LEN=305
Unigene14312_All	1	348	LEN=348; minus strand
Unigene14314_All	1	258	LEN=258
Unigene14321_All	1	308	LEN=1475
Unigene14325_All	1	393	LEN=393
Unigene14340_All	1	342	LEN=342
Unigene14357_All	1	284	LEN=284
Unigene14359_All	1	260	LEN=260; minus strand
Unigene14365_All	1	260	LEN=260; minus strand
Unigene14370_All	1	344	LEN=344
Unigene14393_All	1	668	LEN=668
Unigene14394_All	1	475	LEN=475; minus strand
Unigene14404_All	1	263	LEN=263; minus strand
Unigene14413_All	1	270	LEN=270; minus strand
Unigene14414_All	1	515	LEN=515
Unigene14434_All	1	399	LEN=399
Unigene14487_All	1	268	LEN=268; minus strand
Unigene14494_All	1	310	LEN=310
Unigene14498_All	1	271	LEN=271
Unigene14507_All	779	1422	LEN=1422
Unigene14541_All	1	452	LEN=452; minus strand
Unigene14542_All	1	281	LEN=281
Unigene14561_All	1	272	LEN=272
Unigene14567_All	1	311	LEN=402
Unigene14577_All	1	338	LEN=338
Unigene14578_All	1	462	LEN=768
Unigene14592_All	1	413	LEN=413; minus strand
Unigene14596_All	1	275	LEN=275; minus strand
Unigene14606_All	1	272	LEN=272; minus strand
Unigene14612_All	1	370	LEN=737; minus strand
Unigene14640_All	1	416	LEN=416
Unigene14694_All	1	277	LEN=277
Unigene14719_All	1	894	LEN=1233; minus strand
Unigene14742_All	1	282	LEN=282
Unigene14754_All	1	280	LEN=280
Unigene14771_All	1	328	LEN=328; minus strand
Unigene14792_All	1	555	LEN=555; minus strand
Unigene14801_All	1	356	LEN=356; minus strand
Unigene14817_All	1	282	LEN=282
Unigene14832_All	1	902	LEN=902
Unigene14837_All	1	300	LEN=300; minus strand
Unigene14838_All	1	353	LEN=353
Unigene14864_All	1	435	LEN=435
Unigene14872_All	1	340	LEN=340
Unigene14885_All	1	428	LEN=428; minus strand
Unigene14893_All	1	561	LEN=561
Unigene14899_All	1	382	LEN=382
Unigene14906_All	1	377	LEN=377
Unigene14924_All	1	287	LEN=287
Unigene14952_All	1	345	LEN=345; minus strand
Unigene14972_All	1	290	LEN=290
Unigene14979_All	1	304	LEN=304; minus strand
Unigene14995_All	1	291	LEN=291; minus strand
Unigene15013_All	1	527	LEN=527
Unigene15019_All	1	350	LEN=350
Unigene15044_All	1	787	LEN=787
Unigene15059_All	147	375	LEN=375; minus strand
Unigene15068_All	1	316	LEN=316
Unigene15081_All	1	295	LEN=295
Unigene15097_All	1	295	LEN=295; minus strand
Unigene15101_All	1	505	LEN=505; minus strand
Unigene15115_All	1	458	LEN=458; minus strand
Unigene15126_All	1	497	LEN=497
Unigene15132_All	1	297	LEN=297; minus strand
Unigene15151_All	1	356	LEN=356; minus strand
Unigene15198_All	1	300	LEN=300
Unigene15211_All	1	251	LEN=557; minus strand
Unigene15216_All	1	436	LEN=436
Unigene15219_All	1	319	LEN=319; minus strand
Unigene15248_All	1	442	LEN=442; minus strand
Unigene15265_All	1	466	LEN=466; minus strand
Unigene15295_All	1	688	LEN=881
Unigene15306_All	1	615	LEN=615; minus strand
Unigene15333_All	1	307	LEN=307
Unigene15336_All	1	324	LEN=324
Unigene15351_All	1	430	LEN=430; minus strand
Unigene15358_All	1	308	LEN=308; minus strand
Unigene15379_All	1	309	LEN=309; minus strand
Unigene15382_All	1	309	LEN=309
Unigene15383_All	1	329	LEN=329
Unigene15393_All	153	549	LEN=549
Unigene15396_All	1	335	LEN=335
Unigene15399_All	1	310	LEN=310
Unigene15428_All	1	466	LEN=466; minus strand
Unigene15449_All	1	332	LEN=332
Unigene15456_All	1	316	LEN=316
Unigene15462_All	1	314	LEN=314
Unigene15463_All	1	323	LEN=323
Unigene15477_All	1	264	LEN=413
Unigene15483_All	1	315	LEN=315
Unigene15484_All	1	371	LEN=371; minus strand
Unigene15486_All	1	765	LEN=765
Unigene15487_All	1	315	LEN=315
Unigene15490_All	1	315	LEN=315; minus strand
Unigene15495_All	1	319	LEN=319; minus strand
Unigene15502_All	1	316	LEN=316
Unigene15511_All	1	316	LEN=316
Unigene15515_All	1	562	LEN=562; minus strand
Unigene15546_All	1	318	LEN=318
Unigene15565_All	1	192	LEN=319
Unigene15570_All	1	905	LEN=905; minus strand
Unigene15575_All	1	319	LEN=319; minus strand
Unigene15579_All	1	320	LEN=320; minus strand
Unigene15582_All	1	435	LEN=435; minus strand
Unigene15585_All	1	374	LEN=374
Unigene15591_All	1	320	LEN=320
Unigene15622_All	1	380	LEN=380
Unigene15629_All	1	459	LEN=459; minus strand
Unigene15645_All	1	379	LEN=379; minus strand
Unigene15646_All	1	323	LEN=323; minus strand
Unigene15684_All	1	436	LEN=436
Unigene15687_All	1	325	LEN=325
Unigene15697_All	1	390	LEN=390; minus strand
Unigene15701_All	1	326	LEN=326; minus strand
Unigene15709_All	96	326	LEN=326; minus strand
Unigene15714_All	1	370	LEN=370; minus strand
Unigene15737_All	1	328	LEN=328
Unigene15743_All	1	347	LEN=409; minus strand
Unigene15765_All	1	400	LEN=400; minus strand
Unigene15767_All	165	589	LEN=589; minus strand
Unigene15780_All	1	331	LEN=331
Unigene15792_All	1	332	LEN=332; minus strand
Unigene15793_All	1	332	LEN=332
Unigene15795_All	1	332	LEN=332; minus strand
Unigene15819_All	1	340	LEN=340
Unigene15852_All	1	980	LEN=980
Unigene15868_All	1	356	LEN=356
Unigene15878_All	1	355	LEN=355
Unigene15883_All	1	341	LEN=341
Unigene15884_All	1	367	LEN=367
Unigene15916_All	1	355	LEN=355; minus strand
Unigene15923_All	1	386	LEN=386; minus strand
Unigene15926_All	1	1174	LEN=1174; minus strand
Unigene15949_All	1	469	LEN=543
Unigene15950_All	1	306	LEN=409
Unigene15998_All	1	343	LEN=343
Unigene16014_All	1	344	LEN=344
Unigene16058_All	1	423	LEN=423
Unigene16063_All	1	346	LEN=346
Unigene16075_All	1	387	LEN=387
Unigene16079_All	1	350	LEN=350
Unigene16163_All	1	770	LEN=947; minus strand
Unigene16218_All	1	354	LEN=354
Unigene16245_All	1	356	LEN=356; minus strand
Unigene16268_All	1	358	LEN=358; minus strand
Unigene16298_All	174	4019	LEN=4161; minus strand
Unigene16307_All	1	487	LEN=487; minus strand
Unigene16365_All	1	405	LEN=405
Unigene16368_All	1	377	LEN=377
Unigene16408_All	1	367	LEN=367
Unigene16411_All	1	367	LEN=367; minus strand
Unigene16437_All	1	491	LEN=491
Unigene16445_All	1	369	LEN=369
Unigene16454_All	1	370	LEN=370; minus strand
Unigene16466_All	1	154	LEN=371; minus strand
Unigene16501_All	1	629	LEN=802
Unigene16507_All	1	964	LEN=964
Unigene16517_All	1	374	LEN=374
Unigene16536_All	1	375	LEN=375; minus strand
Unigene16552_All	1	376	LEN=376; minus strand
Unigene16559_All	1	438	LEN=438
Unigene16585_All	1	378	LEN=378
Unigene16683_All	1	560	LEN=560
Unigene16692_All	1	587	LEN=614
Unigene16751_All	1	389	LEN=389; minus strand
Unigene16772_All	1	398	LEN=398; minus strand
Unigene16774_All	1	614	LEN=614; minus strand
Unigene16796_All	1	467	LEN=467; minus strand
Unigene16802_All	1	392	LEN=392
Unigene16834_All	1	395	LEN=395
Unigene16835_All	1	395	LEN=395
Unigene16873_All	1	873	LEN=873
Unigene16894_All	1	400	LEN=400; minus strand
Unigene16897_All	1	400	LEN=400
Unigene16899_All	1	400	LEN=400; minus strand
Unigene16910_All	1	642	LEN=642; minus strand
Unigene16916_All	1	466	LEN=466; minus strand
Unigene16946_All	1	404	LEN=404; minus strand
Unigene16975_All	1	579	LEN=579; minus strand
Unigene16989_All	1	407	LEN=407
Unigene17021_All	1	458	LEN=458; minus strand
Unigene17045_All	263	1336	LEN=1569; minus strand
Unigene17067_All	1	476	LEN=476
Unigene17072_All	1	492	LEN=492; minus strand
Unigene17079_All	1	437	LEN=692
Unigene17087_All	1	474	LEN=474; minus strand
Unigene17096_All	1	440	LEN=440
Unigene17105_All	1	417	LEN=417
Unigene17111_All	1	442	LEN=442; minus strand
Unigene17128_All	1	212	LEN=418
Unigene17138_All	1	502	LEN=856; minus strand
Unigene17141_All	1	1213	LEN=1213; minus strand
Unigene17151_All	1	423	LEN=423; minus strand
Unigene17165_All	1	422	LEN=422; minus strand
Unigene17202_All	1	435	LEN=435; minus strand
Unigene17203_All	1	435	LEN=435; minus strand
Unigene17205_All	1	424	LEN=424
Unigene17223_All	1	425	LEN=425; minus strand
Unigene17228_All	1	426	LEN=426
Unigene17231_All	1	354	LEN=695
Unigene17234_All	1	426	LEN=426; minus strand
Unigene17238_All	1	812	LEN=1157; minus strand
Unigene17250_All	1	498	LEN=498
Unigene17263_All	1	429	LEN=429; minus strand
Unigene17264_All	1	289	LEN=429
Unigene17272_All	1	429	LEN=429
Unigene17282_All	1	430	LEN=430; minus strand
Unigene17305_All	1	639	LEN=639; minus strand
Unigene17330_All	1	291	LEN=511; minus strand
Unigene17383_All	1	632	LEN=632; minus strand
Unigene17395_All	1	502	LEN=502
Unigene17399_All	1	460	LEN=460
Unigene17421_All	1	234	LEN=441
Unigene17427_All	1	445	LEN=445; minus strand
Unigene17440_All	1	443	LEN=443; minus strand
Unigene17441_All	1	443	LEN=443; minus strand
Unigene17450_All	1	444	LEN=444; minus strand
Unigene17456_All	1	444	LEN=444
Unigene17503_All	1	447	LEN=447; minus strand
Unigene17517_All	1	495	LEN=536; minus strand
Unigene17518_All	1	631	LEN=841; minus strand
Unigene17523_All	1	449	LEN=449; minus strand
Unigene17536_All	1	450	LEN=450; minus strand
Unigene17541_All	1	455	LEN=455
Unigene17552_All	1	504	LEN=504
Unigene17592_All	1	454	LEN=454; minus strand
Unigene17670_All	1	461	LEN=461; minus strand
Unigene17737_All	1	727	LEN=727
Unigene17738_All	1	465	LEN=465
Unigene17741_All	1	179	LEN=466; minus strand
Unigene17758_All	1	1223	LEN=1319
Unigene17786_All	1	564	LEN=564; minus strand
Unigene17793_All	1	489	LEN=489; minus strand
Unigene17797_All	1	470	LEN=470
Unigene17835_All	1	466	LEN=532
Unigene17851_All	1	531	LEN=531; minus strand
Unigene17893_All	1	478	LEN=478; minus strand
Unigene17909_All	1	479	LEN=479
Unigene17919_All	1	506	LEN=506; minus strand
Unigene17942_All	1	489	LEN=489
Unigene17943_All	1	997	LEN=997; minus strand
Unigene17944_All	1	455	LEN=503
Unigene17956_All	1	485	LEN=485
Unigene17962_All	264	484	LEN=484; minus strand
Unigene17968_All	1	582	LEN=582; minus strand
Unigene17975_All	1	486	LEN=486; minus strand
Unigene17978_All	1	474	LEN=806
Unigene18003_All	1	488	LEN=488; minus strand
Unigene18017_All	1	594	LEN=2081; minus strand
Unigene18031_All	1	524	LEN=524
Unigene18036_All	1	497	LEN=497; minus strand
Unigene18057_All	1	508	LEN=508; minus strand
Unigene18083_All	1	497	LEN=497; minus strand
Unigene18109_All	1	500	LEN=500
Unigene18127_All	1	502	LEN=502
Unigene18148_All	1	114	LEN=2765
Unigene18151_All	1	505	LEN=505
Unigene18164_All	1	566	LEN=566
Unigene18172_All	1	508	LEN=508
Unigene18173_All	1	508	LEN=508; minus strand
Unigene18187_All	1	511	LEN=511; minus strand
Unigene18191_All	1	511	LEN=511; minus strand
Unigene18229_All	1	145	LEN=516; minus strand
Unigene18246_All	1	518	LEN=518; minus strand
Unigene18258_All	1	428	LEN=1563; minus strand
Unigene18282_All	351	1151	LEN=1235
Unigene18310_All	1	232	LEN=525
Unigene18316_All	1	724	LEN=724; minus strand
Unigene18328_All	1	529	LEN=529; minus strand
Unigene18417_All	1	536	LEN=536
Unigene18440_All	422	1114	LEN=1389
Unigene18459_All	1	542	LEN=542
Unigene18527_All	1	486	LEN=549
Unigene18626_All	1	560	LEN=560
Unigene18657_All	1	611	LEN=611
Unigene18663_All	1	565	LEN=565; minus strand
Unigene18665_All	1	682	LEN=682; minus strand
Unigene18668_All	1	566	LEN=566; minus strand
Unigene18670_All	1	800	LEN=1262; minus strand
Unigene18674_All	1	391	LEN=566
Unigene18742_All	234	658	LEN=658
Unigene18747_All	1	493	LEN=584; minus strand
Unigene18754_All	1	575	LEN=575
Unigene18788_All	1	407	LEN=579
Unigene18823_All	1	583	LEN=583
Unigene18828_All	1	584	LEN=584; minus strand
Unigene18835_All	1	585	LEN=585; minus strand
Unigene18848_All	1	466	LEN=656; minus strand
Unigene18853_All	1	597	LEN=597
Unigene18872_All	1	348	LEN=590
Unigene18893_All	1	592	LEN=592; minus strand
Unigene18924_All	1	595	LEN=595
Unigene18932_All	1	596	LEN=596
Unigene18959_All	1	600	LEN=600
Unigene19018_All	1	743	LEN=743
Unigene19058_All	1	613	LEN=613
Unigene19068_All	1	409	LEN=982; minus strand
Unigene19074_All	1	347	LEN=614; minus strand
Unigene19081_All	1	639	LEN=639
Unigene19084_All	1	615	LEN=615
Unigene19099_All	1	414	LEN=617; minus strand
Unigene19131_All	96	622	LEN=622; minus strand
Unigene19146_All	1	625	LEN=625
Unigene19159_All	1	725	LEN=725; minus strand
Unigene19182_All	1	630	LEN=630; minus strand
Unigene19196_All	1	633	LEN=633; minus strand
Unigene19206_All	1	402	LEN=737
Unigene19222_All	1	640	LEN=640; minus strand
Unigene19237_All	1	639	LEN=639
Unigene19273_All	1	516	LEN=645; minus strand
Unigene19283_All	122	657	LEN=657; minus strand
Unigene19307_All	383	2074	LEN=2247
Unigene19324_All	1	653	LEN=653; minus strand
Unigene19331_All	1	628	LEN=711
Unigene19349_All	1	792	LEN=792; minus strand
Unigene19380_All	1	636	LEN=891
Unigene19393_All	1	665	LEN=665; minus strand
Unigene19415_All	1	444	LEN=667
Unigene19418_All	1	712	LEN=712; minus strand
Unigene19454_All	98	672	LEN=672; minus strand
Unigene19469_All	162	1243	LEN=1243; minus strand
Unigene19471_All	1	677	LEN=677; minus strand
Unigene19494_All	421	680	LEN=680; minus strand
Unigene19518_All	1	727	LEN=727; minus strand
Unigene19521_All	1	391	LEN=683; minus strand
Unigene19536_All	1	686	LEN=686; minus strand
Unigene19559_All	1	689	LEN=689
Unigene19583_All	196	694	LEN=694; minus strand
Unigene19586_All	1	539	LEN=695; minus strand
Unigene19598_All	1	607	LEN=696
Unigene19621_All	1	944	LEN=944
Unigene19635_All	1	716	LEN=716; minus strand
Unigene19638_All	1	703	LEN=703; minus strand
Unigene19641_All	1	770	LEN=770
Unigene19642_All	1	704	LEN=704; minus strand
Unigene19647_All	1	704	LEN=704; minus strand
Unigene19654_All	1	424	LEN=704
Unigene19662_All	1	646	LEN=705; minus strand
Unigene19699_All	1	712	LEN=712
Unigene19720_All	1	717	LEN=717; minus strand
Unigene19752_All	1	723	LEN=723
Unigene19761_All	1	631	LEN=792
Unigene19770_All	1	596	LEN=725
Unigene19804_All	1	363	LEN=1235
Unigene19806_All	443	1140	LEN=1140; minus strand
Unigene19824_All	1	897	LEN=897; minus strand
Unigene19829_All	1	819	LEN=819
Unigene19846_All	1	636	LEN=740; minus strand
Unigene19864_All	1	666	LEN=1476
Unigene19923_All	1	756	LEN=756
Unigene19942_All	1	330	LEN=759
Unigene19956_All	1	347	LEN=762
Unigene19996_All	1	773	LEN=773
Unigene20050_All	1	821	LEN=821; minus strand
Unigene20080_All	1	790	LEN=790
Unigene20100_All	1	914	LEN=1704; minus strand
Unigene20119_All	1	886	LEN=886
Unigene20125_All	1	801	LEN=801; minus strand
Unigene20139_All	1	521	LEN=805; minus strand
Unigene20163_All	1	808	LEN=808; minus strand
Unigene20209_All	346	804	LEN=1018; minus strand
Unigene20211_All	1	818	LEN=818
Unigene20217_All	332	821	LEN=821
Unigene20230_All	1	2607	LEN=3016
Unigene20252_All	1	626	LEN=1025; minus strand
Unigene20286_All	1	773	LEN=1645; minus strand
Unigene20293_All	1	790	LEN=841
Unigene20307_All	1	622	LEN=843; minus strand
Unigene20309_All	1	844	LEN=844; minus strand
Unigene20317_All	1	885	LEN=885
Unigene20319_All	1	315	LEN=1065; minus strand
Unigene20325_All	1	300	LEN=848
Unigene20326_All	1	849	LEN=849
Unigene20331_All	1	399	LEN=959; minus strand
Unigene20332_All	1	701	LEN=850
Unigene20384_All	1	861	LEN=861
Unigene20415_All	1	571	LEN=868
Unigene20423_All	1	486	LEN=870; minus strand
Unigene20427_All	1	871	LEN=871; minus strand
Unigene20475_All	1	511	LEN=1011; minus strand
Unigene20543_All	1	903	LEN=903
Unigene20565_All	1	905	LEN=905
Unigene20566_All	1	591	LEN=904
Unigene20632_All	1	924	LEN=924; minus strand
Unigene20661_All	1	567	LEN=932
Unigene20749_All	1	663	LEN=1422; minus strand
Unigene20777_All	1	884	LEN=969; minus strand
Unigene20797_All	1	464	LEN=974
Unigene20811_All	1	262	LEN=978
Unigene20857_All	1	842	LEN=990
Unigene20898_All	1	975	LEN=1013
Unigene20905_All	1	1010	LEN=1010; minus strand
Unigene20934_All	1	917	LEN=1097; minus strand
Unigene20955_All	1	1024	LEN=1024
Unigene20973_All	1	810	LEN=1030; minus strand
Unigene21036_All	1	588	LEN=1050
Unigene21037_All	1	1051	LEN=1051
Unigene21044_All	1	363	LEN=1053
Unigene21052_All	1	916	LEN=1055
Unigene21057_All	1	1135	LEN=1135; minus strand
Unigene21141_All	1	1093	LEN=1093; minus strand
Unigene21205_All	1	1118	LEN=1118; minus strand
Unigene21345_All	1	203	LEN=1474
Unigene21362_All	1	1194	LEN=1194
Unigene21377_All	1	359	LEN=1206
Unigene21392_All	1	845	LEN=1212
Unigene21398_All	1	799	LEN=1216
Unigene21431_All	1	1236	LEN=1236
Unigene21477_All	1	736	LEN=1268; minus strand
Unigene21507_All	1	1112	LEN=1294
Unigene21524_All	1	1278	LEN=1303; minus strand
Unigene21627_All	1	721	LEN=1369; minus strand
Unigene21636_All	1	1068	LEN=1373
Unigene21723_All	1	1368	LEN=1605
Unigene21741_All	1	651	LEN=1468
Unigene21765_All	235	1770	LEN=2209
Unigene21805_All	1	1331	LEN=1527; minus strand
Unigene21814_All	223	1257	LEN=1587
Unigene21858_All	1	1297	LEN=1570
Unigene21893_All	1	996	LEN=1603; minus strand
Unigene21919_All	1	1432	LEN=1633; minus strand
Unigene21927_All	1310	1641	LEN=1641; minus strand
Unigene22004_All	1	899	LEN=1729
Unigene22005_All	1	1682	LEN=1731
Unigene22015_All	1	1641	LEN=1738; minus strand
Unigene22062_All	1	762	LEN=1808
Unigene22098_All	1	1898	LEN=1898; minus strand
Unigene22100_All	281	1390	LEN=1899; minus strand
Unigene22374_All	1	1707	LEN=2754
Unigene22448_All	1	3674	LEN=4147
Unigene22493_All	1	465	LEN=465; minus strand
Unigene22548_All	1	307	LEN=307
Unigene22595_All	1	407	LEN=407; minus strand
Unigene22605_All	1	755	LEN=755
Unigene22614_All	1	511	LEN=662; minus strand
Unigene22624_All	1	736	LEN=736; minus strand
Unigene22638_All	1	285	LEN=285
Unigene22640_All	1	897	LEN=897; minus strand
Unigene22691_All	1	310	LEN=310; minus strand
Unigene22757_All	1	378	LEN=378
Unigene22782_All	1	1653	LEN=1653; minus strand
Unigene22811_All	1	659	LEN=865
Unigene22867_All	1	597	LEN=597; minus strand
Unigene22868_All	1	915	LEN=915
Unigene22869_All	541	1058	LEN=1058
Unigene22908_All	1	486	LEN=486
Unigene22940_All	1	1039	LEN=1039
Unigene22955_All	1	500	LEN=500; minus strand
Unigene22986_All	1	1025	LEN=1025; minus strand
Unigene22987_All	1	357	LEN=357
Unigene23016_All	257	838	LEN=1220; minus strand
Unigene23046_All	1	756	LEN=756
Unigene23052_All	1	701	LEN=701
Unigene23066_All	1	1279	LEN=1279; minus strand
Unigene23149_All	1	557	LEN=946; minus strand
Unigene23228_All	1	458	LEN=1148; minus strand
Unigene23247_All	1	207	LEN=207
Unigene23248_All	1	291	LEN=291
Unigene23292_All	1	612	LEN=612
Unigene23316_All	1	288	LEN=288; minus strand
Unigene23345_All	1	314	LEN=314
Unigene23352_All	1	221	LEN=221; minus strand
Unigene23360_All	1	284	LEN=284
Unigene23379_All	1	233	LEN=233
Unigene23394_All	1	250	LEN=250
Unigene23400_All	1	247	LEN=247
Unigene23424_All	1	328	LEN=328; minus strand
Unigene23439_All	1	286	LEN=286; minus strand
Unigene23468_All	1	998	LEN=1109; minus strand
Unigene23476_All	1	1183	LEN=1183
Unigene23497_All	153	490	LEN=490
Unigene23507_All	75	1071	LEN=1244; minus strand
Unigene23547_All	1	338	LEN=338
Unigene23597_All	151	864	LEN=864
Unigene23608_All	1	989	LEN=1194
Unigene23619_All	1	539	LEN=539; minus strand
Unigene23633_All	1	270	LEN=270
Unigene23646_All	1	226	LEN=375
Unigene23654_All	1	419	LEN=419; minus strand
Unigene23673_All	1	352	LEN=352; minus strand
Unigene23686_All	1	280	LEN=280; minus strand
Unigene23687_All	278	527	LEN=527; minus strand
Unigene23688_All	1	313	LEN=313
Unigene23695_All	1	314	LEN=314; minus strand
Unigene23719_All	1	285	LEN=285
Unigene23852_All	1	316	LEN=316; minus strand
Unigene23854_All	1	321	LEN=321; minus strand
Unigene23896_All	1	331	LEN=331
Unigene23921_All	1	246	LEN=1221
Unigene23934_All	1	555	LEN=555
Unigene23993_All	1	380	LEN=380
Unigene23994_All	1	357	LEN=357
Unigene24003_All	1	236	LEN=1942; minus strand
Unigene24004_All	1	397	LEN=397; minus strand
Unigene24031_All	1	778	LEN=778; minus strand
Unigene24066_All	1	444	LEN=444
Unigene24150_All	1	291	LEN=422; minus strand
Unigene24179_All	1	717	LEN=717; minus strand
Unigene24203_All	1	465	LEN=465; minus strand
Unigene24233_All	1	532	LEN=532
Unigene24275_All	1	479	LEN=479
Unigene24290_All	1	601	LEN=601
Unigene24291_All	305	1321	LEN=2256; minus strand
Unigene24334_All	1	330	LEN=543; minus strand
Unigene24417_All	1	640	LEN=640
Unigene24497_All	1	363	LEN=1226
Unigene24523_All	1	589	LEN=681
Unigene24549_All	1	518	LEN=775
Unigene24556_All	256	826	LEN=826
Unigene24616_All	1	721	LEN=957
Unigene24627_All	247	876	LEN=876; minus strand
Unigene24634_All	1	1015	LEN=1015
Unigene24664_All	1	478	LEN=1034; minus strand
Unigene24673_All	1	805	LEN=969
Unigene24749_All	1	1061	LEN=1283; minus strand
Unigene24792_All	1	1072	LEN=1591; minus strand
Unigene24805_All	1023	1598	LEN=1598; minus strand
Unigene24862_All	1	614	LEN=614
Unigene24936_All	1	804	LEN=1015; minus strand
Unigene24975_All	1	558	LEN=558; minus strand
Unigene25020_All	1	851	LEN=951; minus strand
Unigene25075_All	1	166	LEN=480
Unigene25082_All	1	358	LEN=1686; minus strand
Unigene25112_All	1	297	LEN=708
Unigene25127_All	1	260	LEN=260; minus strand
Unigene25178_All	1	387	LEN=387; minus strand
Unigene25191_All	1	294	LEN=294
Unigene25207_All	1	688	LEN=688
Unigene25217_All	1	950	LEN=1002; minus strand
Unigene25218_All	1	846	LEN=846
Unigene25247_All	1	500	LEN=500; minus strand
Unigene25251_All	1	527	LEN=527
Unigene25319_All	1	461	LEN=461
Unigene25432_All	1	384	LEN=384
Unigene25545_All	1	219	LEN=598
Unigene25584_All	1	353	LEN=353
Unigene25666_All	1	579	LEN=646
Unigene25675_All	1	1779	LEN=2098; minus strand
Unigene25676_All	1	1109	LEN=1354
Unigene25693_All	1	834	LEN=2271
Unigene25711_All	1	551	LEN=551
Unigene25719_All	1	435	LEN=435; minus strand
Unigene25812_All	1	1063	LEN=1178; minus strand
Unigene25818_All	1	1019	LEN=1058
Unigene25847_All	1	649	LEN=649
Unigene25901_All	1	375	LEN=375
Unigene25941_All	1	1745	LEN=2257; minus strand
Unigene25947_All	1	367	LEN=367
Unigene25949_All	1	465	LEN=465; minus strand
Unigene25952_All	1	541	LEN=541; minus strand
Unigene26035_All	1	632	LEN=632
Unigene26051_All	1	308	LEN=308; minus strand
Unigene26052_All	1	598	LEN=598
Unigene26088_All	1	502	LEN=684; minus strand
Unigene26112_All	1	452	LEN=452
Unigene26125_All	138	1439	LEN=1803; minus strand
Unigene26144_All	1	1095	LEN=1095; minus strand
Unigene26196_All	1	514	LEN=514
Unigene26215_All	1	837	LEN=1975
Unigene26225_All	1	666	LEN=1674; minus strand
Unigene26296_All	1	770	LEN=770
Unigene26316_All	1	342	LEN=342
Unigene26414_All	1	447	LEN=447
Unigene26451_All	647	1771	LEN=1917; minus strand
Unigene26460_All	1	356	LEN=356; minus strand
Unigene26510_All	1	453	LEN=453
Unigene26512_All	1	384	LEN=384
Unigene26516_All	1	548	LEN=620; minus strand
Unigene26551_All	1	423	LEN=423; minus strand
Unigene26596_All	1	433	LEN=433; minus strand
Unigene26603_All	1	927	LEN=927
Unigene26626_All	1	838	LEN=974; minus strand
Unigene26678_All	1	404	LEN=496; minus strand
Unigene26715_All	1	349	LEN=349
Unigene26743_All	1	275	LEN=400
Unigene26778_All	1338	2357	LEN=3251
Unigene26787_All	417	1322	LEN=1635; minus strand
Unigene26842_All	1	585	LEN=1462; minus strand
Unigene26900_All	1	353	LEN=353
Unigene27002_All	1	445	LEN=445
Unigene27043_All	1	535	LEN=535; minus strand
Unigene27075_All	1	1535	LEN=1662; minus strand
Unigene27090_All	1	149	LEN=940; minus strand
Unigene27117_All	1	466	LEN=522; minus strand
Unigene27121_All	1	604	LEN=813; minus strand
Unigene27177_All	1	379	LEN=379
Unigene27219_All	1	444	LEN=444; minus strand
Unigene27224_All	1	268	LEN=268
Unigene27302_All	1	368	LEN=368
Unigene27307_All	1	597	LEN=867; minus strand
Unigene27318_All	1	699	LEN=2447; minus strand
Unigene27321_All	1	566	LEN=566; minus strand
Unigene27343_All	1	496	LEN=1544
Unigene27372_All	1	768	LEN=768; minus strand
Unigene27416_All	1	306	LEN=306
Unigene27433_All	1	709	LEN=709
Unigene27456_All	1	583	LEN=583; minus strand
Unigene27467_All	1	671	LEN=1459
Unigene27550_All	1	1138	LEN=1538
Unigene27672_All	1	2208	LEN=2354; minus strand
Unigene27680_All	1	505	LEN=505
Unigene27720_All	1	916	LEN=916
Unigene27737_All	1	517	LEN=517; minus strand
Unigene27752_All	1	600	LEN=600
Unigene27766_All	1	316	LEN=593; minus strand
Unigene27788_All	350	1288	LEN=1288; minus strand
Unigene27862_All	1	546	LEN=636
Unigene27877_All	1	304	LEN=304; minus strand
Unigene27902_All	1	484	LEN=484
Unigene27934_All	1	265	LEN=334; minus strand
Unigene27970_All	1	890	LEN=2128
Unigene28169_All	1	230	LEN=568; minus strand
Unigene28222_All	1	345	LEN=345; minus strand
Unigene28239_All	1	372	LEN=372
Unigene28246_All	1	295	LEN=295
Unigene28293_All	1	294	LEN=360; minus strand
Unigene28403_All	1	320	LEN=320; minus strand
Unigene28534_All	1	515	LEN=1122; minus strand
Unigene28565_All	610	1194	LEN=2119; minus strand
Unigene28592_All	1	580	LEN=580; minus strand
Unigene28595_All	1	134	LEN=1154; minus strand
Unigene28626_All	1	369	LEN=546; minus strand
Unigene28699_All	1	458	LEN=458; minus strand
Unigene28749_All	1	354	LEN=493; minus strand
Unigene28833_All	1	602	LEN=602; minus strand
Unigene28836_All	1	134	LEN=607; minus strand
Unigene28842_All	1	534	LEN=638; minus strand
Unigene28860_All	1	602	LEN=602; minus strand
Unigene29060_All	170	1174	LEN=1421
Unigene29105_All	1	279	LEN=279
Unigene29115_All	1	275	LEN=275
Unigene29130_All	1	297	LEN=297; minus strand
Unigene29144_All	1	401	LEN=401; minus strand
Unigene29195_All	1	228	LEN=228
Unigene29205_All	1	219	LEN=219; minus strand
Unigene29214_All	1	223	LEN=223
Unigene29217_All	1	303	LEN=303
Unigene29221_All	1	216	LEN=216
Unigene29239_All	1	274	LEN=274
Unigene29256_All	1	308	LEN=308
Unigene29259_All	1	248	LEN=248
Unigene29265_All	1	414	LEN=414; minus strand
Unigene29278_All	1	224	LEN=224
Unigene29281_All	1	272	LEN=272; minus strand
Unigene29294_All	1	568	LEN=568
Unigene29312_All	1	230	LEN=230; minus strand
Unigene29315_All	1	200	LEN=200; minus strand
Unigene29346_All	1	203	LEN=203; minus strand
Unigene29351_All	1	254	LEN=254
Unigene29356_All	1	259	LEN=259; minus strand
Unigene29377_All	1	217	LEN=217; minus strand
Unigene29398_All	1	430	LEN=430
Unigene29411_All	1	469	LEN=469
Unigene29449_All	1	1406	LEN=1406; minus strand
Unigene29462_All	1	469	LEN=469
Unigene29476_All	1	604	LEN=604
Unigene29491_All	1	252	LEN=252
Unigene29498_All	1	490	LEN=490
Unigene29520_All	1	359	LEN=359
Unigene29521_All	1	394	LEN=394; minus strand
Unigene29543_All	1	247	LEN=247; minus strand
Unigene29544_All	1	283	LEN=283
Unigene29557_All	1	204	LEN=204
Unigene29558_All	1	204	LEN=204
Unigene29564_All	1	228	LEN=228; minus strand
Unigene29565_All	1	364	LEN=364
Unigene29573_All	1	211	LEN=211; minus strand
Unigene29600_All	1	251	LEN=251; minus strand
Unigene29616_All	1	501	LEN=501; minus strand
Unigene29617_All	1	383	LEN=383
Unigene29630_All	1	310	LEN=310; minus strand
Unigene29635_All	1	214	LEN=214; minus strand
Unigene29637_All	1	248	LEN=248
Unigene29659_All	1	476	LEN=476; minus strand
Unigene29668_All	1	265	LEN=265
Unigene29679_All	1	462	LEN=462
Unigene29680_All	1	388	LEN=388
Unigene29685_All	1	273	LEN=273
Unigene29700_All	1	226	LEN=226
Unigene29715_All	1	261	LEN=261
Unigene29734_All	1	363	LEN=363; minus strand
Unigene29742_All	1	304	LEN=304; minus strand
Unigene29748_All	77	262	LEN=262
Unigene29763_All	1	297	LEN=297; minus strand
Unigene29774_All	1	387	LEN=387
Unigene29776_All	1	432	LEN=432; minus strand
Unigene29785_All	1	305	LEN=305
Unigene29794_All	1	339	LEN=339
Unigene29817_All	1	298	LEN=298
Unigene29825_All	1	233	LEN=233
Unigene29833_All	1	369	LEN=369; minus strand
Unigene29843_All	1	248	LEN=248; minus strand
Unigene29849_All	1	521	LEN=521
Unigene29853_All	1	260	LEN=260
Unigene29854_All	1	318	LEN=318
Unigene29868_All	1	393	LEN=393; minus strand
Unigene29869_All	1	320	LEN=320
Unigene29883_All	1	254	LEN=254
Unigene29888_All	176	682	LEN=682; minus strand
Unigene29892_All	1	430	LEN=430
Unigene29893_All	1	398	LEN=398; minus strand
Unigene29899_All	1	365	LEN=365; minus strand
Unigene29950_All	1	248	LEN=248
Unigene29964_All	1	372	LEN=372
Unigene29966_All	1	277	LEN=277; minus strand
Unigene29986_All	1	226	LEN=226
Unigene29990_All	1	254	LEN=254
Unigene29991_All	1	522	LEN=522
Unigene29998_All	1	221	LEN=221; minus strand
Unigene30006_All	1	234	LEN=234
Unigene30039_All	1	665	LEN=665
Unigene30055_All	1	345	LEN=345
Unigene30059_All	1	231	LEN=231
Unigene30066_All	1	214	LEN=214
Unigene30083_All	1	397	LEN=397; minus strand
Unigene30103_All	1	402	LEN=402
Unigene30108_All	1	312	LEN=312
Unigene30126_All	1	411	LEN=411
Unigene30134_All	1	204	LEN=204
Unigene30144_All	1	228	LEN=228; minus strand
Unigene30152_All	1	413	LEN=413; minus strand
Unigene30178_All	1	210	LEN=210
Unigene30185_All	1	208	LEN=208; minus strand
Unigene30202_All	1	329	LEN=329
Unigene30205_All	1	399	LEN=399; minus strand
Unigene30238_All	1	297	LEN=297; minus strand
Unigene30251_All	1	231	LEN=231
Unigene30257_All	1	254	LEN=254
Unigene30270_All	1	366	LEN=366; minus strand
Unigene30278_All	1	330	LEN=330; minus strand
Unigene30304_All	1	201	LEN=201
Unigene30307_All	1	280	LEN=589
Unigene30320_All	1	345	LEN=345
Unigene30323_All	1	252	LEN=252
Unigene30335_All	1	358	LEN=358
Unigene30351_All	1	201	LEN=201; minus strand
Unigene30368_All	1	479	LEN=479
Unigene30406_All	1	523	LEN=523; minus strand
Unigene30438_All	1	309	LEN=309; minus strand
Unigene30450_All	1	269	LEN=269; minus strand
Unigene30452_All	1	354	LEN=354
Unigene30461_All	1	377	LEN=377; minus strand
Unigene30465_All	1	411	LEN=411; minus strand
Unigene30516_All	1	248	LEN=248
Unigene30522_All	1	495	LEN=495; minus strand
Unigene30524_All	1	205	LEN=205; minus strand
Unigene30550_All	1	256	LEN=256
Unigene30559_All	1	320	LEN=320
Unigene30588_All	1	203	LEN=203
Unigene30590_All	1	210	LEN=210
Unigene30597_All	1	356	LEN=356
Unigene30602_All	1	231	LEN=231
Unigene30610_All	1	213	LEN=213
Unigene30617_All	1	289	LEN=289
Unigene30619_All	1	253	LEN=253
Unigene30623_All	1	291	LEN=291; minus strand
Unigene30661_All	97	334	LEN=334; minus strand
Unigene30664_All	1	253	LEN=253; minus strand
Unigene30667_All	1	201	LEN=201; minus strand
Unigene30687_All	1	404	LEN=404; minus strand
Unigene30694_All	1	307	LEN=307
Unigene30725_All	1	312	LEN=312
Unigene30735_All	1	264	LEN=264; minus strand
Unigene30737_All	1	365	LEN=365; minus strand
Unigene30747_All	1	748	LEN=748; minus strand
Unigene30787_All	1	297	LEN=297
Unigene30806_All	1	353	LEN=353; minus strand
Unigene30834_All	1	228	LEN=228; minus strand
Unigene30888_All	1	203	LEN=203; minus strand
Unigene30894_All	1	203	LEN=203; minus strand
Unigene30902_All	1	266	LEN=266
Unigene30907_All	1	368	LEN=1080
Unigene30944_All	1	227	LEN=227; minus strand
Unigene30949_All	1	560	LEN=560; minus strand
Unigene31013_All	1	269	LEN=269; minus strand
Unigene31023_All	1	379	LEN=379
Unigene31029_All	1	244	LEN=244
Unigene31056_All	269	1016	LEN=1016
Unigene31060_All	1	244	LEN=244
Unigene31073_All	1	200	LEN=200
Unigene31075_All	1	207	LEN=207; minus strand
Unigene31083_All	1	213	LEN=213; minus strand
Unigene31099_All	1	203	LEN=203; minus strand
Unigene31107_All	1	272	LEN=272; minus strand
Unigene31120_All	1	392	LEN=392
Unigene31158_All	1	846	LEN=846
Unigene31169_All	1	291	LEN=291
Unigene31170_All	1	200	LEN=200; minus strand
Unigene31174_All	1	212	LEN=212
Unigene31183_All	1	203	LEN=203
Unigene31193_All	1	209	LEN=209; minus strand
Unigene31201_All	1	608	LEN=608; minus strand
Unigene31205_All	1	205	LEN=205; minus strand
Unigene31210_All	1	345	LEN=345
Unigene31214_All	1	719	LEN=719
Unigene31229_All	1	213	LEN=213
Unigene31245_All	1	280	LEN=280
Unigene31286_All	1	297	LEN=297; minus strand
Unigene31299_All	1	342	LEN=342; minus strand
Unigene31305_All	1	570	LEN=570
Unigene31334_All	1	898	LEN=898; minus strand
Unigene31337_All	1	403	LEN=403; minus strand
Unigene31358_All	1	325	LEN=325
Unigene31360_All	1	393	LEN=393; minus strand
Unigene31365_All	1	824	LEN=974; minus strand
Unigene31408_All	1	207	LEN=207; minus strand
Unigene31434_All	1	269	LEN=269
Unigene31438_All	1	318	LEN=318; minus strand
Unigene31441_All	1	251	LEN=384; minus strand
Unigene31444_All	1	338	LEN=338
Unigene31448_All	1	315	LEN=315
Unigene31462_All	1	265	LEN=265; minus strand
Unigene31468_All	1	269	LEN=269
Unigene31480_All	1	210	LEN=210; minus strand
Unigene31484_All	1	324	LEN=324
Unigene31492_All	1	228	LEN=228
Unigene31498_All	1	562	LEN=562; minus strand
Unigene31505_All	1	212	LEN=212; minus strand
Unigene31507_All	290	1363	LEN=2277
Unigene31509_All	1	203	LEN=203
Unigene31551_All	1	551	LEN=551
Unigene31573_All	1	211	LEN=211; minus strand
Unigene31578_All	1	245	LEN=245; minus strand
Unigene31580_All	1	393	LEN=393
Unigene31591_All	1	968	LEN=968; minus strand
Unigene31632_All	1	219	LEN=219
Unigene31637_All	1	243	LEN=243
Unigene31640_All	1	414	LEN=414; minus strand
Unigene31649_All	1	617	LEN=617
Unigene31650_All	1	211	LEN=211
Unigene31664_All	1	210	LEN=210; minus strand
Unigene31710_All	1	213	LEN=213; minus strand
Unigene31732_All	1	203	LEN=203
Unigene31745_All	1	317	LEN=317
Unigene31763_All	1	379	LEN=379; minus strand
Unigene31767_All	1	200	LEN=200; minus strand
Unigene31770_All	1	216	LEN=216; minus strand
Unigene31771_All	1	393	LEN=393
Unigene31791_All	1	200	LEN=200
Unigene31816_All	1	609	LEN=627; minus strand
Unigene31841_All	1	215	LEN=215; minus strand
Unigene31855_All	1	438	LEN=438
Unigene31881_All	1	216	LEN=216; minus strand
Unigene31883_All	1	240	LEN=240
Unigene31893_All	1	1345	LEN=1345
Unigene31902_All	1	208	LEN=208
Unigene31909_All	1	217	LEN=217; minus strand
Unigene31921_All	1	216	LEN=216
Unigene31922_All	1	325	LEN=325; minus strand
Unigene31931_All	1	221	LEN=221
Unigene31937_All	1	207	LEN=207
Unigene31947_All	1	328	LEN=328
Unigene31965_All	1	565	LEN=565; minus strand
Unigene31967_All	1	340	LEN=340
Unigene31977_All	1	217	LEN=217
Unigene31990_All	1	225	LEN=225
Unigene31991_All	1	353	LEN=353
Unigene31996_All	1	261	LEN=261
Unigene32020_All	1	381	LEN=381; minus strand
Unigene32026_All	1	205	LEN=205
Unigene32033_All	1	563	LEN=563; minus strand
Unigene32041_All	1	229	LEN=229
Unigene32082_All	1	212	LEN=212
Unigene32084_All	1	211	LEN=211
Unigene32088_All	1	252	LEN=252; minus strand
Unigene32098_All	1	223	LEN=223; minus strand
Unigene32100_All	1	251	LEN=251
Unigene32113_All	1	483	LEN=483; minus strand
Unigene32115_All	1	222	LEN=222
Unigene32125_All	1	340	LEN=340; minus strand
Unigene32146_All	1	243	LEN=243
Unigene32193_All	1	403	LEN=403
Unigene32205_All	1	249	LEN=249; minus strand
Unigene32214_All	1	226	LEN=226
Unigene32218_All	1	226	LEN=226
Unigene32243_All	1	229	LEN=229; minus strand
Unigene32245_All	1	229	LEN=229
Unigene32264_All	356	1133	LEN=1133; minus strand
Unigene32279_All	1	624	LEN=624; minus strand
Unigene32287_All	1	672	LEN=672; minus strand
Unigene32291_All	1	225	LEN=225; minus strand
Unigene32303_All	1	229	LEN=229
Unigene32326_All	1	292	LEN=292; minus strand
Unigene32331_All	1	367	LEN=367
Unigene32342_All	1	384	LEN=384
Unigene32353_All	1	255	LEN=255
Unigene32354_All	1	223	LEN=223; minus strand
Unigene32359_All	1	337	LEN=337; minus strand
Unigene32371_All	1	228	LEN=228
Unigene32382_All	1	229	LEN=229; minus strand
Unigene32383_All	1	450	LEN=450
Unigene32405_All	1	220	LEN=220
Unigene32430_All	1	234	LEN=234; minus strand
Unigene32433_All	1	220	LEN=220
Unigene32444_All	1	406	LEN=406
Unigene32450_All	1	424	LEN=424; minus strand
Unigene32488_All	1	292	LEN=292
Unigene32489_All	1	433	LEN=433; minus strand
Unigene32529_All	1	488	LEN=488
Unigene32573_All	1	691	LEN=691
Unigene32583_All	1	523	LEN=765
Unigene32604_All	1	260	LEN=260; minus strand
Unigene32624_All	1	495	LEN=987; minus strand
Unigene32630_All	1	235	LEN=235
Unigene32631_All	1	238	LEN=238; minus strand
Unigene32632_All	1	250	LEN=250
Unigene32640_All	1	243	LEN=243; minus strand
Unigene32646_All	1	216	LEN=216; minus strand
Unigene32657_All	1	395	LEN=395
Unigene32658_All	1	372	LEN=372
Unigene32662_All	1	223	LEN=223; minus strand
Unigene32702_All	1	243	LEN=243
Unigene32728_All	139	473	LEN=473
Unigene32756_All	1	240	LEN=240
Unigene32779_All	385	843	LEN=1203
Unigene32786_All	1	389	LEN=389
Unigene32792_All	1	246	LEN=246; minus strand
Unigene32802_All	1	262	LEN=801; minus strand
Unigene32804_All	1	246	LEN=246; minus strand
Unigene32823_All	1	245	LEN=245; minus strand
Unigene32832_All	1	346	LEN=346; minus strand
Unigene32845_All	1	373	LEN=373
Unigene32874_All	1	403	LEN=403
Unigene32905_All	1	244	LEN=244
Unigene32912_All	1	230	LEN=230
Unigene32935_All	1	240	LEN=240; minus strand
Unigene32970_All	1	442	LEN=442; minus strand
Unigene32979_All	1	384	LEN=384
Unigene32988_All	1	367	LEN=367; minus strand
Unigene33001_All	1	350	LEN=350; minus strand
Unigene33008_All	1	269	LEN=269
Unigene33011_All	1	420	LEN=420; minus strand
Unigene33039_All	1	253	LEN=253
Unigene33043_All	1	243	LEN=243; minus strand
Unigene33047_All	1	247	LEN=247
Unigene33075_All	1	257	LEN=257; minus strand
Unigene33085_All	1	254	LEN=254
Unigene33087_All	1	352	LEN=352; minus strand
Unigene33088_All	1	548	LEN=548; minus strand
Unigene33107_All	95	382	LEN=382; minus strand
Unigene33111_All	1	247	LEN=247; minus strand
Unigene33137_All	1	254	LEN=254
Unigene33157_All	1	249	LEN=249; minus strand
Unigene33171_All	1	252	LEN=252; minus strand
Unigene33180_All	1	272	LEN=272; minus strand
Unigene33196_All	1	374	LEN=374; minus strand
Unigene33202_All	1	410	LEN=410
Unigene33218_All	1	248	LEN=248
Unigene33222_All	1	237	LEN=237
Unigene33234_All	1	731	LEN=731
Unigene33257_All	1	256	LEN=256
Unigene33260_All	1	451	LEN=451
Unigene33261_All	1	352	LEN=352; minus strand
Unigene33262_All	1	253	LEN=253
Unigene33275_All	1	259	LEN=259; minus strand
Unigene33287_All	1	247	LEN=247; minus strand
Unigene33288_All	1	392	LEN=392; minus strand
Unigene33336_All	1	262	LEN=262
Unigene33337_All	1	252	LEN=252; minus strand
Unigene33349_All	1	219	LEN=219; minus strand
Unigene33355_All	1	256	LEN=256
Unigene33374_All	1	251	LEN=251; minus strand
Unigene33380_All	1	359	LEN=359
Unigene33386_All	1	263	LEN=263
Unigene33391_All	1	252	LEN=252; minus strand
Unigene33403_All	1	243	LEN=243
Unigene33406_All	1	370	LEN=370; minus strand
Unigene33407_All	1	270	LEN=270; minus strand
Unigene33412_All	1	255	LEN=255; minus strand
Unigene33419_All	1	626	LEN=626; minus strand
Unigene33450_All	1	250	LEN=250
Unigene33458_All	1	243	LEN=243
Unigene33480_All	1	392	LEN=392
Unigene33507_All	1	254	LEN=254
Unigene33516_All	1	477	LEN=477; minus strand
Unigene33525_All	1	906	LEN=906; minus strand
Unigene33536_All	1	133	LEN=291
Unigene33547_All	1	333	LEN=333; minus strand
Unigene33551_All	1	385	LEN=519
Unigene33581_All	1	269	LEN=269
Unigene33585_All	1	451	LEN=451
Unigene33591_All	1	342	LEN=342; minus strand
Unigene33633_All	1	453	LEN=682; minus strand
Unigene33642_All	1	271	LEN=271; minus strand
Unigene33649_All	1	686	LEN=686
Unigene33662_All	1	598	LEN=598
Unigene33671_All	1	293	LEN=293
Unigene33690_All	1	267	LEN=267
Unigene33706_All	1	221	LEN=221; minus strand
Unigene33709_All	1	462	LEN=462
Unigene33712_All	1	265	LEN=265; minus strand
Unigene33719_All	1	274	LEN=274
Unigene33730_All	1	840	LEN=840; minus strand
Unigene33750_All	1	262	LEN=262; minus strand
Unigene33770_All	1	272	LEN=272
Unigene33778_All	1	707	LEN=707
Unigene33790_All	1	270	LEN=270; minus strand
Unigene33811_All	1	263	LEN=263
Unigene33826_All	1	296	LEN=296; minus strand
Unigene33829_All	1	262	LEN=262
Unigene33848_All	1	282	LEN=282; minus strand
Unigene33850_All	1	268	LEN=268; minus strand
Unigene33880_All	1	263	LEN=263; minus strand
Unigene33899_All	1	422	LEN=422
Unigene33933_All	1	269	LEN=269; minus strand
Unigene33961_All	1	273	LEN=273
Unigene33980_All	1	268	LEN=268; minus strand
Unigene34008_All	1	270	LEN=270
Unigene34015_All	1	268	LEN=268
Unigene34044_All	1	257	LEN=257
Unigene34046_All	1	266	LEN=266; minus strand
Unigene34049_All	1	271	LEN=271; minus strand
Unigene34052_All	1	421	LEN=421
Unigene34068_All	1	443	LEN=443; minus strand
Unigene34114_All	1	282	LEN=282; minus strand
Unigene34133_All	1	286	LEN=286; minus strand
Unigene34148_All	1	271	LEN=271
Unigene34154_All	1	276	LEN=276
Unigene34187_All	1	279	LEN=279; minus strand
Unigene34208_All	1	302	LEN=302; minus strand
Unigene34218_All	1	420	LEN=420
Unigene34242_All	1	428	LEN=428
Unigene34248_All	1	465	LEN=465; minus strand
Unigene34250_All	1	1086	LEN=1086; minus strand
Unigene34284_All	1	355	LEN=355; minus strand
Unigene34305_All	1	566	LEN=652; minus strand
Unigene34310_All	1	292	LEN=292; minus strand
Unigene34318_All	1	276	LEN=276; minus strand
Unigene34323_All	1	257	LEN=257; minus strand
Unigene34337_All	1	285	LEN=285
Unigene34338_All	191	437	LEN=437; minus strand
Unigene34345_All	1	284	LEN=284; minus strand
Unigene34349_All	1	720	LEN=720; minus strand
Unigene34367_All	1	302	LEN=302
Unigene34384_All	1	281	LEN=281; minus strand
Unigene34397_All	1	273	LEN=273
Unigene34397_All;a	1	273	LEN=273; minus strand
Unigene34416_All	1	279	LEN=279
Unigene34437_All	1	614	LEN=849; minus strand
Unigene34457_All	1	270	LEN=270; minus strand
Unigene34505_All	1	292	LEN=292; minus strand
Unigene34510_All	1	286	LEN=286
Unigene34515_All	1	448	LEN=448; minus strand
Unigene34530_All	1	293	LEN=293; minus strand
Unigene34532_All	1	291	LEN=291
Unigene34541_All	1	263	LEN=263
Unigene34552_All	1	285	LEN=285
Unigene34564_All	1	298	LEN=298
Unigene34566_All	1	577	LEN=577
Unigene34569_All	1	293	LEN=293
Unigene34591_All	1	451	LEN=451; minus strand
Unigene34596_All	1	276	LEN=276; minus strand
Unigene34597_All	1	683	LEN=683
Unigene34602_All	1	308	LEN=308; minus strand
Unigene34624_All	1	296	LEN=296; minus strand
Unigene34632_All	1	473	LEN=473
Unigene34633_All	1	300	LEN=300; minus strand
Unigene34640_All	1	296	LEN=296
Unigene34643_All	1	132	LEN=325; minus strand
Unigene34657_All	1	304	LEN=304; minus strand
Unigene34664_All	1	289	LEN=289
Unigene34683_All	1	297	LEN=297
Unigene34692_All	1	290	LEN=290
Unigene34693_All	1	301	LEN=301; minus strand
Unigene34756_All	1	303	LEN=303; minus strand
Unigene34774_All	1	300	LEN=300
Unigene34786_All	1	302	LEN=302; minus strand
Unigene34789_All	1	459	LEN=459
Unigene34791_All	1	296	LEN=296
Unigene34815_All	1	299	LEN=299; minus strand
Unigene34817_All	1	304	LEN=304
Unigene34818_All	1	304	LEN=304
Unigene34834_All	1	303	LEN=303; minus strand
Unigene34847_All	1	304	LEN=304; minus strand
Unigene34852_All	1	266	LEN=296
Unigene34857_All	1	214	LEN=287
Unigene34873_All	1	292	LEN=292; minus strand
Unigene34874_All	1	542	LEN=814
Unigene34885_All	1	590	LEN=590; minus strand
Unigene34887_All	1	318	LEN=318; minus strand
Unigene34916_All	1	312	LEN=312; minus strand
Unigene34920_All	1	230	LEN=691; minus strand
Unigene34928_All	1	335	LEN=335
Unigene34945_All	1	308	LEN=308; minus strand
Unigene34962_All	1	315	LEN=315; minus strand
Unigene34973_All	1	314	LEN=314
Unigene34991_All	1	314	LEN=314; minus strand
Unigene34993_All	1	313	LEN=313; minus strand
Unigene34994_All	1	312	LEN=312
Unigene34998_All	1	312	LEN=312; minus strand
Unigene35027_All	1	307	LEN=307
Unigene35028_All	1	954	LEN=954; minus strand
Unigene35058_All	1	315	LEN=315
Unigene35064_All	1	336	LEN=336
Unigene35068_All	1	313	LEN=313; minus strand
Unigene35070_All	1	199	LEN=317; minus strand
Unigene35078_All	1	345	LEN=345; minus strand
Unigene35085_All	1	283	LEN=283
Unigene35097_All	1	317	LEN=317
Unigene35132_All	1	381	LEN=381
Unigene35142_All	1	397	LEN=397; minus strand
Unigene35143_All	1	613	LEN=613
Unigene35170_All	1	593	LEN=593; minus strand
Unigene35173_All	1	404	LEN=728
Unigene35187_All	1	329	LEN=329; minus strand
Unigene35189_All	1	329	LEN=329
Unigene35198_All	1	518	LEN=518
Unigene35231_All	1	556	LEN=556; minus strand
Unigene35243_All	1	329	LEN=329
Unigene35262_All	1	328	LEN=328
Unigene35263_All	1	560	LEN=560; minus strand
Unigene35268_All	1	566	LEN=566
Unigene35337_All	1	335	LEN=335
Unigene35341_All	1	345	LEN=345
Unigene35344_All	1	338	LEN=338
Unigene35357_All	1	930	LEN=930; minus strand
Unigene35371_All	1	340	LEN=340
Unigene35388_All	1	336	LEN=336
Unigene35400_All	1	361	LEN=361; minus strand
Unigene35413_All	1	597	LEN=597; minus strand
Unigene35418_All	1	332	LEN=332
Unigene35424_All	1	620	LEN=620; minus strand
Unigene35435_All	1	844	LEN=1210; minus strand
Unigene35436_All	1	432	LEN=840; minus strand
Unigene35443_All	1	372	LEN=372
Unigene35448_All	1	353	LEN=353; minus strand
Unigene35455_All	1	579	LEN=579
Unigene35485_All	1	439	LEN=439; minus strand
Unigene35518_All	1	448	LEN=448; minus strand
Unigene35535_All	1	378	LEN=378
Unigene35537_All	1	355	LEN=355
Unigene35571_All	1	252	LEN=353
Unigene35572_All	1	396	LEN=396
Unigene35585_All	1	372	LEN=372; minus strand
Unigene35588_All	1	811	LEN=811
Unigene35599_All	1	388	LEN=388; minus strand
Unigene35617_All	1	359	LEN=359; minus strand
Unigene35635_All	1	370	LEN=370
Unigene35652_All	1	380	LEN=380; minus strand
Unigene35676_All	1	371	LEN=371
Unigene35706_All	1	381	LEN=381
Unigene35712_All	1	694	LEN=694; minus strand
Unigene35728_All	1	392	LEN=392; minus strand
Unigene35750_All	1	382	LEN=382
Unigene35766_All	1	450	LEN=450; minus strand
Unigene35784_All	1	396	LEN=396
Unigene35793_All	686	1744	LEN=1744
Unigene35796_All	1	1189	LEN=1312
Unigene35813_All	1	400	LEN=400
Unigene35815_All	1	419	LEN=419
Unigene35837_All	1	403	LEN=403
Unigene35846_All	1	410	LEN=410; minus strand
Unigene35863_All	1	200	LEN=409; minus strand
Unigene35870_All	1	434	LEN=434; minus strand
Unigene35871_All	1	554	LEN=554
Unigene35872_All	1	412	LEN=412; minus strand
Unigene35881_All	1	413	LEN=413
Unigene35889_All	1	410	LEN=410
Unigene35904_All	1	413	LEN=413
Unigene35939_All	1	425	LEN=425
Unigene35977_All	1	450	LEN=450
Unigene35984_All	1	907	LEN=907; minus strand
Unigene36000_All	1	1088	LEN=1088; minus strand
Unigene36008_All	979	1390	LEN=1390
Unigene36027_All	1	462	LEN=462; minus strand
Unigene36033_All	1	465	LEN=465
Unigene36036_All	1	475	LEN=475; minus strand
Unigene36043_All	1	467	LEN=467
Unigene36054_All	1	1529	LEN=1897
Unigene36084_All	1	937	LEN=937
Unigene36085_All	1	572	LEN=1347; minus strand
Unigene36106_All	1	482	LEN=482
Unigene36112_All	1	522	LEN=522; minus strand
Unigene36114_All	1	586	LEN=586
Unigene36122_All	1	490	LEN=490
Unigene36178_All	1	539	LEN=539; minus strand
Unigene36194_All	1	543	LEN=543
Unigene36199_All	275	549	LEN=549
Unigene36225_All	1	544	LEN=544; minus strand
Unigene36230_All	403	1071	LEN=1071
Unigene36239_All	1	575	LEN=575
Unigene36279_All	1	198	LEN=622; minus strand
Unigene36288_All	1	591	LEN=648
Unigene36294_All	1	686	LEN=2032; minus strand
Unigene36295_All	1	658	LEN=658; minus strand
Unigene36312_All	1	668	LEN=668; minus strand
Unigene36321_All	1	2357	LEN=2357; minus strand
Unigene36324_All	1	704	LEN=704; minus strand
Unigene36331_All	1	644	LEN=700; minus strand
Unigene36337_All	1	734	LEN=734
Unigene36339_All	1	711	LEN=711
Unigene36347_All	1	758	LEN=758; minus strand
Unigene36353_All	1	812	LEN=1504; minus strand
Unigene36370_All	1	817	LEN=817
Unigene36380_All	1	864	LEN=864
Unigene36385_All	1	950	LEN=950
Unigene36433_All	1	200	LEN=200
Unigene36444_All	1	200	LEN=200; minus strand
Unigene36448_All	1	200	LEN=200
Unigene36453_All	1	200	LEN=200; minus strand
Unigene36459_All	1	200	LEN=200
Unigene36461_All	1	200	LEN=200
Unigene36462_All	1	200	LEN=200
Unigene36466_All	1	200	LEN=200; minus strand
Unigene36475_All	1	200	LEN=200; minus strand
Unigene36484_All	1	200	LEN=200; minus strand
Unigene36493_All	1	200	LEN=200; minus strand
Unigene36494_All	1	200	LEN=200
Unigene36497_All	1	200	LEN=200; minus strand
Unigene36505_All	1	200	LEN=200
Unigene36506_All	1	200	LEN=200
Unigene36507_All	1	200	LEN=200; minus strand
Unigene36508_All	1	200	LEN=200
Unigene36514_All	1	200	LEN=200
Unigene36515_All	1	200	LEN=200
Unigene36533_All	1	200	LEN=200; minus strand
Unigene36550_All	1	200	LEN=200
Unigene36554_All	1	200	LEN=200; minus strand
Unigene36557_All	1	200	LEN=200
Unigene36566_All	1	200	LEN=200
Unigene36593_All	1	200	LEN=200; minus strand
Unigene36602_All	1	201	LEN=201; minus strand
Unigene36631_All	1	201	LEN=201; minus strand
Unigene36661_All	1	201	LEN=201; minus strand
Unigene36676_All	1	201	LEN=201
Unigene36705_All	1	201	LEN=201
Unigene36710_All	1	201	LEN=201; minus strand
Unigene36714_All	1	201	LEN=201; minus strand
Unigene36718_All	1	201	LEN=201; minus strand
Unigene36724_All	1	201	LEN=201
Unigene36738_All	1	201	LEN=201; minus strand
Unigene36740_All	1	201	LEN=201
Unigene36749_All	1	201	LEN=201
Unigene36763_All	1	202	LEN=202; minus strand
Unigene36777_All	1	202	LEN=202
Unigene36783_All	1	202	LEN=202
Unigene36785_All	1	202	LEN=202; minus strand
Unigene36801_All	1	202	LEN=202; minus strand
Unigene36821_All	1	202	LEN=202; minus strand
Unigene36827_All	1	202	LEN=202
Unigene36854_All	1	202	LEN=202; minus strand
Unigene36865_All	1	202	LEN=202
Unigene36875_All	1	202	LEN=202
Unigene36881_All	1	202	LEN=202
Unigene36899_All	1	202	LEN=202; minus strand
Unigene36906_All	1	202	LEN=202; minus strand
Unigene36913_All	1	202	LEN=202; minus strand
Unigene36925_All	1	203	LEN=203; minus strand
Unigene36946_All	1	203	LEN=203; minus strand
Unigene36964_All	1	203	LEN=203
Unigene36971_All	1	203	LEN=203
Unigene36979_All	1	203	LEN=203; minus strand
Unigene36988_All	1	203	LEN=203
Unigene36989_All	1	203	LEN=203
Unigene37010_All	1	203	LEN=203
Unigene37012_All	1	203	LEN=203
Unigene37040_All	1	203	LEN=203
Unigene37041_All	1	203	LEN=203
Unigene37049_All	1	203	LEN=203; minus strand
Unigene37057_All	1	203	LEN=203
Unigene37064_All	1	203	LEN=203
Unigene37077_All	1	204	LEN=204
Unigene37081_All	1	204	LEN=204; minus strand
Unigene37099_All	1	204	LEN=204; minus strand
Unigene37116_All	1	204	LEN=204; minus strand
Unigene37118_All	1	204	LEN=204
Unigene37119_All	1	204	LEN=204
Unigene37120_All	1	204	LEN=204
Unigene37121_All	1	204	LEN=204
Unigene37124_All	1	204	LEN=204; minus strand
Unigene37127_All	1	204	LEN=204
Unigene37137_All	1	204	LEN=204
Unigene37151_All	1	204	LEN=204
Unigene37156_All	1	204	LEN=204
Unigene37161_All	1	204	LEN=204
Unigene37168_All	1	204	LEN=204; minus strand
Unigene37174_All	1	204	LEN=204; minus strand
Unigene37183_All	1	204	LEN=204
Unigene37196_All	1	204	LEN=204; minus strand
Unigene37205_All	1	204	LEN=204
Unigene37220_All	1	204	LEN=204; minus strand
Unigene37222_All	1	205	LEN=205
Unigene37249_All	1	205	LEN=205
Unigene37254_All	1	205	LEN=205
Unigene37283_All	1	205	LEN=205; minus strand
Unigene37306_All	1	205	LEN=205; minus strand
Unigene37311_All	1	205	LEN=205; minus strand
Unigene37349_All	1	205	LEN=205
Unigene37361_All	1	206	LEN=206
Unigene37364_All	1	206	LEN=206
Unigene37371_All	1	206	LEN=206; minus strand
Unigene37373_All	1	206	LEN=206
Unigene37378_All	1	206	LEN=206
Unigene37384_All	1	206	LEN=206; minus strand
Unigene37392_All	1	206	LEN=206
Unigene37394_All	1	206	LEN=206; minus strand
Unigene37395_All	1	206	LEN=206; minus strand
[truncated: 5,596 more rows]

## Sheet: Table_S2
Table S2. Non-coding RNA annotation
Gene_ID	Gene_Start	Gene_End	Model_end	Model_start	GC_content	ID	Rfam_acc	Rfam_ID	Score	E-value
Unigene96606_All	49	329	305	1	49	RNaseP_nuc.1	RF00009	RNaseP_nuc	104.4	3.52e-34
Unigene3725_All	3	250	296	18	47	RNaseP_nuc.2	RF00009	RNaseP_nuc	102.79	1.24e-33
Unigene95427_All	1	140	154	1	55	5_8S_rRNA.1	RF00002	5_8S_rRNA	99.12	5.49e-18
Unigene1399_All	396	513	119	1	53	5S_rRNA.1	RF00001	5S_rRNA	73.1	4.48e-16
Unigene60952_All	639	756	119	1	49	5S_rRNA.2	RF00001	5S_rRNA	60.32	8.67e-13
Unigene30123_All	39	159	119	1	50	5S_rRNA.3	RF00001	5S_rRNA	60.3	8.75e-13
Unigene53879_All	103	222	119	1	43	5S_rRNA.4	RF00001	5S_rRNA	59.01	1.88e-12
Unigene23277_All	2294	2413	119	1	52	5S_rRNA.5	RF00001	5S_rRNA	56.83	6.84e-12
Unigene8655_All	850	969	119	1	47	5S_rRNA.6	RF00001	5S_rRNA	56.1	1.05e-11
Unigene23314_All	1	208	259	8	54	RNase_MRP.1	RF00030	RNase_MRP	51.31	2.03e-14
Unigene14342_All	81	153	71	1	55	tRNA.1	RF00005	tRNA	47.62	3.49e-08
Unigene62303_All	192	295	119	1	52	5S_rRNA.7	RF00001	5S_rRNA	45.78	4.73e-09
Unigene94812_All	16	110	97	1	28	mir-598.1	RF01059	mir-598	44.29	4.57e-09
Unigene29943_All	24	143	119	1	46	5S_rRNA.8	RF00001	5S_rRNA	34.93	2.9e-06
Unigene93760_All	1	56	71	1	57	tRNA.2	RF00005	tRNA	32.6	2.82e-05
Unigene29900_All	414	531	119	1	45	5S_rRNA.9	RF00001	5S_rRNA	29.75	6.25e-05
Unigene79438_All	28	158	165	1	46	U1.1	RF00003	U1	29.24	1.69e-07
Unigene19184_All	421	535	119	1	41	5S_rRNA.10	RF00001	5S_rRNA	25.71	0.000682
Unigene33046_All	91	162	71	1	57	tRNA.3	RF00005	tRNA	24.12	0.00123
Unigene11718_All	345	386	108	67	57	5S_rRNA.11	RF00001	5S_rRNA	23.91	0.00198
Unigene32493_All	1	40	107	68	63	5S_rRNA.12	RF00001	5S_rRNA	21.41	0.00867
Unigene7537_All	406	515	119	1	39	5S_rRNA.13	RF00001	5S_rRNA	20.82	0.0123
Unigene51989_All	155	230	119	1	47	5S_rRNA.14	RF00001	5S_rRNA	20.11	0.0187
Unigene53879_All	249	318	119	1	49	5S_rRNA.15	RF00001	5S_rRNA	18.31	0.0543

## Sheet: Table_S3
Table S3. Primer sets designed to flank EST-SSR that is associated with annotated (known) protein coding genes
LOCUS_ID	GENE_ID	PCR_PRODUCT_SIZE	LEFT_PRIMER	LEFT_PRIMER_POS	LEFT_PRIMER_Tm	LEFT_PRIMER_GC	RIGHT_PRIMER	RIGHT_PRIMER_POS	RIGHT_PRIMER_Tm	RIGHT_PRIMER_GC	MICROSAT_POS	REPEAT_TYPE	MOTIF	TRANS_MOTIF	REPEAT_LENGTH	TEST_STATUS
Unigene58198_All_0	Unigene58198_All	150-168	GTTAAGGTGCGTGACTGGGT	1424	60.035	55	TGAAACATTTCCATAATATACAAACCA	1591	59.823	25.926	1552	di-nucleotide	ta	AT	6
Unigene26591_All_0	Unigene26591_All	150-159	TTTGTGTTGGTTTGAAGAACATTT	24	59.828	29.167	TCCCTTTGTTCAACGAGTCA	182	59.262	45	128	di-nucleotide	ag	AG	9
Unigene92731_All_0	Unigene92731_All	200-225	TGCAGAGATGGTGGAGATCTAT	817	58.769	45.455	TCTGGATTTGGATTGCTGCT	1041	60.744	45	872	di-nucleotide	ag	AG	5
Unigene14363_All_0	Unigene14363_All	150-187	GAAAGCTTGAAGAATCCCTGA	232	58.516	42.857	TCCTGTTCCTTTTTCTTCCTTG	418	59.736	40.909	379	di-nucleotide	ga	AG	5
Unigene28515_All_0	Unigene28515_All	150-159	GGGTAAGTTTAGGATTGGGC	273	57.552	50	CTGGCTCGGTGTGCTTTAG	431	59.6	57.895	320	di-nucleotide	ga	AG	32
Unigene22464_All_0	Unigene22464_All	150-151	GCGTGACAAGAACATACCGA	3960	59.722	50	TCTGGAATGATTTTCCCTGG	4110	59.864	45	4005	di-nucleotide	ac	AC	5
Unigene12765_All_0	Unigene12765_All	200-203	TGGTACCAAGCAACATTGGA	789	59.964	45	AGAAGTCGGGTGGAGGAGTT	991	60.111	55	910	di-nucleotide	ga	AG	6
Unigene13955_All_0	Unigene13955_All	150-150	CTTCTAAGTCCAAATCAATGGG	2801	57.75	40.909	AGGAGCGGGAGATAAACGCT	2950	62.458	55	2905	di-nucleotide	tc	AG	5
Unigene33973_All_0	Unigene33973_All	150-155	TTTATTCGTTCATAATCATGCAGTT	156	59.033	28	TGTGTCAAACGCACAAATCA	310	59.721	40	182	di-nucleotide	ac	AC	18
Unigene7968_All_1	Unigene7968_All	250-288	TATTTTCCAAGCCACATCCC	1324	59.762	45	GCCTGCTTTGATATCCTCCA	1611	60.177	50	1520	di-nucleotide	ta	AT	6
Unigene28764_All_0	Unigene28764_All	150-161	CCTTAGGAATGACACCAGCTT	731	58.331	47.619	TTTCATGTCATTTTCAGAGGG	891	57.657	38.095	840	di-nucleotide	ta	AT	5
Unigene22326_All_0	Unigene22326_All	200-244	AACTGCTTCGCCTACTGCTC	1052	59.786	55	AATCCATACCAAGCCAATCG	1295	59.784	45	1245	di-nucleotide	ct	AG	5
Unigene21964_All_0	Unigene21964_All	150-179	TCCAGCATCGTTTAGTGCAG	561	60.011	50	CTAAGCCATGTTTGCCCATT	739	59.96	45	589	di-nucleotide	at	AT	5
Unigene24976_All_0	Unigene24976_All	200-216	CTGCAAATTCCTGTATGGCA	54	59.688	45	GCATTAATTTTATGTTGCATGGG	269	60.431	34.783	156	di-nucleotide	ga	AG	6
Unigene25486_All_0	Unigene25486_All	150-163	GCTGGCAAGTCAAAGGAAGA	92	60.517	50	CAGTTCTCCCATCCTTCATCT	254	58.187	47.619	175	di-nucleotide	ag	AG	16
Unigene54974_All_0	Unigene54974_All	150-155	CAACCTTGGGTACGGTCTGT	65	59.884	55	TGTTTCCTGTTGTATTGCATTATGT	219	59.732	32	92	di-nucleotide	ct	AG	33
Unigene5097_All_0	Unigene5097_All	150-151	AATTGTATGGCGAAGATGGC	289	59.929	45	CCAATATCGTGGAGGAATCG	439	60.288	50	390	di-nucleotide	ga	AG	5
Unigene22901_All_0	Unigene22901_All	200-228	CAGTTGAAGGTCAGGTGCAA	198	59.873	50	TTATTTCGTTGTTTTCCGCC	425	59.943	40	237	di-nucleotide	ct	AG	39
Unigene4619_All_0	Unigene4619_All	150-157	ATCAGGAACCGAGGTCACAG	1074	60.112	55	GCTTGAAGAGTTGAGAGCCAA	1230	59.749	47.619	1147	di-nucleotide	ct	AG	5
Unigene75710_All_0	Unigene75710_All	150-151	ATGACACCGCGCCACTTT	2	62.679	55.556	CTTAATCAAGGCAAATTCTACTTATG	152	57.048	30.769	83	di-nucleotide	ct	AG	6
Unigene31190_All_0	Unigene31190_All	150-184	TGCGATCCCATGATGATAGA	46	59.993	45	TTCGGAAAATTATTTAGAGAAAGCA	229	59.694	28	111	di-nucleotide	tc	AG	43
Unigene21659_All_0	Unigene21659_All	150-153	TTGGTACGCTTTGGTTTGGT	616	60.399	45	ATTACCTTTGGGGAACGAGG	768	60.18	50	702	di-nucleotide	ag	AG	5
Unigene92945_All_0	Unigene92945_All	300-305	AACATCACGGGGAAATTCAA	1100	60.17	40	CTGACGACATGCTTGAGGAA	1404	59.984	50	1158	di-nucleotide	ga	AG	5
Unigene26410_All_0	Unigene26410_All	150-200	GCTTGTTTGCCCTTTCTGTC	1633	59.859	50	ATTAGGCACATTCGAGCCAC	1832	60.103	50	1665	di-nucleotide	ct	AG	5
Unigene25566_All_0	Unigene25566_All	150-155	CCATTATTATCATTTGCTCTTTCG	371	59.101	33.333	TGAGCAGGTAATGAGAGCGA	525	59.697	50	490	di-nucleotide	at	AT	5
Unigene22150_All_0	Unigene22150_All	150-188	TAGTGGGACCGTGAAACCTC	1379	59.966	55	AATCAATGAGAGGCCTGTGG	1566	60.073	50	1476	di-nucleotide	ct	AG	5
Unigene12973_All_0	Unigene12973_All	150-192	CTCCTCAAGCGTTAGCATCC	102	59.978	55	CACGATCATGATTGAGTGCC	293	60.08	50	153	di-nucleotide	ac	AC	5
Unigene8012_All_0	Unigene8012_All	150-172	ATGCAGCTGAAAGGGTGATT	1136	59.7	45	ATACTCACGCCATCCTTTCG	1307	60.096	50	1263	di-nucleotide	ac	AC	7
Unigene73300_All_0	Unigene73300_All	150-196	TTGCTGGTAGTGGTGGGACT	7	60.567	55	ATTCAGGACACCCTCTTCCC	202	60.314	55	137	di-nucleotide	ga	AG	7
Unigene11035_All_0	Unigene11035_All	150-150	ACAGTCTGTTAACGCTTCTTCTCC	123	60.343	45.833	CTCGTTCGTACGTGCGTTT	272	59.92	52.632	228	di-nucleotide	ga	AG	5
Unigene59243_All_0	Unigene59243_All	150-169	TACAAGGCGCTTTCATCTCG	96	61.426	50	TGAATAGCCGCTCAAGGAGT	264	59.978	50	166	di-nucleotide	ct	AG	35
Unigene59807_All_0	Unigene59807_All	250-268	CCTCTGAGGCTACCTCAAACAC	45	60.302	54.545	GCATTTTCCTTCAAATTTGTGC	312	60.816	36.364	176	di-nucleotide	ga	AG	36
Unigene9876_All_0	Unigene9876_All	250-283	CACCCAAGCATCTGAAAACA	92	59.691	45	ACGACAACGATGGAAACTCC	374	59.973	50	137	di-nucleotide	tg	AC	5
Unigene51542_All_1	Unigene51542_All	150-182	GTTCACCCAGGTGACAACAA	566	59.415	50	GCTCTTGAAAGCATTGAGCA	747	59.301	45	621	di-nucleotide	ag	AG	31
Unigene7504_All_0	Unigene7504_All	300-303	CCATCAGCTGTTGCAAGAAA	1472	59.988	45	TGAACAGGCTAAATGCACCA	1774	60.257	45	1726	di-nucleotide	at	AT	5
Unigene63285_All_0	Unigene63285_All	150-183	GCACCACAGGAACTCGTACA	337	59.751	55	CCAGACTTCCTAGTCCAGCG	519	60.005	60	367	di-nucleotide	ct	AG	5
Unigene15860_All_0	Unigene15860_All	150-154	AGTAAGTAGCTGAGCGGGGC	170	60.914	60	ATTCCTGCCATACCCACATC	323	59.635	50	239	di-nucleotide	ac	AC	6
Unigene31919_All_0	Unigene31919_All	150-181	CTTGCGACAGCTATCATCCA	38	59.972	50	CCTACTCCGGAACCTCCTTC	218	60.067	60	123	di-nucleotide	ga	AG	34
Unigene64596_All_0	Unigene64596_All	150-151	TTGTTGGAGGATTAGATTGGC	620	59.033	42.857	TGCCTACCTAGAGAAAGATAGAGAAA	770	58.46	38.462	676	di-nucleotide	tc	AG	12
Unigene20818_All_0	Unigene20818_All	200-238	GCAGCAAGAAATGTATTGCAGTTA	3249	60.652	37.5	AAGCATGACCAATCTGGGAG	3486	60.073	50	3319	di-nucleotide	gt	AC	5
Unigene11523_All_0	Unigene11523_All	150-178	CGTTCAACCACGAATCACCT	1246	60.954	50	ACAGGAGTGGTCAAACCAGG	1423	60.002	55	1333	di-nucleotide	ct	AG	5
Unigene7993_All_0	Unigene7993_All	200-209	GCTGAGTGCTGTCAGTGGAG	1121	59.764	60	CTGTGCAAGTCGAGACGAAG	1329	59.77	55	1239	di-nucleotide	ta	AT	5
Unigene6109_All_0	Unigene6109_All	150-150	TAACTACCCAAAATTGCAGTGCT	3090	60.069	39.13	ATCCTTTAAAATTTCTATGGTATGTCA	3239	57.797	25.926	3115	di-nucleotide	at	AT	5
Unigene6531_All_0	Unigene6531_All	150-150	AGTCAATGGAGGCACCACTC	1147	60.12	55	TTGTTATTGGTGTATCTGCTTTCAA	1296	59.95	32	1225	di-nucleotide	ag	AG	5
Unigene16210_All_0	Unigene16210_All	150-150	TTTGCTACACTGATACCCAGG	193	57.771	47.619	AGCGGTTGAGTGAAGCTGAG	342	60.733	55	235	di-nucleotide	at	AT	5
Unigene20321_All_0	Unigene20321_All	150-194	GGACAACACCCTTGTCAACC	496	60.261	55	AAACACTGATGAAAACCGCC	689	59.978	45	626	di-nucleotide	ga	AG	5
Unigene2772_All_0	Unigene2772_All	150-152	AAGCATCTTGATGTCCAATTCTA	2302	57.9	34.783	GTGAAACTTTTGAAGGCCGA	2453	60.227	45	2407	di-nucleotide	ag	AG	5
Unigene20996_All_0	Unigene20996_All	250-282	GGTGAAGATGAGCTGCATGA	233	59.95	50	ACCAAACCGAAGTTGTCCAG	514	60.005	50	283	di-nucleotide	gt	AC	5
Unigene22405_All_0	Unigene22405_All	150-191	GGTCCTAGAGGTGGGAGAGG	2824	60.066	65	CAATGGACCGCCTACAATTT	3014	59.823	45	2905	di-nucleotide	at	AT	5
Unigene51169_All_1	Unigene51169_All	150-150	TTTTCAATGCCAAATGAAGG	199	58.6	35	TCCTGTCTTACGTGATCGCA	348	60.413	50	223	di-nucleotide	ga	AG	5
Unigene12645_All_0	Unigene12645_All	150-189	TGGAAGAGGTAAGTCAACACCA	1989	59.633	45.455	GAGTTTCTTAGGGCGTCGAA	2177	59.452	50	2012	di-nucleotide	ag	AG	5
Unigene10744_All_0	Unigene10744_All	150-157	TCCACCATATTCCACCCATT	741	59.871	45	CGTAAATTATTGGCCTGCTGA	897	60.102	42.857	848	di-nucleotide	ga	AG	8	YES
Unigene15454_All_0	Unigene15454_All	200-221	TTCCGTCATATCCAGGAAGC	5	60.036	50	AGCTGATCTTGACCCTTGGA	225	59.803	50	67	di-nucleotide	ca	AC	5
Unigene28500_All_0	Unigene28500_All	250-292	TCCACCCCTACCACACTTTC	199	59.82	55	CTGACACTGATGAAGCCAGC	490	59.577	55	224	di-nucleotide	ct	AG	5
Unigene24313_All_0	Unigene24313_All	150-177	CTTCGGGTTGGTTGTCAGAT	551	59.966	50	TTTGCATTGAGCCTCTTTCA	727	59.542	40	686	di-nucleotide	ga	AG	9
Unigene26775_All_0	Unigene26775_All	150-150	ATCACTGTGCTCACTGCTCG	215	60.211	55	ACAAACACGCACTGCAAAGA	364	60.494	45	236	di-nucleotide	ga	AG	38
Unigene22458_All_0	Unigene22458_All	150-161	TTTCTAGGCTATAGAATTCCAGTTGT	2280	58.178	34.615	AAAAGGTACAATACTGAGGCACC	2440	58.643	43.478	2313	di-nucleotide	gt	AC	5
Unigene7476_All_0	Unigene7476_All	150-150	CTACACTAGTAACAAATGCAAGCCA	1570	59.8	40	TGCAAAGCATACTTGAAGGG	1719	58.917	45	1638	di-nucleotide	ta	AT	5
Unigene35622_All_0	Unigene35622_All	150-179	GGACATCCCTAAATCTCCAGC	228	59.917	52.381	CGGAGACCACAGAGACACAA	406	59.864	55	266	di-nucleotide	ct	AG	41
Unigene92888_All_0	Unigene92888_All	150-150	TGTCGTAGCGGTGATTTGAG	607	59.864	50	TTTGGCATTTGATTCACTCG	756	59.664	40	632	di-nucleotide	tc	AG	5
Unigene28883_All_0	Unigene28883_All	300-306	AAGGTTTCCTCAGCAAGCAA	1241	59.993	45	GCAGCTGTCAAAGTGACTCG	1546	59.776	55	1411	di-nucleotide	at	AT	5
Unigene92584_All_0	Unigene92584_All	300-312	TTCTTGCACGACCTTGAGTG	852	60.025	50	TCGGTATAAAGGAAAGACATATTCC	1163	58.918	36	1112	di-nucleotide	at	AT	6
Unigene33350_All_0	Unigene33350_All	150-199	AAGGGTTGCCAGACGTAGG	75	60.119	57.895	TTTTGGATTCGGCAAATAGG	273	59.901	40	114	di-nucleotide	tc	AG	38
Unigene92644_All_0	Unigene92644_All	200-201	GTTCTCCGCGCTCATAAAAG	814	59.982	50	CATCATAAAGAAGACTGCAGTAGCA	1014	59.985	40	975	di-nucleotide	ac	AC	5
Unigene92873_All_0	Unigene92873_All	200-227	CTATGGCATCTTCTGGGGAA	456	60.029	50	TGAGGAGACTGCTGATGTGG	682	59.98	55	493	di-nucleotide	ta	AT	5
Unigene10342_All_0	Unigene10342_All	150-152	AGAGGCACAGACATCTCAACA	1069	58.45	47.619	TTCCATGTGATTGATGGTGC	1220	60.339	45	1130	di-nucleotide	ca	AC	5
Unigene22082_All_0	Unigene22082_All	200-203	GCGCTACAGTTGAGGAGAGC	1239	60.307	60	TGCATAATAAAATCATACTCAGACCA	1441	59.042	30.769	1378	di-nucleotide	tg	AC	5
Unigene47217_All_0	Unigene47217_All	150-170	CAAAGCGGAACTCTCCTGTC	65	59.989	55	CGAGAAGGAGCTCCACAAAG	234	60.126	55	204	di-nucleotide	tc	AG	5
Unigene48918_All_0	Unigene48918_All	150-167	TCTGCTTACATCATGAGGATCATT	8	59.993	37.5	GTAGCACCAGCAGAGGCAGT	174	60.621	60	32	di-nucleotide	tg	AC	5
Unigene71775_All_0	Unigene71775_All	250-297	TGTTTCATCCCTGTCTGCAT	742	59.09	45	TGTCACCCATGCTGTTTGTT	1038	60.008	45	931	di-nucleotide	tc	AG	35
Unigene5916_All_0	Unigene5916_All	200-217	GCTTGGCCACACCTACAACT	1040	60.179	55	TTCGGATAAACGCTCTCAGG	1256	60.344	50	1182	di-nucleotide	ag	AG	5
Unigene9119_All_0	Unigene9119_All	150-151	ATTAGGTTTGCGTCGACCTC	1398	59.198	50	CCAGTCTTCTGGATGTCTTGAG	1548	58.94	50	1492	di-nucleotide	ta	AT	6
Unigene49066_All_0	Unigene49066_All	150-178	CTCGAAATCCTGGTCGATGT	453	60.073	50	CAAGAAAGTGAGCGACAGCA	630	60.324	50	533	di-nucleotide	ct	AG	6
Unigene21498_All_0	Unigene21498_All	150-161	GAAGACAATGATCGTTTGCG	944	59.276	45	CGATGGGCACTTTCTTCCT	1104	60.203	52.632	1007	di-nucleotide	ag	AG	5
Unigene12892_All_0	Unigene12892_All	150-190	AGTCACATGCCCATGAACAA	1878	59.967	45	CTCTCCACTGGGAGCACTTC	2067	59.986	60	1995	di-nucleotide	ct	AG	5
Unigene30974_All_0	Unigene30974_All	150-152	TGTCCTTAACATTGGCCTCA	210	59.123	45	TGCCCTTAATCTCAGCCATC	361	60.177	50	252	di-nucleotide	tc	AG	29
Unigene24848_All_0	Unigene24848_All	200-245	TGATTGATGGACGTCTGCAT	272	60.08	45	TGGAAGTCCCAACACAATCA	516	59.935	45	322	di-nucleotide	tg	AC	5
Unigene4055_All_0	Unigene4055_All	200-214	GAAAGATGCTGGGGATGCTA	295	60.177	50	CAGTGCATCCACTAATCCACA	508	59.581	47.619	462	di-nucleotide	ac	AC	5
Unigene11427_All_0	Unigene11427_All	200-232	TTGGTTGTGTTGACAAGGGA	1879	59.976	45	TTCAGTTGGTGACATGGGAA	2110	59.935	45	2045	di-nucleotide	tc	AG	5
Unigene60810_All_0	Unigene60810_All	150-153	GGTCGGCACTTTTGTCTTGT	141	60.156	50	TGGTGAATTTGAATACGAGGA	293	58.079	38.095	186	di-nucleotide	ag	AG	35
Unigene62299_All_0	Unigene62299_All	150-154	TCTTGCATTGCTTATTCCTGA	24	58.52	38.095	TTCATGGTGTTGCTTCGCTA	177	60.401	45	75	di-nucleotide	ag	AG	5
Unigene49563_All_0	Unigene49563_All	250-268	AATGGCAACGGCTTTAGATG	940	60.096	45	ACGGAAACAGCAGAAGAGGA	1207	59.989	50	1016	di-nucleotide	gt	AC	6
Unigene28690_All_0	Unigene28690_All	200-222	GCATTACATCGGGCAAACTT	940	59.967	45	CCTGGAGTGAAAATCTAGGGAA	1161	59.588	45.455	1086	di-nucleotide	ac	AC	5
Unigene12188_All_0	Unigene12188_All	150-151	TTCGGGGTCAGTATGGCTAC	40	59.955	55	GGAAAGCACGGCAGTAAAAT	190	59.229	45	63	di-nucleotide	ag	AG	5
Unigene28665_All_0	Unigene28665_All	150-199	TTCAGATGTGCTTCTGTGCC	665	59.992	50	TTCCTTCCTGATTGAGTTACTTGA	863	59.304	37.5	804	di-nucleotide	ca	AC	9
Unigene12546_All_0	Unigene12546_All	250-290	GGGAAAATGCCATCATTACG	419	60.153	45	ACCACCCTGGAGAACTTCCT	708	59.968	55	547	di-nucleotide	ca	AC	5
Unigene26990_All_0	Unigene26990_All	150-184	AGGAGCCTCTGCTTCATCTG	4586	59.703	55	AGGTGCATTGAGCTGTGGTA	4769	59.318	50	4683	di-nucleotide	ag	AG	5
Unigene11321_All_0	Unigene11321_All	150-161	CAATGGGTTGGAACGATTTA	1001	58.334	40	GCATCCTTTTCTTGCGAATC	1161	59.791	45	1080	di-nucleotide	ag	AG	5
Unigene89001_All_0	Unigene89001_All	200-206	GCAAAGTCCACATTTCAGCA	262	59.847	45	CGAGATGGAACAAAGCCACT	467	60.255	50	396	di-nucleotide	ct	AG	5
Unigene26106_All_0	Unigene26106_All	150-159	CAGGCAATGACTATACCAGGC	28	59.606	52.381	CCCTGCTGTGTACCTTCCTT	186	59.208	55	141	di-nucleotide	tg	AC	5
Unigene16376_All_0	Unigene16376_All	150-158	AGTGGAAACATGTACCAATGCT	883	58.513	40.909	TTGTTGAGATGTACTGGGCG	1040	59.716	50	946	di-nucleotide	ta	AT	8
Unigene1119_All_0	Unigene1119_All	200-227	TGTGGTATCCCAGGATGGTT	782	60.05	50	ATGCAACAACAGTCACCCAA	1008	60.008	45	873	di-nucleotide	gt	AC	5
Unigene35554_All_0	Unigene35554_All	150-169	AGAACTTTAAGCGGGTGGGT	535	59.998	50	TCGAACACGCAGCAGTAGAC	703	60.207	55	608	di-nucleotide	ac	AC	5
Unigene62588_All_0	Unigene62588_All	300-320	TGGGTGATCTTGAGGTGTGA	926	60.088	50	TCACTGCCAGTCATTTTCCA	1245	60.24	45	1144	di-nucleotide	ac	AC	5
Unigene28730_All_0	Unigene28730_All	150-152	CAAACCAGACCACTTTAAAGACAA	395	59.613	37.5	CAAGATTGAGCCACATGTCAA	546	59.707	42.857	462	di-nucleotide	at	AT	6
Unigene10139_All_0	Unigene10139_All	150-162	TCGCTTGAAATGACACTATAAGTT	3	57.276	33.333	CGCATGGACAGATTTGGTAA	164	59.542	45	50	di-nucleotide	ac	AC	6
Unigene21515_All_0	Unigene21515_All	150-152	TTGGTTGGGATTTGGTTCTT	3780	59.264	40	TTTCAACTCTGAATAAACTTAACACCA	3931	59.576	29.63	3846	di-nucleotide	ta	AT	7
Unigene26871_All_0	Unigene26871_All	150-197	TGGGTAATGAAAATTAATGAATAGTTG	1718	58.816	25.926	AACTCCGTGCGCTATTTTACA	1914	59.793	42.857	1755	di-nucleotide	at	AT	5
Unigene62756_All_0	Unigene62756_All	200-224	GCTCTGTGTCAGGCAAACAA	1331	60.032	50	CTTTCAAATTCGTCAGCGGT	1554	60.249	45	1494	di-nucleotide	ct	AG	5
Unigene96822_All_0	Unigene96822_All	250-270	TGGAATTTTGCTGTGAAACG	59	59.706	40	TCTGCCAGGATTCTCTGTGA	328	59.499	50	85	di-nucleotide	tc	AG	11
Unigene10374_All_0	Unigene10374_All	200-225	GCTTGGAGAAGATAAGCCGA	2059	59.551	50	CTGCCAAGTGACTGTCATCC	2283	59.261	55	2218	di-nucleotide	ga	AG	5
Unigene4695_All_0	Unigene4695_All	250-254	GGAACAGTTCTGCTTGCCTC	2135	59.997	55	ATGTCTGGCAACCAAGTTCC	2388	59.973	50	2266	di-nucleotide	ag	AG	5
Unigene22356_All_0	Unigene22356_All	200-222	TCGTAATTAACTTATTTGGCAACC	265	58.619	33.333	TCCTGTGCGAGATAATGTGC	486	59.83	50	327	di-nucleotide	tc	AG	5
Unigene13073_All_2	Unigene13073_All	150-152	CGACAAACTAGAGAAGAAGCGG	1618	60.544	50	GCCTCATCTCCTCCATCTCC	1769	61.115	60	1653	di-nucleotide	ga	AG	5
Unigene7007_All_0	Unigene7007_All	300-318	GAGACGCAGGAACTCCAGTC	696	59.993	60	TTCTCGCTCGACTTCGTACA	1013	59.74	50	927	di-nucleotide	ag	AG	5
Unigene19650_All_0	Unigene19650_All	300-314	CGCTGGACAGGAGCTAAAAG	286	60.147	55	GGACCTTTGTGCAACATCCT	599	59.973	50	514	di-nucleotide	ca	AC	5
Unigene11431_All_1	Unigene11431_All	150-159	CTGGTTTGTCCACGACAATG	1174	60.001	50	GCAACAGCACCCAAATTTTC	1332	60.49	45	1261	di-nucleotide	ag	AG	5
Unigene13943_All_0	Unigene13943_All	150-193	TCCAGTCGTATTTAAAAGGCGT	36	60.023	40.909	GATGGCCCCATTGAGAGTAG	228	59.508	55	129	di-nucleotide	tc	AG	5
Unigene64477_All_0	Unigene64477_All	150-193	TGCTGACTTCCTGTCTCAGTG	997	59.19	52.381	CAGCCTTTAGTCACGGGTGT	1189	60.171	55	1026	di-nucleotide	ct	AG	5
Unigene49345_All_0	Unigene49345_All	150-169	AATTCCTTCGTGATTGCCTG	132	60.074	45	CACTCCCAACAAGCCTCATT	300	60.111	50	200	di-nucleotide	ga	AG	5
Unigene11941_All_0	Unigene11941_All	150-151	CGGAGACTCCAAGGGATTTC	1819	60.959	55	TCTGACTCGCCGAAAGAGAA	1969	61.196	50	1908	di-nucleotide	tc	AG	5
Unigene6514_All_0	Unigene6514_All	250-255	TGCCACCGTACATACCAGAA	61	59.988	50	AAGTGGACATCCTCCGTTTG	315	59.966	50	260	di-nucleotide	at	AT	5
Unigene56666_All_0	Unigene56666_All	150-173	CACGCTCGCCCTCATATACT	13	60.257	55	TCTGCTTTTGCTTGATGTCAC	185	59.065	42.857	154	di-nucleotide	ag	AG	5
Unigene21824_All_0	Unigene21824_All	200-209	CGTGCACCATGGTAGCTAAA	999	59.752	50	ACATTTCTTTGATGGCCCTG	1207	59.933	45	1074	di-nucleotide	ct	AG	6
Unigene51899_All_0	Unigene51899_All	200-244	GAGATGCAACATGCGCTTTA	286	59.983	45	ACGAAGTTTCAGCAGCGATT	529	60.022	45	356	di-nucleotide	tc	AG	5
Unigene8476_All_0	Unigene8476_All	150-155	GAGTGACAGGCGACGTGAT	1010	59.844	57.895	TAATGCATGAACCTGGCCTT	1164	60.469	45	1131	di-nucleotide	gt	AC	5
Unigene2133_All_0	Unigene2133_All	300-318	TGCCATTCTGTTTCACTTCG	623	59.84	45	AGACGAAGGCATGGAAGAAA	940	59.813	45	902	di-nucleotide	tc	AG	5
Unigene21764_All_0	Unigene21764_All	150-196	AGTCTTGTTGCAGCCTCTCC	993	59.604	55	CACTTCCCAAAAGAGCAAGC	1188	59.993	50	1122	di-nucleotide	ta	AT	5
Unigene24842_All_0	Unigene24842_All	150-194	ATGATGGTGTCCATCTGGGT	1910	60.056	50	GAGCGCCAAAGAATGATGTT	2103	60.221	45	1992	di-nucleotide	ag	AG	5
Unigene53955_All_0	Unigene53955_All	200-228	TTCCTAGTCATGTCCCTGGC	689	60.073	55	CAAGCAGCTGGAAAAGGAAC	916	59.993	50	736	di-nucleotide	tc	AG	5
Unigene29012_All_0	Unigene29012_All	150-180	TGCTAATAACCTGGCTCGCT	767	60.003	50	GTCCGACAGTCTTCTGCTCC	946	59.993	60	912	di-nucleotide	tc	AG	6
Unigene2327_All_0	Unigene2327_All	300-318	GAAAAGAATGCGAATCCCAA	1087	60.016	40	CGAAGACATGGCCTTTCATA	1404	58.721	45	1233	di-nucleotide	ta	AT	6
Unigene9112_All_0	Unigene9112_All	250-273	TGCCAGTATTACCAACATCAGC	1731	60.025	45.455	CAAAGTTGAAACGGGAGCAT	2003	60.11	45	1754	di-nucleotide	ct	AG	5
Unigene63461_All_0	Unigene63461_All	250-295	CAAAAGCACAGACTTTCAGTCG	2184	60.088	45.455	CTCCTGTGGCCAATGAGAAT	2478	60.073	50	2207	di-nucleotide	ga	AG	5
Unigene6790_All_0	Unigene6790_All	150-170	CTTAACCGGGAGGTTGATGA	4979	59.926	50	TTTACAGCTGCCACACGTTC	5148	59.911	50	5018	di-nucleotide	ag	AG	5
Unigene91149_All_0	Unigene91149_All	250-294	CCGTTAATTGGAACTGGCAT	90	59.823	45	CAGCAACGACAGACCTGAAA	383	60.025	50	315	di-nucleotide	ga	AG	5
Unigene7249_All_0	Unigene7249_All	150-200	CCTATCAACTCGGTTCCTTTTG	185	59.994	45.455	CATTAATGCTAAATATTTGACTGAGAA	384	57.369	25.926	347	di-nucleotide	ag	AG	5
Unigene54215_All_0	Unigene54215_All	150-158	TGTAGAACTGTTGCACCCACA	347	60.206	47.619	GGAGTGCCAGTTCTTGAAGC	504	59.997	55	369	di-nucleotide	ac	AC	5
Unigene22163_All_0	Unigene22163_All	200-246	ACATAGCCAAATGTCAGGGG	1466	59.813	50	CACGACGAAATCAAGCAGAA	1711	59.988	45	1500	di-nucleotide	ct	AG	5
Unigene13174_All_1	Unigene13174_All	200-247	TGTACTTGCCCTTGCACTTG	5342	59.904	50	TGAGGAAACCCCTTTGATGT	5588	59.381	45	5423	di-nucleotide	gt	AC	5
Unigene13011_All_0	Unigene13011_All	250-260	GGAGGGAGGCAGAAGTGATT	483	60.596	55	AAATTTGATTTGTTTTCCTATGATGA	742	59.256	23.077	598	di-nucleotide	ga	AG	44
Unigene26006_All_0	Unigene26006_All	200-235	AGAAGCCTTTCGTCTTGCAG	1448	59.757	50	TTCCGGGAGAACTGCTTTTA	1682	59.817	45	1471	di-nucleotide	tc	AG	5
Unigene89201_All_0	Unigene89201_All	250-274	TTCGACGGAACACATAGCAA	129	60.257	45	TGTCCAGCAGACACCAGAAG	402	60.022	55	231	di-nucleotide	cg	CG	5
Unigene12424_All_0	Unigene12424_All	150-173	TCAGGTATGGTCTGGCACTT	1044	58.158	50	CAGGAGCGTGAAGGATGTTT	1216	60.255	50	1148	di-nucleotide	ag	AG	5
Unigene9981_All_0	Unigene9981_All	150-159	CGGAAAGACTTTTGAGCAGG	204	59.986	50	GTCAGGGACCCATGAATTTG	362	60.173	50	323	di-nucleotide	tc	AG	5
Unigene49598_All_0	Unigene49598_All	200-225	TCTCAGTGCAGTTTTGGTCG	2044	60.025	50	CCATTTCGTTCATAATTCCAGA	2268	58.943	36.364	2124	di-nucleotide	ct	AG	5
Unigene12899_All_0	Unigene12899_All	150-165	CTCTGCTTCGTAAAATCGCC	1945	59.982	50	GAACACTTTTGGCATGGGAG	2109	60.495	50	1972	di-nucleotide	ct	AG	8	YES
Unigene24715_All_0	Unigene24715_All	150-183	GTCGATTGTCAAAGAGGGGA	1093	60.05	50	GGACATTGTATGGCGGATTT	1275	59.651	45	1162	di-nucleotide	tc	AG	9
Unigene27513_All_0	Unigene27513_All	150-165	GCTGGAGCTTCTGGAATCAG	1352	60.096	55	TCAGACTTCTCTTCCATCGC	1516	58.1	50	1478	di-nucleotide	ga	AG	9
Unigene22512_All_0	Unigene22512_All	150-151	ATGAGGAATCTTGGCGACG	144	61.164	52.632	CTGTGCCAAGTCACTGAAGC	294	59.622	55	179	di-nucleotide	ga	AG	19
Unigene8194_All_0	Unigene8194_All	300-309	TGGTGCTGATTCGTCTCTTG	50	59.984	50	CTCCTTCATCCATCGTCGTT	358	60.073	50	80	di-nucleotide	tc	AG	5
Unigene20503_All_0	Unigene20503_All	200-243	CACCAGGTGAAGCACAGCTA	528	60.049	55	GCTCAAGCTTCGCAACATTT	770	60.531	45	571	di-nucleotide	ac	AC	6
Unigene65230_All_0	Unigene65230_All	200-203	ACTGTCCCACAGGTCGATTC	303	59.969	55	CCAATTGACATTGGGTCTCC	505	60.173	50	362	di-nucleotide	ac	AC	5
Unigene2417_All_0	Unigene2417_All	150-154	CCCAAATTGTAGGCAGCAGT	885	60.132	50	GGGTGCTCGAGTTCAACAGT	1038	60.307	55	926	di-nucleotide	ag	AG	5
Unigene92851_All_0	Unigene92851_All	150-172	ACCATCACCTTCGTCATCTG	1117	58.511	50	GGAGGAATTGCGAAAAGTACC	1288	59.959	47.619	1144	di-nucleotide	ca	AC	6
Unigene60309_All_0	Unigene60309_All	150-163	AATTGAAGGAACGATTGCCA	108	60.448	40	GTTACCCTTTGATTAATAAATCTGTTC	270	57.124	29.63	182	di-nucleotide	tc	AG	31
Unigene19756_All_0	Unigene19756_All	150-164	CACATGTGGGTAAACATTAACGA	505	59.677	39.13	TGCATAGTTCCAACACGGAA	668	60.111	45	592	di-nucleotide	ta	AT	5
Unigene25883_All_0	Unigene25883_All	150-150	ACCATAACCTGACATTGCCTG	33	59.867	47.619	AACACCGGTTATCACAAACACTT	182	59.725	39.13	70	di-nucleotide	tc	AG	8
Unigene1361_All_0	Unigene1361_All	150-170	TTTGGAACACAAGGGAAACC	1339	59.807	45	TTTGGTTCCAACTCTTGGGT	1508	59.425	45	1451	di-nucleotide	ca	AC	5
Unigene7835_All_0	Unigene7835_All	150-159	GGGTACCCTTGTGAGGCATA	379	59.813	55	ACTGGGGTTTTGCTGTTCTG	537	60.149	50	464	di-nucleotide	ag	AG	6
Unigene92979_All_0	Unigene92979_All	250-280	CGTTACCCAGTTTAAGGCCA	701	59.99	50	TCGATAGTCACCGAGAGGCT	980	59.973	55	914	di-nucleotide	ct	AG	5
Unigene5012_All_0	Unigene5012_All	200-229	TTCACCAGCTGATGCATTTC	2791	59.805	45	GAGCAGCCCAAGATTCTGAC	3019	59.957	55	2952	di-nucleotide	ga	AG	5
Unigene4742_All_0	Unigene4742_All	200-217	GGGTGGAAGATGAAAGAGCA	741	60.195	50	AACAAAAGAGAACAGGACAGCA	957	59.029	40.909	924	di-nucleotide	ca	AC	6
Unigene9699_All_0	Unigene9699_All	150-162	GTAGTGTCTTTGGCGGCACT	1516	60.321	55	CCTGCACATAAGGTTCACTAAGTT	1677	58.826	41.667	1578	di-nucleotide	tg	AC	5
Unigene28466_All_0	Unigene28466_All	150-159	CATAACTACATAACATACCAAGGCAAA	22	59.687	33.333	GCTGGCTGGTCTTCTGACAC	180	61.021	60	139	di-nucleotide	tc	AG	5
Unigene30900_All_0	Unigene30900_All	250-254	TGTCGGCATTTATGCATTGT	870	59.96	40	ATCGGGAAGAGGGGAGACTA	1123	60.03	55	977	di-nucleotide	tc	AG	39
Unigene34871_All_0	Unigene34871_All	150-164	CAAAACAGCTTCCAGCAACA	25	60.027	45	GATGGTGAGGCTTGGAAAGA	188	60.195	50	148	di-nucleotide	ga	AG	6
Unigene11927_All_0	Unigene11927_All	200-216	AATTTTGCCGGTTCCTACCT	123	59.835	45	GGCCTGAAGGAGGAAGAGAT	338	59.778	55	281	di-nucleotide	ac	AC	5
Unigene12322_All_0	Unigene12322_All	150-167	CACTTTTGTAGACGCTGCCA	2372	60.05	50	TAACTAGGAGCCAACGGGGT	2538	60.865	55	2496	di-nucleotide	ga	AG	7
Unigene10587_All_0	Unigene10587_All	250-288	TGGGTGATCCAAAGTCAAAG	1920	58.541	45	GAAGAGGTTCTCCTACCGCC	2207	60.212	60	1964	di-nucleotide	ga	AG	6
Unigene49556_All_0	Unigene49556_All	150-177	TGTTCTTGAACAGGCGAGAA	1341	59.566	45	CCTTGCAGAGAGCAAGCAGT	1517	60.875	55	1426	di-nucleotide	ct	AG	8	YES
Unigene2195_All_0	Unigene2195_All	250-259	AGAGAAGGCACATCTCGGTG	63	60.408	55	CCTTAACGTCCTTCGCTTTG	321	59.876	50	104	di-nucleotide	ga	AG	5
Unigene14559_All_0	Unigene14559_All	150-153	CGTAACCTTTCCGGACATTG	52	60.357	50	CTAAACGTCTGCGGACTGAA	204	59.072	50	86	di-nucleotide	ag	AG	7
Unigene5490_All_0	Unigene5490_All	300-308	GCCTCCAACAGAGAAAACCA	2522	60.232	50	CCTTGTCCATCTTTGCTCGT	2829	60.255	50	2689	di-nucleotide	ga	AG	5
Unigene3442_All_0	Unigene3442_All	150-180	TCTCGATGCTTCGTTGTCAC	1036	59.992	50	GAATCATAGGAAGCCGAACG	1215	59.668	50	1067	di-nucleotide	ac	AC	5
Unigene25745_All_0	Unigene25745_All	200-231	AACCATGCTTGCACTTCAAA	1846	59.322	40	TTCTGTGGGGTTATGTGGGT	2076	60.088	50	1891	di-nucleotide	tg	AC	5
Unigene1123_All_0	Unigene1123_All	200-227	CTGGAGGAAACAACATCCGT	3148	59.966	50	ATTCACCAAAGGTGTCCGAG	3374	59.966	50	3328	di-nucleotide	ga	AG	6
Unigene19000_All_0	Unigene19000_All	250-273	GGAAGAGCGAGCGAGAGTAA	47	59.859	55	GAAGATTTGCAAGAGCTGGG	319	59.955	50	68	di-nucleotide	ag	AG	6
Unigene26632_All_0	Unigene26632_All	300-310	TATTCTGTGCGATTCGTTGC	1918	59.839	45	GGTCGTGGGAACTTGTCTGT	2227	60.009	55	2061	di-nucleotide	ct	AG	6
Unigene65247_All_0	Unigene65247_All	150-163	GATCTCTGTGGCTTCCGTTC	61	59.81	55	AAGGAACATTGCTTTCATATTCG	223	59.533	34.783	161	di-nucleotide	ag	AG	6
Unigene2506_All_0	Unigene2506_All	250-256	GTGCCTCTTCACAGGAAAGC	1246	59.997	55	AAATTCCAGTCAGTGGCCTG	1501	60.111	50	1427	di-nucleotide	ct	AG	6
Unigene92707_All_0	Unigene92707_All	200-209	CGATTCTCAACATCCTGCAA	1013	59.799	45	TTCCCGATGCCAAGTATAGG	1221	59.916	50	1076	di-nucleotide	tc	AG	5
Unigene27153_All_0	Unigene27153_All	150-193	TGAAACGCGCTGTCACTTTA	3360	60.578	45	TGTCTGAGTTGGGTACACGC	3552	59.751	55	3480	di-nucleotide	ac	AC	5
Unigene21661_All_0	Unigene21661_All	250-258	CTTGCAAAGATCTTGGGCTT	2624	59.452	45	TGAAATCTATGACACTGCTATTTCAA	2881	59.274	30.769	2744	di-nucleotide	gt	AC	5
Unigene65134_All_0	Unigene65134_All	250-253	CATTGTTGTTCGAGCTGCAT	7	59.871	45	TGTGCAATCGGGAACTTGTA	259	60.111	45	70	di-nucleotide	tc	AG	49
Unigene26684_All_0	Unigene26684_All	150-152	ACATTGCAATCTGGGCATTT	189	60.339	40	TCCAGTGTTGGAAAATGGAG	340	58.541	45	300	di-nucleotide	tc	AG	5
Unigene100800_All_0	Unigene100800_All	150-165	AGGGCCTTGGAGATAACAGG	220	60.455	55	GCTTTGCCAAAATTCCTTCA	384	60.188	40	277	di-nucleotide	ga	AG	11
Unigene28983_All_0	Unigene28983_All	150-164	CAGAAACATCTGAACTGTCAGGA	1905	59.386	43.478	AGCAGCCAACATTTTGAACC	2068	60.118	45	1964	di-nucleotide	tg	AC	5
Unigene12990_All_0	Unigene12990_All	150-150	TTGATATGCAAACCTCATCCA	3381	58.98	38.095	ACACAGGGCAAATGATAATTCA	3530	59.343	36.364	3478	di-nucleotide	ta	AT	5
Unigene8264_All_0	Unigene8264_All	150-156	TGTGATTTAGCAAACAAGCAGG	2678	60.298	40.909	CAAATTTTGTCAAGACATCAAACA	2833	59.075	29.167	2746	di-nucleotide	ga	AG	8
Unigene4421_All_1	Unigene4421_All	200-241	ACCTCAGAAGGACCAGCAGA	7710	59.986	55	AGCTTGATAAGCATGTCCCTG	7950	59.35	47.619	7913	di-nucleotide	ct	AG	5
Unigene17785_All_0	Unigene17785_All	150-152	TTCAGTGACCACTTAGCCCC	1938	60.111	55	GCGACAGCTTCTTCTCCTTC	2089	59.313	55	2018	di-nucleotide	ta	AT	5
Unigene11100_All_0	Unigene11100_All	200-227	AGGTCGAAGTCCCTCCTGAT	3	60.073	55	AATGCCGTCATACACGTCAA	229	59.995	45	181	di-nucleotide	gt	AC	5
Unigene30702_All_0	Unigene30702_All	150-154	TTGTTTGAGCATAGGCAGAAGA	66	60.018	40.909	TTGTTACACGCTTTCTCCCC	219	60.11	50	105	di-nucleotide	ga	AG	36
Unigene93335_All_0	Unigene93335_All	150-172	TCCCTCAGGCGAAATAAATG	465	60.031	45	GCAAGAACTAAACAATCTCGTCC	636	59.321	43.478	523	di-nucleotide	ga	AG	34
Unigene27393_All_0	Unigene27393_All	150-169	TCTGTATTTTCACGCAGGCA	20	60.401	45	GGAGACATTTTCCTCTGTAGCA	188	58.462	45.455	123	di-nucleotide	ga	AG	10
Unigene33016_All_0	Unigene33016_All	150-164	TCCTTCGCACTTTGTTTCCT	253	59.853	45	GATATTGGTGTTGGGAAGGC	416	59.249	50	340	di-nucleotide	tc	AG	11
Unigene30085_All_0	Unigene30085_All	150-154	ACGGATAATCTTTCCCGAGG	387	60.278	50	TTCCCAAGGTACATTCTATGTGG	540	60.116	43.478	464	di-nucleotide	ct	AG	9
Unigene14644_All_0	Unigene14644_All	250-263	CCACCTCATTCTCCAGTCGT	948	60.112	55	AAACCTGTCGACGCCATC	1210	59.637	55.556	1163	di-nucleotide	ga	AG	5
Unigene15903_All_0	Unigene15903_All	150-190	TTCACCGCTACCTGACTTCC	1697	60.255	55	AGCATCACAACACCAAGCAG	1886	59.905	50	1719	di-nucleotide	ct	AG	5
Unigene10693_All_0	Unigene10693_All	250-255	TTCCCATCAAGGAGTGCTTC	315	60.195	50	TGGAGAGTGCTCTGGACTGA	569	59.685	55	428	di-nucleotide	ga	AG	5
Unigene1852_All_0	Unigene1852_All	150-152	TTAAGTGCCAAGCGATGAAG	219	59.062	45	GGCCAGTCAGCAAAGACATT	370	60.263	50	241	di-nucleotide	ga	AG	40
Unigene51542_All_0	Unigene51542_All	200-244	CAAGGGAGTCCTTCTTTCCC	338	60.045	55	TGTCACCTGGGTGAACACAT	581	59.846	50	518	di-nucleotide	ga	AG	19
Unigene22175_All_0	Unigene22175_All	200-209	GGCACTAGTAAACTAGGATTGTGTTC	254	58.818	42.308	TGGGGTTAAGTATTGGCTCC	462	58.903	50	282	di-nucleotide	tg	AC	5
Unigene24997_All_0	Unigene24997_All	200-203	CAAGGCCAAGAACACCATTC	805	60.495	50	ATTGCGCAAGGAAAAGAAGA	1007	59.96	40	945	di-nucleotide	tc	AG	5
Unigene28349_All_0	Unigene28349_All	250-288	CGATGATCGTTTATGATTTTGC	151	59.46	36.364	CTGCTGCCAGTGAAACAGAA	438	60.175	50	225	di-nucleotide	ta	AT	5
Unigene44608_All_0	Unigene44608_All	250-263	CTGGCTCCGTTATGAATGGT	2	59.955	50	CGATGCCCTCACTCTGTCTT	264	60.408	55	172	di-nucleotide	ct	AG	5
Unigene24113_All_0	Unigene24113_All	150-171	TCGCTCTTGTTATTGTCGGC	153	61.304	50	TAATGACTCCCGCCTTATCG	323	60.053	50	180	di-nucleotide	ag	AG	6
Unigene3632_All_0	Unigene3632_All	150-197	CCTCAGCAGTTGAAACACGA	617	60.025	50	GATCTGTGGCGTGAGCATTA	813	59.83	50	665	di-nucleotide	at	AT	6
Unigene21420_All_0	Unigene21420_All	150-166	TCCACAATAAAAGGCTTCCG	140	60.067	45	TTGGTCATTAAGCTAAGGAATTAAA	305	57.707	28	257	di-nucleotide	tg	AC	5
Unigene92789_All_0	Unigene92789_All	150-150	AAAGGATTCTGTATAAGGGAGACTG	1187	58.38	40	ATACACTCAATTCTTCACGATTACAGG	1336	60.955	37.037	1265	di-nucleotide	at	AT	6
Unigene8200_All_0	Unigene8200_All	200-204	TTGGGTTAATCTCAACTGATTCTT	4878	58.271	33.333	GCTGGTACCATGACTGTCACAC	5081	60.498	54.545	4969	di-nucleotide	at	AT	7
Unigene22445_All_0	Unigene22445_All	250-253	CAAAGGTTGCCTTCGTTTTC	964	59.724	45	GCTGATCTGGCAAAGTCACA	1216	59.992	50	1053	di-nucleotide	ct	AG	5
Unigene11847_All_1	Unigene11847_All	150-169	GCGTCGAGGGGAATATGTTA	3437	59.923	50	ACATGGCTTGGGAAAGTAAGT	3605	57.737	42.857	3532	di-nucleotide	ta	AT	8
Unigene22278_All_0	Unigene22278_All	150-198	GAGGAGCAAGAGGAAAGGCT	596	60.096	55	ATTTTCCATTTCCCACACCA	793	60.029	40	705	di-nucleotide	tc	AG	5
Unigene60207_All_0	Unigene60207_All	300-315	TTCTCGGGGCACAAAAATAC	113	59.938	45	CCATTCTTTCCCCATCAGTC	427	59.336	50	183	di-nucleotide	ac	AC	43
Unigene20532_All_0	Unigene20532_All	150-177	TCAGTCAGCCCGACATACAA	3068	60.263	50	AGAAGCTGACGCACTGGTCT	3244	60.205	55	3121	di-nucleotide	ca	AC	5
Unigene26902_All_0	Unigene26902_All	150-191	CACTGCAAGAAGAAATGATGGA	539	60.249	40.909	AGACCTTCACACCAACAAGGA	729	59.607	47.619	562	di-nucleotide	at	AT	5
Unigene2069_All_0	Unigene2069_All	250-286	ACCTTTTGGCTACTTTGGCA	369	59.747	45	CTCTCGGTTTCGCTTTTCAC	654	59.993	50	554	di-nucleotide	ga	AG	6
Unigene51169_All_0	Unigene51169_All	150-152	CAAAGTGAGATTCATTACGGAGG	68	60.008	43.478	GCCTTCATTTGGCATTGAAA	219	60.952	40	116	di-nucleotide	tc	AG	23	YES
Unigene27875_All_0	Unigene27875_All	150-178	CCAATGAAAGGAGGCTTCAG	2648	59.807	50	AGTTCTTGTGGGCGACCTT	2825	59.712	52.632	2789	di-nucleotide	ac	AC	5
Unigene21933_All_0	Unigene21933_All	250-284	CCAGGGAATTACGGCAAGTA	504	59.953	50	ATGAAGCATGTCACCACGAC	787	59.557	50	524	di-nucleotide	ag	AG	5
Unigene11447_All_0	Unigene11447_All	200-208	TACAGGTCTCGCAGGTGTTG	424	59.897	55	ACCTCCCTGCATCAAAAGAA	631	59.67	45	556	di-nucleotide	tc	AG	6
Unigene88204_All_0	Unigene88204_All	150-184	GCTGTCAGACTGATGACCCA	162	59.827	55	GTAGGAGAAAACGCCAGCAG	345	60.015	55	228	di-nucleotide	ct	AG	5
Unigene7968_All_0	Unigene7968_All	150-158	CTCAGGGTGATGGGAGTGTT	14	59.962	55	GGCTCCGTAGACCAAGAGAA	171	59.43	55	52	di-nucleotide	tc	AG	6
Unigene12182_All_0	Unigene12182_All	300-319	ACATGCATCGACTTGGTGAA	177	60.12	45	TGGTGTTGATGGTGCAATCT	495	59.967	45	208	di-nucleotide	tg	AC	5
Unigene1029_All_0	Unigene1029_All	150-150	GCCTTTTCCAGACAGTCCAA	387	60.232	50	CCCAAATATGACTGATGTTGTGA	536	59.738	39.13	499	di-nucleotide	ag	AG	6
Unigene92941_All_0	Unigene92941_All	300-310	CTTGGTGCTTGAAAGGCTTC	238	59.993	50	CAAGTTGTCCATCTTTCGCA	547	59.84	45	313	di-nucleotide	ag	AG	5
Unigene25437_All_0	Unigene25437_All	250-285	TGTACAAGGGTCAAATTTTAAGTG	1277	57.414	33.333	AGGTTGTGGAGAAATGCACC	1561	59.973	50	1326	di-nucleotide	at	AT	5
Unigene4546_All_0	Unigene4546_All	150-170	GTTTCCGATGCCAAAGACAT	432	59.939	45	ATATCGACGGCCTCTTGGTA	601	59.551	50	490	di-nucleotide	ct	AG	6	YES
Unigene21255_All_0	Unigene21255_All	150-158	GGGAGATGGGGTCACAGTAA	749	59.779	55	TGTAAACGACGATGGCTGAA	906	60.257	45	834	di-nucleotide	ag	AG	5
Unigene36140_All_0	Unigene36140_All	150-156	TCTCGTCAAGACAACATCCG	8	59.831	50	TGCATACAAGCCACCATCAT	163	59.955	45	55	di-nucleotide	ac	AC	5
Unigene19516_All_0	Unigene19516_All	200-205	ATCGTGCAGTCCTCAAGAGC	1	60.564	55	GCCAATTTCTGCCACTCTGT	205	60.263	50	62	di-nucleotide	ag	AG	5
Unigene92327_All_0	Unigene92327_All	150-200	CCCAACAAGACCACACTCCT	203	60.002	55	CCTGAAGATGCCAATGTTGA	402	59.648	45	239	di-nucleotide	ta	AT	6
Unigene11995_All_0	Unigene11995_All	150-199	AATCCTCATTGACCGTCCTG	216	59.927	50	AGTCATGGCCTTGATCATCC	414	59.893	50	350	di-nucleotide	ac	AC	5
Unigene10200_All_0	Unigene10200_All	250-259	TTCCTGGGAATCTGATGACA	574	59.009	45	AATTAGTCGTGAAAACGCGG	832	60.131	45	617	di-nucleotide	ta	AT	5
Unigene10454_All_0	Unigene10454_All	250-300	TTTACCTGCCTTGGACGATT	35	59.569	45	ACTAGCGTTGAATGGGGCTA	334	59.73	50	101	di-nucleotide	at	AT	5
Unigene24957_All_0	Unigene24957_All	150-150	TTCTTACAAAACAAAAGCACAGTTG	39	59.795	32	GTAACAATTTTGTGACCTCAACAC	188	57.655	37.5	134	di-nucleotide	at	AT	5
Unigene11919_All_0	Unigene11919_All	150-168	ATCGCTGATCTGGTTTGGAC	266	60.081	50	CAGCTCGAAGAATTGGCTCT	433	59.717	50	338	di-nucleotide	tc	AG	5
Unigene9670_All_0	Unigene9670_All	150-152	CGGTGTTTTCCTTCGATGC	1698	61.572	52.632	ACACGTGACAGCTACATCCG	1849	59.776	55	1790	di-nucleotide	ga	AG	5
Unigene21059_All_0	Unigene21059_All	150-193	CCAGAAACAAAGACAACCTGC	5281	59.766	47.619	TTGTTCTGGAACGTCAGGTG	5473	59.72	50	5413	di-nucleotide	tc	AG	6
Unigene11605_All_0	Unigene11605_All	150-171	CCTTTCTTTGTCCGAATCCA	16	60.044	45	TGTTTTGCCTTTAAGAAGTCCC	186	59.646	40.909	116	di-nucleotide	ct	AG	5
Unigene49248_All_0	Unigene49248_All	150-178	CGCGTGTACATCAAGAAATGA	352	59.744	42.857	GGCAAAAGTCGTACGAAGACA	529	60.298	47.619	496	di-nucleotide	ct	AG	5
Unigene7406_All_0	Unigene7406_All	150-167	CTCTTGGGAAGGTCTTGCAG	451	59.982	55	CTTATCCTCGCAAGAATCGC	617	59.945	50	476	di-nucleotide	ag	AG	5
Unigene92976_All_0	Unigene92976_All	150-178	TCCACAACATTGACCAGCAT	235	59.967	45	TCTGCTTCAGCATTTCTCCC	412	60.483	50	299	di-nucleotide	ga	AG	5
Unigene10547_All_0	Unigene10547_All	150-179	GAAGTGCGACCGTTTAGTGC	151	60.837	55	GTCCAGAACGGGATGTCAAC	329	60.372	55	190	di-nucleotide	ag	AG	10
Unigene18938_All_0	Unigene18938_All	250-251	GGCAGTGATGAACAGCAGAA	678	59.992	50	TGGTCTTGTTCTTTTTGTTGG	928	57.773	38.095	895	di-nucleotide	ca	AC	5
Unigene2838_All_0	Unigene2838_All	200-230	GCGAATATCTGGTGGTGATTT	4489	58.92	42.857	CGAAATGGGTTCCACAGAAT	4718	59.79	45	4610	di-nucleotide	gt	AC	5
Unigene11427_All_1	Unigene11427_All	150-177	TTCCCATGTCACCAACTGAA	2091	59.935	45	GCTCAGGTGTGGAGGTGATT	2267	60.12	55	2182	di-nucleotide	ag	AG	10
Unigene13398_All_0	Unigene13398_All	150-164	ATTATCACCCCACCTTGCCT	822	60.578	50	TGGTGACTATGGTATCTTGTAGGA	985	57.715	41.667	934	di-nucleotide	tc	AG	5
Unigene21143_All_0	Unigene21143_All	200-218	CAGAATCTTCCTGGGGATCA	507	60.003	50	GGAGATCAGTATTGGTATGGGC	724	59.693	50	616	di-nucleotide	ga	AG	5
Unigene11470_All_0	Unigene11470_All	200-213	AACTTGGGCATGGAAGTCAG	3992	60.111	50	TCCGAGGAGGAGAACTTTCA	4204	59.92	50	4036	di-nucleotide	ga	AG	5
Unigene11107_All_0	Unigene11107_All	150-161	GAGAAAGATGATTACAACGGACA	979	58.251	39.13	GGCAAGCCTTGACTGGTTAT	1139	59.198	50	1024	di-nucleotide	ga	AG	12
Unigene52682_All_0	Unigene52682_All	150-154	TGATCTGGCAAAATACAAGTGG	267	59.996	40.909	AAATAAGCGCTGGAAGCTCA	420	60.117	45	302	di-nucleotide	tg	AC	5
Unigene6982_All_0	Unigene6982_All	150-165	TGAAACCGAAAGAAAGTAGGG	927	58.364	42.857	AATGTCGAAGCCCACTGAAC	1091	60.119	50	949	di-nucleotide	ta	AT	7
Unigene27657_All_0	Unigene27657_All	150-150	ATGTCCAGATTTCAGCGACC	329	60.081	50	TATGTGATAAGTGATTCCTTTGAATG	478	58.575	30.769	364	di-nucleotide	ct	AG	39
Unigene22308_All_0	Unigene22308_All	250-294	TAGAAGCAAGGCCAATGAGG	403	60.344	50	CGCACCTTGATTGTTTTCAA	696	59.706	40	447	di-nucleotide	ac	AC	5
Unigene93010_All_0	Unigene93010_All	150-167	ACCACGAGATCCGCTATTTG	1454	60.096	50	GTGCATGGTCTTGTTGATGG	1620	59.967	50	1583	di-nucleotide	ct	AG	5
Unigene13228_All_0	Unigene13228_All	250-279	TGGTGCCGTTTGTGATTTTA	1332	59.969	40	TTCTCGGGAATTTCTTCAGC	1610	59.387	45	1551	di-nucleotide	ga	AG	5
Unigene26708_All_0	Unigene26708_All	150-199	AGACGACGCAAACGTTCTTT	3209	59.92	45	CTGAGAGGAAGAAACGGCAG	3407	60.126	55	3256	di-nucleotide	tc	AG	5
Unigene1762_All_0	Unigene1762_All	150-165	GCTCTTGCGGGTCTTATGTC	3545	59.843	55	TGGAACCGTGTCTTGTGTTG	3709	60.606	50	3574	di-nucleotide	gt	AC	5
Unigene19643_All_0	Unigene19643_All	150-172	ACGTCTTTGGAAGATTTGGC	713	59.174	45	TCATGCTGTGGATCTGCTTC	884	59.95	50	744	di-nucleotide	at	AT	5
Unigene10528_All_0	Unigene10528_All	200-220	TCGTCGACCATGTCTTCATC	1384	59.637	50	GTCCACCTCCACAACTGGTC	1603	60.421	60	1428	di-nucleotide	gt	AC	5
Unigene25063_All_0	Unigene25063_All	200-208	CGGTGATTCGTAGAAGAACGA	1151	60.256	47.619	CTACTGGAAGTCGCAGCAGA	1358	59.339	55	1299	di-nucleotide	ag	AG	5
Unigene28014_All_0	Unigene28014_All	200-249	TGCAGACGAAGCTCATTTGT	41	59.596	45	GGATCAGAGGGTTTTAGAGTCA	289	57.404	45.455	222	di-nucleotide	ct	AG	15
Unigene11859_All_0	Unigene11859_All	150-152	ACTTCCAACCTTCCTCCCAT	219	59.795	50	CATAATTCATCCGCCGAAGT	370	59.923	45	327	di-nucleotide	ct	AG	7
Unigene6944_All_0	Unigene6944_All	200-244	TAAGGGACGAGGTTGGTCTG	288	60.103	55	TAGTGGAACCCTACAACGCC	531	59.993	55	495	di-nucleotide	tg	AC	5
Unigene5644_All_0	Unigene5644_All	200-233	TATCTGCAACTGGCAAGCAA	185	60.545	45	CCTTTTCCATATCCTTCAGCTTT	417	59.982	39.13	348	di-nucleotide	ag	AG	5
Unigene27266_All_0	Unigene27266_All	250-295	AACACTTCGGCAGTTATGGG	2971	59.993	50	AAGTTCTTGACGCAGCGTTT	3265	60.059	45	3059	di-nucleotide	ct	AG	6
Unigene55154_All_0	Unigene55154_All	150-183	CCTAGATGCCTTCCACTTTCTC	52	59.371	50	TGGAAAGGAAATTAGGAATAGGA	234	58.223	34.783	116	di-nucleotide	ct	AG	5
Unigene7202_All_0	Unigene7202_All	150-172	GCCTTTGGACTGCACAAGA	1271	59.976	52.632	CTCGGAGGACATCCTTTTCA	1442	60.187	50	1396	di-nucleotide	at	AT	6
Unigene12759_All_0	Unigene12759_All	150-150	AACATAAAACCAACAGTGAAACAGG	22	60.552	36	TAGACGCTCAGGATGCTTCA	171	59.697	50	63	di-nucleotide	ag	AG	31
Unigene25164_All_0	Unigene25164_All	250-281	TAAAGGATGTGCACTTTGCG	1114	59.872	45	TCCCTTTCCGGTATTTGTCA	1394	60.301	45	1365	di-nucleotide	ct	AG	5
Unigene61119_All_0	Unigene61119_All	150-150	CCTGGATTATTTTCCCTTCTCC	19	60.141	45.455	AGTGGTTAGAAGTGGACGGC	168	59.212	55	64	di-nucleotide	ct	AG	7
Unigene9496_All_0	Unigene9496_All	150-200	ACTTCTTGGCTTCAAGGGCT	1424	60.382	50	TCCAGTCAAAAGAATTCGCA	1623	59.395	40	1591	di-nucleotide	tc	AG	6	YES
Unigene2502_All_0	Unigene2502_All	150-163	GAGAAGCCTGATCCAAATGC	382	59.78	50	TTATGTACGTCCCGCCTTTC	544	59.96	50	439	di-nucleotide	ag	AG	5
Unigene58311_All_0	Unigene58311_All	150-169	AGTGTAACGAACTGTGGAAATAACT	74	57.532	36	GCTTTGAACCCAGTCTCTTTATG	242	59.317	43.478	154	di-nucleotide	ac	AC	29
Unigene91743_All_0	Unigene91743_All	200-226	TGAGCAAACTAAATCTTAAACTAACCA	27	58.987	29.63	TACAAGGCAGTGCTAGTGCG	252	60.217	55	130	di-nucleotide	at	AT	6
Unigene9630_All_0	Unigene9630_All	150-150	GAACCGCATACATTTTCCCC	86	61.426	50	GAGAAATTTGGACATTGTCGG	235	59.42	42.857	127	di-nucleotide	tg	AC	13	YES
Unigene35731_All_0	Unigene35731_All	200-209	CTTCAGACACCGGTAGGAGC	3	59.867	60	AGCATTTGATCGAGCAGGTT	211	59.843	45	51	di-nucleotide	ga	AG	5
Unigene3712_All_0	Unigene3712_All	200-248	ATATCCGCATTGCCAGTTTC	1225	59.929	45	CACAGGAGCCAGGAAGTCAT	1472	60.261	55	1405	di-nucleotide	ac	AC	6	YES
Unigene25852_All_0	Unigene25852_All	150-152	CCAGGTTGGTGGTGTCTCTT	1577	60.002	55	GCATCGCAAAGTGCTAATCA	1728	59.983	45	1661	di-nucleotide	ta	AT	5	YES
Unigene21838_All_0	Unigene21838_All	250-272	GATGGTGGTCATGTCAGTCG	908	59.962	55	ACATACGCCTTTGCAAGACA	1179	59.347	45	1110	di-nucleotide	ag	AG	5
Unigene11424_All_0	Unigene11424_All	150-187	AGCGGTTACACTTTCCCCTT	278	59.998	50	GTCTCAGGAACGTAGGCTGC	464	60.02	60	385	di-nucleotide	ct	AG	6
Unigene10409_All_0	Unigene10409_All	300-308	AGGGACAGCATCAGGTGAAC	135	60.12	55	CAATGGAAGCTGCAACAGAA	442	59.988	45	301	di-nucleotide	ta	AT	6
Unigene10342_All_1	Unigene10342_All	150-154	CTGAGGCTCATTTCCAGGAG	1355	59.943	55	GGCGTGAAGTTTGGGTTGTA	1508	60.924	50	1382	di-nucleotide	ca	AC	5
Unigene23172_All_0	Unigene23172_All	150-177	GTCACTGACCAATGGGAGGT	260	59.817	55	TGCCTGACGTTCTTCCTTCT	436	59.989	50	393	di-nucleotide	ag	AG	5
Unigene7790_All_0	Unigene7790_All	150-151	AGCCATAACTCTGCGTCCAT	151	59.723	50	AACAGCAAGCTTGGTTTACGA	301	59.934	42.857	229	di-nucleotide	tc	AG	6
Unigene5916_All_2	Unigene5916_All	200-223	GAACCTTCTGTAGAATTGACCTCC	2837	59.551	45.833	TGGGGGTGGTTGCTAGAATA	3059	60.323	50	3021	di-nucleotide	ta	AT	6
Unigene92853_All_0	Unigene92853_All	200-235	GACGGTCACTGTCTCACCCT	1478	60.161	60	AGGTAACAGAGACGAGGGCA	1712	59.867	55	1523	di-nucleotide	tc	AG	5
Unigene19101_All_0	Unigene19101_All	200-207	CCAACAGCAGCTCCTACTCC	6	60.012	60	ACCAGGTCGTATGGGAACAG	212	59.844	55	162	di-nucleotide	ct	AG	5
Unigene24737_All_0	Unigene24737_All	150-189	CGCTTATGCAGCATTTTGTT	1326	58.985	40	TGGTGTCCAGTATTTTCGCTT	1514	59.623	42.857	1389	di-nucleotide	ta	AT	5
Unigene7439_All_0	Unigene7439_All	250-283	TGTGCGGTACCTGAGTTCTG	1569	59.897	55	TCGAGGCCTTTTGTAACTGG	1851	60.241	50	1796	di-nucleotide	tc	AG	5
Unigene11567_All_0	Unigene11567_All	300-307	CGGAACATGAGGAAGCAAAT	1109	60.074	45	ACGTCTGCGTACTCTTTCGC	1415	60.602	55	1338	di-nucleotide	ga	AG	7
Unigene376_All_0	Unigene376_All	200-209	ACGAAGATGAACAAGGGTGG	250	59.966	50	TCATGGCACATCCCTTTGTA	458	59.924	45	336	di-nucleotide	ta	AT	7
Unigene22384_All_0	Unigene22384_All	200-224	TGGTTACGCTGCTGTCAAAG	923	60.05	50	TTTGGTTATCTGGACCTGGG	1146	59.784	50	1091	di-nucleotide	ct	AG	5
Unigene26525_All_0	Unigene26525_All	150-152	TCGTGTTCGTTCATGACTTG	2363	58.246	45	GGCAGGGATTTACAGTAGACG	2514	58.732	52.381	2423	di-nucleotide	ct	AG	30
Unigene2227_All_0	Unigene2227_All	150-178	CCAGCAATGATGTTCCTCCT	262	60.073	50	GACATTAGAGCGAGCGATCC	439	59.946	55	307	di-nucleotide	tc	AG	33
Unigene49287_All_0	Unigene49287_All	200-226	TTGGTGTCTGAGGCGTGTTA	82	60.301	50	TGCTACACCCAAGTCACTATTTT	307	57.892	39.13	258	di-nucleotide	ct	AG	5
Unigene36035_All_0	Unigene36035_All	150-161	TGTCATCCCAGTCATCAGGT	732	58.886	50	CAGGCTTGAAATTACTGGATGT	892	58.264	40.909	759	di-nucleotide	gt	AC	5
Unigene90387_All_0	Unigene90387_All	150-187	CGATGATGAGGGCAGGAATA	2	60.962	50	ATGGGATCGTTCATTGGGTA	188	60.014	45	91	di-nucleotide	ag	AG	5
Unigene357_All_0	Unigene357_All	150-150	GCAAGAGACTCGAGGCAATC	1046	60.104	55	AGCTCCTAAAGCGGGAAAAG	1195	59.98	50	1140	di-nucleotide	ct	AG	7
Unigene77036_All_0	Unigene77036_All	200-201	GAGCCCAAGCACTGATTGAT	23	60.226	50	TGTGCCTTAATTCTGAGCGA	223	59.566	45	116	di-nucleotide	ag	AG	5
Unigene22325_All_0	Unigene22325_All	150-176	TTGCAAGAGAAGATTGATTGTGA	5971	59.875	34.783	TTCGACTCCACATAAGTCTTGG	6146	59.238	45.455	6064	di-nucleotide	tc	AG	24
Unigene89626_All_0	Unigene89626_All	250-272	GCCAAACCTCTACCCATCAA	141	59.933	50	CAGGGTCAGCACAGTAAGAGG	412	59.915	57.143	380	di-nucleotide	ta	AT	5
Unigene61129_All_0	Unigene61129_All	150-189	TTTCAAAATGCTTTAGGTGCAT	512	58.808	31.818	GGACTAGGGAAGTTCGAGGG	700	60.067	60	565	di-nucleotide	ag	AG	47
Unigene20425_All_0	Unigene20425_All	300-320	GTTTCCAAGCGTGTCGATTT	2115	60.118	45	CTGAAGTTTGAGCCAAAGCC	2434	59.993	50	2251	di-nucleotide	ag	AG	5
Unigene2337_All_0	Unigene2337_All	150-154	GCTCCTTGATTCTGTCGCTC	96	60.104	55	GGTGTTCCTTGGAGGATTTG	249	59.381	50	150	di-nucleotide	gc	CG	5
Unigene53689_All_0	Unigene53689_All	150-168	AAACTTTATGGTTTTCAGATTATTGG	3618	58.189	26.923	CAAGTTGTGCCTGTCAATGAA	3785	59.749	42.857	3644	di-nucleotide	gt	AC	5
Unigene11549_All_0	Unigene11549_All	200-233	GCGACTTCACTTCTCACAACC	239	59.906	52.381	AGGGAATATAACGATGGGGC	471	60.006	50	293	di-nucleotide	ct	AG	5
Unigene8311_All_0	Unigene8311_All	150-183	AAGCTTTTCTCCCTGGGGT	1893	60.059	52.632	GACCGACGAGTTGAAAGAGC	2075	59.997	55	1931	di-nucleotide	tc	AG	5
Unigene5311_All_0	Unigene5311_All	250-264	AAGTTGAAGGGTAACGGCCT	111	59.998	50	AGTCTCTTCTCGCATCCAGC	374	59.709	55	311	di-nucleotide	ac	AC	5
Unigene12124_All_0	Unigene12124_All	300-314	GGAACCTGAGGGAAAACACA	675	59.943	50	CCGGAATCTAATCGCTTTCA	988	60.167	45	941	di-nucleotide	ca	AC	5
Unigene18572_All_0	Unigene18572_All	150-158	CAGGTACAAATGCCCTATCACA	87	59.883	45.455	TTTCTTGCAGCATTCGTTTG	244	59.992	40	189	di-nucleotide	ca	AC	5
Unigene12352_All_0	Unigene12352_All	150-174	CTTTGGCACACCTTGACAGA	1373	59.873	50	TCCTGGAAGATCCAAACACC	1546	59.903	50	1461	di-nucleotide	ac	AC	5
Unigene98306_All_0	Unigene98306_All	150-171	TCGAGTTGTCATCTTCTCACCT	37	58.943	45.455	ACAGATGCCGAACAAGGAAG	207	60.255	50	95	di-nucleotide	ag	AG	30
Unigene57957_All_0	Unigene57957_All	200-231	TCACAGAACACATTGCTTTTCA	56	59.366	36.364	ACTGGCTTTCGCCCTATACA	286	59.73	50	152	di-nucleotide	ct	AG	40
Unigene97850_All_0	Unigene97850_All	150-163	GCATTACGAAATTTGGTTGC	35	58.161	40	TGGCAATACTTTCTTCCATTCA	197	59.586	36.364	80	di-nucleotide	ga	AG	29
Unigene22000_All_0	Unigene22000_All	250-280	TAGGGTTTCACCCGTGACTT	1277	59.449	50	AGGTACGTGACCCTCGTCAG	1556	60.174	60	1457	di-nucleotide	ta	AT	5
Unigene4750_All_2	Unigene4750_All	150-190	GATATCCGAGGGGCCTTTAG	1066	59.888	55	GCTAAGAAGTTGCCCTGCAC	1255	60.022	55	1185	di-nucleotide	tc	AG	7
Unigene52936_All_0	Unigene52936_All	150-155	TAAAGGCACTCACGTTGCTG	72	60.05	50	AACCAAAGAATGCCCAGTGA	226	60.495	45	105	di-nucleotide	tc	AG	13
Unigene10218_All_0	Unigene10218_All	150-184	CGAAACTCCATCTCGTAGGG	1114	59.688	55	GCCGGTTCTTATCGTCACAT	1297	59.962	50	1175	di-nucleotide	ct	AG	6
Unigene10768_All_0	Unigene10768_All	250-259	AATATCCGGACTGCTGATGC	80	60.066	50	TTTGAGTGCTCATGTCGAGG	338	59.984	50	191	di-nucleotide	ct	AG	57
Unigene3775_All_0	Unigene3775_All	150-150	AACTGTGACGTCGTGGAGGT	1074	60.631	55	GTGATTGCACGAACTCTGGA	1223	59.837	50	1105	di-nucleotide	ga	AG	5
Unigene49517_All_0	Unigene49517_All	250-273	AGGCTGTCATGAACGAAACC	278	60.119	50	TTGCGTTGTTGAGAGCATTC	550	59.995	45	510	di-nucleotide	ag	AG	5
Unigene7749_All_0	Unigene7749_All	250-294	AACCAAGAGCCAACTTGCTG	831	60.431	50	TGGAAGTCGACCTGACCTTT	1124	59.697	50	878	di-nucleotide	ga	AG	5
Unigene13589_All_0	Unigene13589_All	250-256	AACACGTCCAGTATTTCGCC	335	60	50	AGTTCGTAATCGGGAGAGGC	590	60.599	55	549	di-nucleotide	ag	AG	5
Unigene1967_All_0	Unigene1967_All	150-161	ATTTCTGGGCGCATAACATC	1572	59.929	45	CTAAAACTGGCCAGCAAAGG	1732	59.876	50	1679	di-nucleotide	ta	AT	7
Unigene21600_All_0	Unigene21600_All	150-199	CAATGACAGCTCTCCCACAA	666	59.831	50	TGTCTGTTGTGTTTGACGCA	864	59.912	45	699	di-nucleotide	tg	AC	5
Unigene29017_All_0	Unigene29017_All	200-214	TTCCAGGGATCATAAGTCGC	584	60.036	50	GCTGCTACTGCTTGATGAGG	797	58.777	55	736	di-nucleotide	ga	AG	5
Unigene58068_All_0	Unigene58068_All	150-193	CATTTGCTGGTGGTGAATTG	124	59.964	45	TGGAAGTCCTTTCAAATGGG	316	59.903	45	150	di-nucleotide	ct	AG	38
Unigene720_All_0	Unigene720_All	150-163	ATCCCACACCTCCATCACAT	142	60.056	50	CAATCCCACACTTGATGTCG	304	59.96	50	181	di-nucleotide	tc	AG	5
Unigene6755_All_0	Unigene6755_All	150-150	GGTAATAGGTGCTACACGAATATCAA	1095	59.75	38.462	AAGGGGAGTCTGAGGGAGG	1244	60.589	63.158	1173	di-nucleotide	ga	AG	5
Unigene8677_All_0	Unigene8677_All	150-179	GCTGGGTCTCCAAGATGAAA	162	60.195	50	CCATCACAGCACTTCTGCTC	340	59.577	55	204	di-nucleotide	ga	AG	42
Unigene22331_All_0	Unigene22331_All	200-212	CCGCCTTATATGAACGAGGA	1519	60.053	50	GCTTTCAGCGAGGTAAGTGG	1730	60.015	55	1592	di-nucleotide	ga	AG	5
Unigene26276_All_0	Unigene26276_All	150-160	TGGACATCTTTGCATAGCCA	1126	60.22	45	CACATCGGGGTTATTTTGGT	1285	59.546	45	1249	di-nucleotide	tc	AG	7	YES
Unigene28695_All_0	Unigene28695_All	300-301	ACCCAAGTCACTGGAAAAGC	594	59.187	50	ATCCTGGATCCATACCCTCC	894	59.977	55	632	di-nucleotide	ta	AT	6	YES
Unigene188_All_0	Unigene188_All	300-310	TGAACCTAAATCAGTCAGTGCAG	727	59.434	43.478	CACACTTCCACTTGCTTTGC	1036	59.49	50	759	di-nucleotide	ag	AG	5
Unigene17834_All_0	Unigene17834_All	300-310	CAAATCATTAGCGCGTAGCA	586	60.002	45	TGCATGGAATGGCTTTAAGA	895	59.257	40	820	di-nucleotide	tc	AG	5
Unigene18259_All_1	Unigene18259_All	300-317	GCGATACTTCAAGATGGCAGA	3824	60.367	47.619	GAGTGTGCATGCCTTGTGTT	4140	59.758	50	3886	di-nucleotide	ga	AG	5
Unigene23150_All_0	Unigene23150_All	200-244	GATGCATGATTTGATGCTGG	686	60.041	45	TACCATCACCTTCAGGCACA	929	60.112	50	865	di-nucleotide	tc	AG	5
Unigene30527_All_0	Unigene30527_All	150-156	CGTTGATTGTGGAATGTTGC	41	59.972	45	GCGAGGAAGACATCTGACCTT	196	60.781	52.381	101	di-nucleotide	ct	AG	25
Unigene4421_All_0	Unigene4421_All	150-154	CTTTGCAACAGGTACGTCTCA	96	58.986	47.619	TTCGTCTTCCTCCGAATCTG	249	60.331	50	145	di-nucleotide	at	AT	7
Unigene37190_All_0	Unigene37190_All	150-150	GGTCACCAAGATTGCGAGAA	55	61.188	50	CAGGTGACACTTCCCGTATCA	204	60.959	52.381	165	di-nucleotide	ga	AG	5
Unigene65183_All_0	Unigene65183_All	200-223	ATCGCAACAGACCCAGTTGT	704	60.577	50	CTGTCTGGATCGCAAATTGA	926	59.799	45	817	di-nucleotide	ag	AG	5
Unigene28059_All_0	Unigene28059_All	250-260	ATGAGAGGAATCGGTGATGG	874	59.886	50	TGAGTGTCAAGGAGCACGAC	1133	60.03	55	981	di-nucleotide	ct	AG	5
Unigene22366_All_0	Unigene22366_All	150-152	TCGAACAACGGTTACCTTCC	388	59.971	50	ACAATTCGATCGCTGCTTCT	539	59.985	45	423	di-nucleotide	tc	AG	6
Unigene2323_All_0	Unigene2323_All	150-157	GAGGGAAAGAAGGGAAGACG	16	60.183	55	TCAGAAGGACGTAGATGGGG	172	60.065	55	94	di-nucleotide	ta	AT	5
Unigene23707_All_0	Unigene23707_All	150-181	TCCTGTTTTGGGAGAGCAAC	719	60.232	50	AAGAACTGCGCATCATTGTG	899	59.871	45	754	di-nucleotide	tc	AG	6
Unigene7776_All_0	Unigene7776_All	150-177	TTCCCCAATGCTTCTTCATC	888	60.014	45	ACGCACCTCCTTGTATCCAC	1064	59.997	55	976	di-nucleotide	tc	AG	6	YES
Unigene65182_All_0	Unigene65182_All	250-257	AGCTACCTCGAGCGACCATA	2003	60	55	GTTCTCCTTGAAGCATTCGG	2259	59.813	50	2092	di-nucleotide	ac	AC	5
Unigene1035_All_0	Unigene1035_All	200-208	ACGTCGTGATGGATGAATGA	1720	59.925	45	AAATGCACCGCAATATCTCC	1927	59.929	45	1816	di-nucleotide	ag	AG	5
Unigene3146_All_0	Unigene3146_All	200-203	GGGTGATGATTTGTCAGGCT	448	59.934	50	ACCCCACAATCATGGGAGTA	650	60.05	50	520	di-nucleotide	tc	AG	5
Unigene35779_All_0	Unigene35779_All	200-238	TAAACAACCTGGCTGGAAGC	8	60.249	50	TGTGCCACAAACAACGAAGT	245	60.199	45	180	di-nucleotide	tg	AC	5
Unigene12116_All_0	Unigene12116_All	300-312	ACGTCACCGGCTACAAGAAC	788	60.179	55	TCGAAACGGTCCGAGACTAT	1099	59.694	50	871	di-nucleotide	ag	AG	12
Unigene18025_All_0	Unigene18025_All	250-265	CAGTGGCTCACTGTGGTTGT	34	59.782	55	TGATCTCGGACAGTGTGAGC	298	59.988	55	77	di-nucleotide	gt	AC	5
Unigene22459_All_0	Unigene22459_All	150-150	TTAGAATCTAGAACCCGAACAGTTTT	3431	59.967	34.615	TTCAACACTTTCCAAACTCCA	3580	58.242	38.095	3533	di-nucleotide	at	AT	8
Unigene91157_All_0	Unigene91157_All	150-151	AAGTGGGAGGGGAAACAAGT	484	59.834	50	TTTTCCCTTTCCCAGAAACC	634	60.271	45	570	di-nucleotide	ag	AG	5
Unigene30702_All_1	Unigene30702_All	150-150	GGAAATCTGTTCGAGTATAGACAGG	177	59.595	44	TGTATGTGTATGTGTATGTAATGGAAG	326	57.191	33.333	223	di-nucleotide	ga	AG	15
Unigene4423_All_0	Unigene4423_All	150-175	CCAAAGGAAGCAGAGTAGCC	1648	59.077	55	CTCGTAGACGGGAGCAGTGT	1822	60.466	60	1680	di-nucleotide	ca	AC	5
Unigene26762_All_0	Unigene26762_All	200-249	TTTGGAGTGTTGTGCCAGAG	237	59.873	50	TTTTCAAATCAGGGCATCAA	485	59.087	35	355	di-nucleotide	ta	AT	6
Unigene53185_All_0	Unigene53185_All	150-180	TCACTGATGGCCAGCATAAC	473	59.679	50	GGACATTGGCATTCCCATTA	652	60.532	45	560	di-nucleotide	gt	AC	5
Unigene52425_All_0	Unigene52425_All	150-153	ACATCTGGGGAAAAGGCTCT	42	60.074	50	GGAAAGGAATTAACAAGACGGA	194	59.48	40.909	95	di-nucleotide	ct	AG	17
Unigene21231_All_0	Unigene21231_All	150-170	TCTGGACTTGCTGGAGTCTG	532	59.125	55	CAGACAATCGAGCTTCCTCC	701	59.95	55	654	di-nucleotide	tc	AG	5
Unigene26811_All_0	Unigene26811_All	200-225	CCTTTACTTTCGTTCCCTTGG	102	59.981	47.619	CAACGCTAGCTGGATCAACA	326	60.011	50	126	di-nucleotide	ag	AG	38
Unigene3588_All_0	Unigene3588_All	300-310	TTCCACACGACAGGAACAAA	192	60.128	45	ACATAGTTGAGGTGCCGAGG	501	60.134	55	229	di-nucleotide	ga	AG	34
Unigene24507_All_0	Unigene24507_All	150-193	CACAGCGAGGAAACCTCTTC	3289	59.989	55	TAAATTAGGACGCAGTGCCC	3481	60.096	50	3377	di-nucleotide	ct	AG	6
Unigene24847_All_0	Unigene24847_All	200-214	GCTGGTTTAAATTCAGGGCA	3516	60.074	45	GTTTCTCGGTGTCGCTGTTT	3729	60.299	50	3682	di-nucleotide	ca	AC	5
Unigene2550_All_0	Unigene2550_All	250-257	TATTGGCATTAGAGCTGCCC	374	60.196	50	TGCTGATGCAGGGACTGTAG	630	60.008	55	431	di-nucleotide	tc	AG	5
Unigene10587_All_1	Unigene10587_All	200-212	CACCATCTTCAATACCACCG	2432	58.847	50	CAAAGCTGCCAGTGAAATGA	2643	59.988	45	2455	di-nucleotide	tc	AG	7
Unigene4648_All_0	Unigene4648_All	150-162	CCACCACAATCTTGTATTTACAGT	740	57.215	37.5	TTGTAAATGAAGAGAAGATTATTGAAA	901	57.011	22.222	828	di-nucleotide	ca	AC	5
Unigene92922_All_0	Unigene92922_All	250-288	ATCCCGTGAAGACAGGTGAC	1194	59.969	55	CGTTAAGGGCACGGATTTTA	1481	59.958	45	1333	di-nucleotide	at	AT	5
Unigene39918_All_0	Unigene39918_All	150-157	AACCAAGGAATTGGTTTCCTC	24	59.316	42.857	TAACATTGCTACATTGGCCG	180	59.585	45	71	di-nucleotide	at	AT	5
Unigene19000_All_1	Unigene19000_All	150-156	AGAAGGTGCAAACAACCGAG	837	60.291	50	AGGCAAAGCTTCACAAAAGC	992	59.637	45	906	di-nucleotide	ag	AG	7
Unigene27513_All_1	Unigene27513_All	150-166	GATAGATATTGCTGCCCGGA	1811	60.023	50	GCTTTCACCTCTTGTGTCCC	1976	59.703	55	1913	di-nucleotide	ag	AG	5
Unigene11791_All_0	Unigene11791_All	250-262	GTCGCTCACCTTTTCTCCAC	1780	59.851	55	TGAGTCGAAAATGCAGTCCA	2041	60.39	45	2008	di-nucleotide	ct	AG	6
Unigene6767_All_0	Unigene6767_All	300-317	ACCCTGTAAGCGTTCTCCAA	1122	59.734	50	TAGCGCTGGTAGGGTGACTT	1438	59.898	55	1261	di-nucleotide	ta	AT	5
Unigene22423_All_0	Unigene22423_All	200-239	CTGCTGGCTGAAAAGGGTAG	1903	60.008	55	GCATCGTGTTTGTCGATCTG	2141	60.272	50	1954	di-nucleotide	ag	AG	5
Unigene54607_All_0	Unigene54607_All	250-286	GTCCTCACAGCTGGTTCGAT	242	60.269	55	ATTTAACCCCTCGCCATTCT	527	59.799	45	273	di-nucleotide	tc	AG	10	YES
Unigene20888_All_0	Unigene20888_All	200-227	CTCCATTGGCAGAAAGGGTA	328	60.066	50	TCGGTGTTTATCAGCAAAAGG	554	60.117	42.857	435	di-nucleotide	ct	AG	5
Unigene28772_All_0	Unigene28772_All	150-150	TGTAGCTGAACTGAACTCGCC	160	60.586	52.381	TCCACAGATGGCACAGTCTA	309	57.745	50	241	di-nucleotide	ta	AT	5
Unigene1302_All_0	Unigene1302_All	250-256	TTGTGACTCCAGCAGACAGG	3151	60.022	55	GCTAAAGCCCGAAGTGTCAG	3406	60.015	55	3257	di-nucleotide	ag	AG	5
Unigene1516_All_0	Unigene1516_All	150-198	ATCGTCTCTGAGCGACCTGT	861	60.017	55	TCTCCATCTCGTGTTTGTGC	1058	59.837	50	1022	di-nucleotide	ac	AC	7
Unigene12311_All_0	Unigene12311_All	200-232	ACTTCTTCCCAGTTCGAGCA	806	59.989	50	AGCTTCACAAGTCCCGAGAA	1037	59.989	50	902	di-nucleotide	ct	AG	5
Unigene12846_All_0	Unigene12846_All	150-167	TCTTGAAGGTGAATTTGGGG	800	59.903	45	GCAAGTGATGCCATTGAAAA	966	59.67	40	849	di-nucleotide	gt	AC	5
Unigene55542_All_0	Unigene55542_All	150-178	CTCACATGGGGTTCCCTCTA	155	59.92	55	TTCTGCTTGTGACAGGAACG	332	60.025	50	258	di-nucleotide	ga	AG	8
Unigene12272_All_0	Unigene12272_All	150-162	TGCACTAACTGTCACAGGGTG	352	59.803	52.381	TGAATGAAGAGTTTTGAACATGG	513	59.121	34.783	374	di-nucleotide	ac	AC	48
Unigene18487_All_0	Unigene18487_All	150-153	GGTCAACAAACGAGTCACAATC	492	59.501	45.455	TCAAGGTGTACTGTTTTGAGGAA	644	58.8	39.13	536	di-nucleotide	ac	AC	6
Unigene36100_All_0	Unigene36100_All	150-150	GAGCTACTTGCCTCGGGACT	580	60.923	60	GTTGCACCACTCTCATCTCG	729	59.42	55	670	di-nucleotide	tc	AG	5
Unigene7848_All_1	Unigene7848_All	200-243	GTGGGCGATCTCCAAATAGA	4271	60.036	50	GCTCAGGGGCACGTTTAATA	4513	60.096	50	4358	hexa-nucleotide	gcaaat	AAATGC	5
Unigene86394_All_0	Unigene86394_All	150-192	TACCCGGAATTTACGGCACT	3	61.582	50	CGGCTTCCAGACACCATATT	194	59.955	50	66	hexa-nucleotide	tgggaa	AATGGG	5
Unigene2897_All_0	Unigene2897_All	150-181	GCTCGACTCCTGTTCCTGTT	87	59.455	55	TCATCAGCAATTCGTGAACC	267	59.654	45	107	hexa-nucleotide	tcctgc	ACGAGG	5
Unigene11813_All_0	Unigene11813_All	150-182	AGAGCACTTCATGCCCTCAC	1009	60.418	55	TCAAGCCAGTCAACCTGTTTC	1190	60.284	47.619	1149	tetra-nucleotide	agaa	AAAG	5
Unigene1832_All_0	Unigene1832_All	200-204	TTTCATGGAAATTTGGCACA	2	59.907	35	TGGTCTGAGAAGTGTTTTATTTCA	205	57.991	33.333	150	tetra-nucleotide	attt	AAAT	5	YES
Unigene7719_All_0	Unigene7719_All	150-165	GCTTGCTTTTCAGCCATTTC	1286	59.967	45	TGCACTGAAAGCAGTTCCAC	1450	60.032	50	1359	tetra-nucleotide	tatg	ACAT	15
Unigene2897_All_1	Unigene2897_All	150-162	CCCGAGATAAAGGGAAGAGG	1299	60.025	55	TGAACGGTCACGCATTAAAA	1460	60.111	40	1387	tetra-nucleotide	gtgg	ACCC	5
Unigene8665_All_0	Unigene8665_All	200-207	AACATGGTACATGGGACGGT	2590	59.973	50	GCGGACGTCTATGTCAACAG	2796	59.318	55	2734	tetra-nucleotide	aaga	AAAG	5
Unigene52880_All_0	Unigene52880_All	150-169	AAGATGCATTTCATAGTATTTTCAGA	60	57.647	26.923	CAGTGACACCAGGAGCTTCA	228	60.022	55	96	tetra-nucleotide	taga	AGAT	19
Unigene58011_All_0	Unigene58011_All	150-165	AAGCCAATCAGCATCAAGGT	92	59.7	45	CCAAAGGACTCTAGTAGAATGTGAGA	256	59.416	42.308	147	tetra-nucleotide	ctat	AGAT	19
Unigene64387_All_0	Unigene64387_All	200-243	ATGCGCAAAGACAGGAATCT	211	59.843	45	CGTCCTCCTCATCTTCCTCA	453	60.34	55	412	tri-nucleotide	gag	AGG	7
Unigene18112_All_0	Unigene18112_All	250-253	CAGAAAAGGAGAGGGAACGA	343	59.401	50	CCAGTTACAGGGTGAGTCCC	595	59.425	60	481	tri-nucleotide	gat	ACT	6
Unigene27154_All_0	Unigene27154_All	200-218	TTTTGGGAGCTATGGGTACG	102	59.953	50	CAAAACGAGTGGCAAGGATT	319	60.11	45	243	tri-nucleotide	tcc	AGG	7
Unigene22980_All_0	Unigene22980_All	150-185	GCTGAGGTGCAAGGAGAAGA	862	60.678	55	CCAATCATTACAATTGGCCC	1046	60.016	45	894	tri-nucleotide	tgg	ACC	6
Unigene739_All_0	Unigene739_All	150-198	TACCCAGGACCAAAGGTCAC	505	59.82	55	ATGACACTCCCGAAGACGAC	702	60.12	55	577	tri-nucleotide	tct	AAG	5
Unigene93718_All_0	Unigene93718_All	200-224	CATGATGGGTAAAACTGCAAA	70	58.544	38.095	CGATGGAATTCCCCAGTAAT	293	58.715	45	170	tri-nucleotide	gaa	AAG	24
Unigene62653_All_0	Unigene62653_All	300-317	ACCCAACCAGCAACAACTTC	146	60.012	50	CTTGGGCCTGATATCCTTGA	462	60.029	50	256	tri-nucleotide	cca	ACC	6
Unigene3315_All_0	Unigene3315_All	150-180	GTTTGGTGATGCTCCCATCT	7	59.934	50	CCCCTGAGCGAGGAAATTAT	186	60.411	50	105	tri-nucleotide	gtt	AAC	5
Unigene15191_All_1	Unigene15191_All	200-225	GTTGGAGGTGGTGGAGGAT	3898	59.758	57.895	CAGGGACATACAGGCCACTT	4122	59.989	55	3991	tri-nucleotide	gct	ACG	7
Unigene6574_All_0	Unigene6574_All	250-288	ATCCCCAAAGTCATCGTCTG	912	59.927	50	GCCTGTCCCACTAGCAAGAA	1199	60.397	55	1010	tri-nucleotide	tca	AGT	6
Unigene22666_All_0	Unigene22666_All	150-159	AATGGCACATGTCTTAGCCC	4611	59.962	50	GGCTTGAAGCGAAGGAGTAA	4769	59.592	50	4709	tri-nucleotide	tca	AGT	5
Unigene8756_All_0	Unigene8756_All	250-291	TGGCAACCCTACTTCTGCTT	33	59.875	50	GAGGAGTTCCCATTCCATGA	323	59.862	50	73	tri-nucleotide	tcc	AGG	8
Unigene22478_All_0	Unigene22478_All	150-188	CTTCATGAAACTGGCGGAAT	4079	60.074	45	AGCAGATGTTAATGGCCAGC	4266	60.243	50	4196	tri-nucleotide	cct	AGG	5
Unigene31007_All_0	Unigene31007_All	150-178	TTGGACAACGACGACTTCAG	1185	59.873	50	CTGTATCGTCGCGACTTGAA	1362	60.011	50	1302	tri-nucleotide	aca	AAC	7	YES
Unigene90104_All_0	Unigene90104_All	150-167	CCCGAGTTTCACTTGTTGCT	280	60.291	50	CTGTCAGCTTGGCCAGTGTA	446	60.049	55	317	tri-nucleotide	cac	ACC	6
Unigene30008_All_0	Unigene30008_All	200-207	TGTGAATGTGAAGGAGGCTG	2	59.831	50	GGGAACCTTGAAAATTGATGC	208	60.667	42.857	96	tri-nucleotide	tga	ACT	6
Unigene2358_All_0	Unigene2358_All	150-150	GGTCCCTATGTTGCTGCTGT	280	60.142	55	AAGTCGAGCGAATTGAGTGC	429	60.547	50	369	tri-nucleotide	ctc	AGG	7
Unigene6696_All_0	Unigene6696_All	150-161	GTCAAGGGAACATGGGACAC	315	60.223	55	GAGTTGAGACAGACAGCCGA	475	59.129	55	410	tri-nucleotide	gaa	AAG	6
Unigene2037_All_0	Unigene2037_All	300-302	CACTGTATGCCCTGCTTGAA	1258	59.864	50	AGGGTTTGTCGTCTTCATGG	1559	59.966	50	1351	tri-nucleotide	tgg	ACC	6	YES
Unigene52425_All_1	Unigene52425_All	150-175	TTTCCCCGAAAGTTTCTGTC	131	59.146	45	TGAAGAGGAAGAAGAGTACAAGGA	305	58.716	41.667	197	tri-nucleotide	tct	AAG	16
Unigene2731_All_0	Unigene2731_All	150-180	ACTCCACCAAACATTGAGCC	2394	59.973	50	CCCCTCAAGTGGTCAGTCAT	2573	59.962	55	2523	tri-nucleotide	agc	AGC	5	YES
Unigene349_All_0	Unigene349_All	200-218	TTGCCACCTAGGTTACATGG	71	58.501	50	AGTTTCAACGTTCGTGGAGC	288	60.299	50	92	tri-nucleotide	aat	AAT	17
Unigene12885_All_0	Unigene12885_All	200-235	CGATAAGGAGGCTGGTGAAG	912	59.83	55	GGAAGGAGAGGAAGGTGAGG	1146	60.186	60	1066	tri-nucleotide	atc	AGT	5
Unigene249_All_0	Unigene249_All	150-164	TGTTTCTTCCCATGTCCATT	247	57.835	40	TGTTCTCGTCCCACTTACCC	410	59.966	55	290	tri-nucleotide	att	AAT	9
Unigene25489_All_0	Unigene25489_All	200-226	CAGCAGAAAGCAGAAAGGCT	555	59.898	50	TCCCGTGTCAATCAATCAGA	780	60.048	45	596	tri-nucleotide	ctg	ACG	5
Unigene7462_All_0	Unigene7462_All	150-165	GCCTCTGTAGTAGAAGAGGAGCA	1138	59.336	52.174	TTCCTCTCCCTCTTCTGTTTTCT	1302	59.882	43.478	1178	tri-nucleotide	gaa	AAG	7
Unigene1218_All_0	Unigene1218_All	150-167	CACATCCCCAGAACACTCCT	27	59.962	55	GAGGTCTTACATTCCGCAGC	193	59.843	55	51	tri-nucleotide	cct	AGG	5
Unigene8328_All_0	Unigene8328_All	150-160	AAGTGAGGGAGGATGTGGTG	264	59.962	55	TACACAATGATGGCGGTGCT	423	62.465	50	352	tri-nucleotide	tcc	AGG	9
Unigene35310_All_0	Unigene35310_All	200-242	GTGTGTCTGGGAGGAAGAGG	236	59.682	60	TCGAAAGAGCCATGGAGAGT	477	59.95	50	256	tri-nucleotide	gag	AGG	5
Unigene13990_All_0	Unigene13990_All	150-160	GCTGATAGGGCGTTGATGAT	249	60.066	50	TTGAACTCTGCAACACAGGG	408	59.873	50	309	tri-nucleotide	tgt	AAC	7
Unigene10984_All_0	Unigene10984_All	150-170	GGCACAGCAACATTCAAAGA	145	59.847	45	AACACTCCAGGTGTCCCAAG	314	60.002	55	222	tri-nucleotide	gag	AGG	5
Unigene18259_All_0	Unigene18259_All	150-153	CATCTGATGAAGACGATGAGGA	1387	60.218	45.455	TCCTTTTCTTTTTCTTTCTACTTATGC	1539	59.082	29.63	1427	tri-nucleotide	atg	ACT	5
Unigene12767_All_0	Unigene12767_All	150-196	ACTGGGTCAACTGGTGGAAG	625	60.002	55	AAACCACCAACAAGGTCGAG	820	60.005	50	725	tri-nucleotide	tgg	ACC	6
Unigene65108_All_0	Unigene65108_All	150-166	TTGTCGTGTTCCTCAGATGC	802	59.837	50	TTAAAGACGCCTTCGCAGAT	967	59.982	45	848	tri-nucleotide	ctg	ACG	6
Unigene13275_All_0	Unigene13275_All	200-235	CTGCAAATCAGACAGCTGGA	850	60.136	50	CAATCTGCTTGGACCTGGAT	1084	60.073	50	1040	tri-nucleotide	acc	ACC	5
Unigene7708_All_0	Unigene7708_All	250-270	CAGCTCTTGCATTGCTGTTT	346	59.224	45	GATTGTCGGAGGAACGTTGT	615	59.973	50	391	tri-nucleotide	tgt	AAC	5
Unigene13404_All_0	Unigene13404_All	200-245	TGATCTTCAGCAAAGACCCA	435	59.369	45	CCGTCTGACTGACCTTGACA	679	59.864	55	512	tri-nucleotide	gat	ACT	5
Unigene3247_All_0	Unigene3247_All	150-161	GGCTTCGTGGTTGTAGCATT	1426	60.14	50	ATAGGCATGACGGCCATTAC	1586	59.813	50	1504	tri-nucleotide	tgt	AAC	8
Unigene60265_All_0	Unigene60265_All	250-292	TCAAGTGTCCTCTTCTCGCA	59	59.701	50	AGGAATTCTAGGGGCTTGGA	350	60.032	50	185	tri-nucleotide	gaa	AAG	21
Unigene33873_All_0	Unigene33873_All	150-150	CGCTGTGCTGTACATGACCT	152	59.929	55	TGGTGTTAGGAACAATGTCG	301	57.023	45	179	tri-nucleotide	agg	AGG	13	YES
Unigene22870_All_0	Unigene22870_All	150-162	AGTGCAGTTTCAGCTAGTCAGTG	83	58.879	47.826	TTGATGCTGCTGGTTTTCTG	244	59.988	45	159	tri-nucleotide	cac	ACC	5
Unigene1029_All_1	Unigene1029_All	150-160	CAAAGTCTCCCCCAACAAAC	880	59.425	50	GCCTGGCAGCTACTGACATA	1039	59.054	55	929	tri-nucleotide	atg	ACT	5
Unigene21563_All_0	Unigene21563_All	150-150	CGTCCTCTCATCACCCCTAC	159	59.53	60	TTAGGACAGAGACAACGGGC	308	60.255	55	246	tri-nucleotide	gtg	ACC	5
Unigene26947_All_0	Unigene26947_All	150-151	CTATTCCCGAGTGGAAACCA	949	59.926	50	CTGTTTCTCGGCAAACCAAC	1099	60.668	50	1041	tri-nucleotide	gct	ACG	6
Unigene9581_All_0	Unigene9581_All	150-176	TCAGTAATTCTCATCCCGCC	229	60.036	50	CGAAGCCTCCAAGACATGA	404	59.926	52.632	328	tri-nucleotide	cat	AGT	9
Unigene271_All_0	Unigene271_All	150-195	GAAGTGCAGCTCCTTCGTCT	2054	59.751	55	TACCTCACACTAGGTGGCCC	2248	59.989	60	2084	tri-nucleotide	gga	AGG	6
Unigene58780_All_0	Unigene58780_All	150-157	TTGCTACACCTTTCCCATCC	402	59.933	50	CTCCAGCGACGTTACTCCTC	558	60.012	60	510	tri-nucleotide	gca	AGC	8
Unigene366_All_0	Unigene366_All	150-150	TGCTCACTTTAGCACCTTTGTT	6	59.088	40.909	GCAGGTAAATTGCTTTGTAGCC	155	60.154	45.455	95	tri-nucleotide	att	AAT	8
Unigene8559_All_0	Unigene8559_All	150-167	CAGATGGATGACGATGATGC	1708	60.039	50	CTTGAGGCCTTCCAAGTCTG	1874	59.982	55	1749	tri-nucleotide	gtg	ACC	6
Unigene30596_All_0	Unigene30596_All	250-269	GAAAAGGGAACAACGGACAA	245	59.948	45	GTCATTATTCCCGTCGCTGT	513	59.962	50	372	tri-nucleotide	aca	AAC	6
Unigene50487_All_0	Unigene50487_All	150-150	CACCTTGGGAGTTTGCCTAA	23	60.103	50	TGGCCATAAGGATCAGTGAA	172	59.075	45	89	tri-nucleotide	agc	AGC	5
Unigene5916_All_1	Unigene5916_All	150-150	TGCAGTGTACCACGTGAAGG	2551	60.779	55	ATTCACCTTATTAAAGGTCCACTTTG	2700	60.06	34.615	2589	tri-nucleotide	aag	AAG	5
Unigene60586_All_0	Unigene60586_All	250-286	TGTCTGCTAAAAGGGGTTCG	327	60.241	50	TACCTTTGCAAGAAGCCGAT	612	59.845	45	351	tri-nucleotide	agc	AGC	5	YES
Unigene9301_All_0	Unigene9301_All	200-230	AACCACAAATCCAACAACTGC	2508	59.89	42.857	GCCATTCATACCAGGCAAGT	2737	59.962	50	2543	tri-nucleotide	gca	AGC	6
Unigene57100_All_0	Unigene57100_All	150-150	CAGTCATCTCTGGGTCGTCA	381	59.82	55	GTCCGAGTCTTCGTTGCTGT	530	60.453	55	462	tri-nucleotide	caa	AAC	10
Unigene26276_All_1	Unigene26276_All	150-196	CCAGTCCATCCTGACCACTT	2022	59.962	55	CCGAGTGTCCCATCAACAAG	2217	61.513	55	2158	tri-nucleotide	tgc	ACG	6
Unigene8090_All_1	Unigene8090_All	150-170	CTCTCGAACAGACATTGGGC	874	60.801	55	TGTTGCTTCCATACCTGCTG	1043	59.864	50	934	tri-nucleotide	gta	AGT	6
Unigene9912_All_0	Unigene9912_All	300-302	AAGTGGAGGTGGAACAGGTG	753	60.002	55	CTGAGACGGTCTTCTCCCTG	1054	59.978	60	857	tri-nucleotide	gga	AGG	7	YES
Unigene8917_All_0	Unigene8917_All	300-311	ACTTCAAGGACGTGAAACGG	1049	60.149	50	GGGCATCATCCGTTCTCTTA	1359	60.036	50	1320	tri-nucleotide	tgg	ACC	5
Unigene22551_All_0	Unigene22551_All	150-158	TAATTACGCTCCCGTCATCG	150	60.98	50	GAGGTGTTGTGGCAACTCAA	307	59.726	50	203	tri-nucleotide	ttc	AAG	25
Unigene63484_All_0	Unigene63484_All	200-232	TCTCCAGGTATGAAGCCTCC	3337	59.239	55	TCTTCCAAGGCATAACGGAC	3568	60.074	50	3382	tri-nucleotide	agc	AGC	6
Unigene51986_All_0	Unigene51986_All	150-187	GGCCAGTGATTCAGAGTCGT	335	60.269	55	ATCGAATTCCTTTTGGCCTT	521	59.909	40	408	tri-nucleotide	tga	ACT	5
Unigene30236_All_0	Unigene30236_All	150-151	CTGTTTCCAGAAGGCCACAT	1663	60.111	50	TCACTGTTGTCTTTCTTGCGA	1813	59.624	42.857	1733	tri-nucleotide	tac	ACT	5
Unigene54153_All_0	Unigene54153_All	150-158	AAGACGACGAGGTCGTTGAG	9	60.444	55	TGGCTACGTCACAGAAATGC	166	59.871	50	132	tri-nucleotide	gct	ACG	5
Unigene26036_All_0	Unigene26036_All	200-248	AAGAAAAGGTGGAGGGCAGT	254	60.11	50	TTCTGCAACCTCGTAATCCA	501	59.272	45	462	tri-nucleotide	atg	ACT	6
Unigene13121_All_0	Unigene13121_All	150-182	CTATGAGGTGGCAAGGCAGT	2320	60.277	55	TCAGGCTACCTTCCTCATGC	2501	60.362	55	2393	tri-nucleotide	gcc	CCG	6
Unigene97988_All_0	Unigene97988_All	150-168	CTCCTGAAGTCCCTCAGCC	19	59.929	63.158	AGCTGCAGTGGCTGGTAGAT	186	60.043	55	132	tri-nucleotide	cgt	AGC	6
Unigene22020_All_0	Unigene22020_All	150-150	TTAGGCTAGACTACCCAAGAGAATC	1606	58.624	44	TACTATCTACCCTTCCTATGATTGCC	1755	60.13	42.308	1712	tri-nucleotide	tat	AAT	5
Unigene9420_All_0	Unigene9420_All	200-207	CCCAGTCTGATTGTCCAGGT	68	59.962	55	TCTGGCCACACCCTAGTAATC	274	59.066	52.381	115	tri-nucleotide	tag	AGT	30
Unigene16282_All_0	Unigene16282_All	150-150	CGCCCAAGATCTGATCCAC	1740	61.603	57.895	ATCTCAACAGTAACATGGACTCAAAC	1889	59.877	38.462	1836	tri-nucleotide	ttg	AAC	5	YES
Unigene29183_All_0	Unigene29183_All	150-176	TCCGAAGGTAGTTGTGTTGG	373	58.621	50	AAGTTCCCAAAGAGACCATCAA	548	59.976	40.909	470	tri-nucleotide	gtg	ACC	5
Unigene9566_All_0	Unigene9566_All	150-171	TGTCGTAAATGCTCTGGCTG	103	60.011	50	CTTGGCACATGGGAGAAGTT	273	60.111	50	133	tri-nucleotide	ttc	AAG	5
Unigene2914_All_0	Unigene2914_All	150-150	CCACCAACCTCTTCCACACT	2165	60.002	55	TTCCTTGAGGAAAGATTCCTTATC	2314	59.164	37.5	2271	tri-nucleotide	gag	AGG	6
Unigene22329_All_0	Unigene22329_All	300-312	CCCTAGACGTCCACTGGGTA	1436	59.982	60	ACGTCATATTCTCGGCTGCT	1747	59.866	50	1685	tri-nucleotide	gac	ACG	7
Unigene36143_All_0	Unigene36143_All	150-198	AGGCTCATTGTTCGACGACT	153	59.874	50	GCGTCAACGTACCGACTGT	350	59.767	57.895	286	tri-nucleotide	caa	AAC	5
Unigene25440_All_0	Unigene25440_All	200-234	TCTTTGCCTTCCCTTCTCAA	243	59.926	45	AGCTTTAAAGTCCGCGTTCA	476	60.018	45	286	tri-nucleotide	ttc	AAG	22
Unigene35088_All_0	Unigene35088_All	150-163	GTCCGAGTGGCCTAGGGT	1848	60.072	66.667	TTGGAATCCAGCTCTGAAGG	2010	60.331	50	1895	tri-nucleotide	cct	AGG	6	YES
Unigene6337_All_0	Unigene6337_All	200-220	ACCTCTTTCGTAATTGGGCA	55	59.569	45	GAAGAAATGCAGAAGGCAGC	274	60.103	50	135	tri-nucleotide	ctt	AAG	5
Unigene58837_All_0	Unigene58837_All	150-151	GCTGAAAATGGACAGGAATCA	850	60.066	42.857	GGTTTTCATGATCATAATGTTCTAGGT	1000	59.936	33.333	948	tri-nucleotide	atg	ACT	6
Unigene33379_All_0	Unigene33379_All	150-160	GCAACAACACCTACAACCCC	446	60.277	55	GTAAGGCTATGATGGGCGAA	605	60.06	50	529	tri-nucleotide	aca	AAC	6
Unigene56276_All_0	Unigene56276_All	150-199	AACGTAATTGGTGGCTCCAT	131	59.316	45	TGTCAGACATGAGACTGTTGGA	329	59.31	45.455	288	tri-nucleotide	cca	ACC	5
Unigene9622_All_0	Unigene9622_All	150-151	GTGTGGTGGGAAAACGAGG	178	61.366	57.895	ACGAACCCTCATCCTCTGTG	328	60.112	55	268	tri-nucleotide	aga	AAG	7
Unigene9462_All_0	Unigene9462_All	150-162	ATTAGGTACAGCCGCACCAG	35	60.154	55	TCAGGCTCCTCCTTACCAGA	196	59.943	55	76	tri-nucleotide	tgc	ACG	5
Unigene54447_All_0	Unigene54447_All	250-261	AAACACCATGTCTGCCACTG	252	59.597	50	AGAGGGGACAGCACAAGAAC	512	59.305	55	410	tri-nucleotide	ctg	ACG	6
Unigene35387_All_0	Unigene35387_All	250-260	ACGGTGCTCATCCTTACCAC	108	59.997	55	TGACCGTCTCCTTCTAGCGT	367	60.012	55	255	tri-nucleotide	aag	AAG	21
Unigene6588_All_1	Unigene6588_All	200-203	ATCCAAGCCACCAAAATCAC	1292	59.797	45	ACATCCCAGAGGATAGCGAG	1494	59.263	55	1315	tri-nucleotide	tca	AGT	6	YES
Unigene2307_All_0	Unigene2307_All	250-261	CTGCTTGATGACAGCATCGT	244	60.016	50	CCTCCTCCAGCAACTACTCG	504	60.005	60	407	tri-nucleotide	tgc	ACG	5
Unigene926_All_0	Unigene926_All	150-164	AGAAAATTGCGCCGTTTATG	784	60.095	40	GTTGGCACCAATCCAACTCT	947	59.973	50	839	tri-nucleotide	tca	AGT	5
Unigene25062_All_0	Unigene25062_All	150-157	ATCTTCATTTGTGCTGACGG	703	58.724	45	CACAAAGTGACGGGTGTGG	859	61.053	57.895	730	tri-nucleotide	gct	ACG	6
Unigene10206_All_0	Unigene10206_All	250-255	CCAAAGTGGCAATCTCCTGT	197	60.111	50	CATTCCCAATGACAACAACG	451	59.816	45	407	tri-nucleotide	tca	AGT	6
Unigene95635_All_0	Unigene95635_All	150-174	TGGCTAAACCCTGAAGATGG	17	60.066	50	CCATTTAGGCCACAGATGCT	190	60.096	50	140	tri-nucleotide	cta	ACT	5
Unigene11264_All_0	Unigene11264_All	250-268	ATACTGTGGGTGTGCACGAA	101	60.032	50	CTTCATAGTCCTGCTCCGCT	368	59.598	55	317	tri-nucleotide	cca	ACC	5
Unigene4464_All_0	Unigene4464_All	200-243	TTTGGAGGAGAGGTACCAGC	101	59.284	55	GGGCCGTTTTCGTAGTTGTA	343	59.996	50	150	tri-nucleotide	cgc	CCG	5
Unigene8800_All_0	Unigene8800_All	150-175	CAACTTCTTCACCCACGTCA	1073	59.72	50	TTGATGAGAGCCTGTTGCAC	1247	59.992	50	1120	tri-nucleotide	gtc	AGC	5
Unigene7569_All_0	Unigene7569_All	150-197	GGTACTGACGCCGTTGTTTT	4353	60.037	50	ACAGTTACGTGACGTTGCCA	4549	60.222	50	4464	tri-nucleotide	tac	ACT	6
Unigene3247_All_1	Unigene3247_All	150-172	CTGATGGGGCTGGTTGTAAT	1552	59.813	50	CGAAGTGAGCGATGCAGATA	1723	60.119	50	1687	tri-nucleotide	ctt	AAG	5
Unigene20658_All_1	Unigene20658_All	150-165	ATCAATAGGCCGTTCTCACG	843	60.096	50	GTGGTGTGCATGGTGATGAT	1007	60.264	50	913	tri-nucleotide	cag	AGC	6
Unigene15113_All_0	Unigene15113_All	150-177	CAGCCAGAAAGCAAAACCTC	491	59.993	50	ATCAGAAGGCACTTCTCCCA	667	59.803	50	528	tri-nucleotide	gat	ACT	5
Unigene27330_All_0	Unigene27330_All	250-271	ACTTTGCCATGACCTCATCC	2030	59.934	50	GGACATGAAGTGGCAGCATA	2300	59.679	50	2087	tri-nucleotide	tcc	AGG	5
Unigene10435_All_0	Unigene10435_All	200-209	AATTTGTCGCAGCTCTTCGT	387	60.022	45	GATCAGGTGGATTCGGAGAA	595	60.011	50	518	tri-nucleotide	cct	AGG	6
Unigene21635_All_0	Unigene21635_All	250-266	GAAGCAGTGTTGGCAAGTGA	310	60.032	50	ATCCGTTGCAAGAAGGTGAT	575	59.556	45	521	tri-nucleotide	acc	ACC	5
Unigene80760_All_0	Unigene80760_All	150-162	CTGCCAGAAGAGCTCCTGAT	124	59.703	55	TTCCTCTTCTTGTTCTTCAGGATT	285	59.777	37.5	212	tri-nucleotide	gat	ACT	5
Unigene16964_All_0	Unigene16964_All	150-172	AATGCTGGAACAAAGATGGC	511	60.081	45	CAGGCTCGTCATTCTCATCA	682	59.942	50	541	tri-nucleotide	gga	AGG	5
Unigene9594_All_0	Unigene9594_All	150-180	TCGAACACAGACCGACTTCTT	918	59.899	47.619	ATTACAAGGGAGGCGTTTTC	1097	58.188	45	955	tri-nucleotide	gag	AGG	5
Unigene23079_All_0	Unigene23079_All	150-193	TCCAAGTTACGGAGGTTGCT	560	59.734	50	ATACCTGCCCACTGCAAGTC	752	60.142	55	590	tri-nucleotide	gga	AGG	5
Unigene46381_All_0	Unigene46381_All	150-198	GCCTATGTCCCTGTCCCTTC	118	60.853	60	GACGACGGACAGGAGGTG	315	60.252	66.667	283	tri-nucleotide	cct	AGG	5
Unigene36099_All_0	Unigene36099_All	200-225	CGGAGTCACTTAGCCGAAAG	176	60.008	55	TACCCGAACCACCGAAAGTA	400	60.357	50	365	tri-nucleotide	aac	AAC	5
Unigene20834_All_0	Unigene20834_All	150-197	GTCACGGTTGTCAGGGAGTT	53	60.009	55	CCAAGTGACGGATTCCTGTT	249	59.966	50	212	tri-nucleotide	gaa	AAG	5
Unigene92961_All_0	Unigene92961_All	300-314	GAGATTCTTCCGGTGGTTGA	1783	60.05	50	GCCAATAGTGCTGTTCGGTT	2096	60.14	50	1915	tri-nucleotide	tga	ACT	5
Unigene8231_All_0	Unigene8231_All	200-247	AGGACAAACGTTGTGGAAGC	1672	60.156	50	CCAGAAGTGGGAGATGGAAA	1918	60.042	50	1742	tri-nucleotide	gca	AGC	5
Unigene57049_All_0	Unigene57049_All	150-160	GACCCTTCTTCCTCCTCCAC	560	60.05	60	AATTCAAATGGAGTGACGGC	719	59.939	45	585	tri-nucleotide	tcc	AGG	7
Unigene5046_All_0	Unigene5046_All	150-167	CATCCAAGGCAAACCTCACT	432	60.111	50	GACGACTTCGGAAAGCAGAC	598	59.997	55	550	tri-nucleotide	tac	ACT	5
Unigene12786_All_0	Unigene12786_All	150-151	TTCCTCTCAGTCTTATAATTTTCAATG	4905	58.475	29.63	CTGACCAGCCCTCAACAGT	5055	58.818	57.895	5014	tri-nucleotide	tca	AGT	5
Unigene92862_All_0	Unigene92862_All	200-208	CTGTTGTGGATGACCCTGTG	327	59.997	55	CATGAGTCACTCGCAGGAAA	534	59.984	50	392	tri-nucleotide	tgc	ACG	5
Unigene49751_All_0	Unigene49751_All	150-164	AAGCAGCCGTCTGGAAATAA	187	59.845	45	TTCTCAAACCCTGTTGTGGC	350	61.075	50	234	tri-nucleotide	tat	AAT	12
Unigene4993_All_0	Unigene4993_All	200-231	ATTTCCTCCTCAGGTGCGTA	263	59.694	50	GGACCTCGAAATGAACTGGA	493	60.05	50	292	tri-nucleotide	cca	ACC	5
Unigene20109_All_0	Unigene20109_All	150-161	CTAAACCTCAGGGTCAGCCA	275	60.246	55	GGTTTGAGGTTGGTCTGGAA	435	59.943	50	314	tri-nucleotide	aac	AAC	5
Unigene9376_All_0	Unigene9376_All	200-244	TTCCTCCAGCTGTTTGCTTT	434	59.993	45	GAGGGGAAAAGAAGAGGTGC	677	60.19	55	637	tri-nucleotide	tca	AGT	5
Unigene21933_All_1	Unigene21933_All	150-154	ACCCAGTCCTGCTATGGGTT	1324	60.766	55	AATACCTCCTGTGCCACTGC	1477	60.142	55	1440	tri-nucleotide	tca	AGT	5
Unigene8625_All_0	Unigene8625_All	250-279	CCATAGTTTCCATGGGGTTG	608	60.044	50	TCAAGGAAGCTCCTACGGTG	886	60.388	55	845	tri-nucleotide	ctg	ACG	5
Unigene147_All_0	Unigene147_All	150-177	TTTGGGGCATCTAAATCGAG	2143	60.031	45	CAAATTAGAAGGCGGCTTTG	2319	59.847	45	2254	tri-nucleotide	tga	ACT	7
Unigene3572_All_0	Unigene3572_All	150-156	ATGTCGGCGTAGTTACCTGG	723	60.015	55	GCAGAGCTGAGTGCAGGAG	878	60.021	63.158	795	tri-nucleotide	tgc	ACG	5
Unigene808_All_0	Unigene808_All	200-244	CGCCTGTAAAGGAGCCATAG	20	59.861	55	TTTACCGAGTGCTCGTGATG	263	59.864	50	142	tri-nucleotide	tgc	ACG	5
Unigene19140_All_0	Unigene19140_All	150-199	TTCATGGTCTTGCAGCAGTT	1056	59.445	45	AGAGGATGGCCTCTTTCCAT	1254	60.037	50	1137	tri-nucleotide	gca	AGC	5
Unigene477_All_0	Unigene477_All	150-163	CGTTCGAGTAAAGGGAACGA	56	60.241	50	GCCTTCTTTGGAATATCTGCAC	218	60.102	45.455	103	tri-nucleotide	act	ACT	8
Unigene16960_All_0	Unigene16960_All	250-256	GCTTCTTTGACGACTCCGAC	464	59.997	55	ACGACAGAGGTTTCGTTGCT	719	59.914	50	572	tri-nucleotide	gat	ACT	5
Unigene32913_All_0	Unigene32913_All	150-151	CTGCGACTTCGGTCAAAGGT	2941	62.676	55	TTCGACAACTCGACCTCCTC	3091	60.386	55	3013	tri-nucleotide	ctc	AGG	5
Unigene7848_All_0	Unigene7848_All	150-181	GATTGAGGCCAAGATGGAGA	1302	60.158	50	TTCCGTGCCATCCTTCTTAC	1482	60.074	50	1399	tri-nucleotide	gga	AGG	5
Unigene6928_All_0	Unigene6928_All	200-228	AATGAATGGAAGTGAACGGG	87	59.79	45	CAGGGAGTCGTCAGAAGAGG	314	59.978	60	217	tri-nucleotide	tct	AAG	5
Unigene9460_All_0	Unigene9460_All	150-176	ACCACCAGTTCCATTTCCAC	610	59.679	50	ACCAGGAGCAGATGATGGAC	785	60.08	55	643	tri-nucleotide	cgt	AGC	6
Unigene56680_All_0	Unigene56680_All	250-270	GTCTTTCAGTTCTGCGGGAG	386	59.989	55	CGTCATCGGAGGAATCTGTT	655	60.073	50	423	tri-nucleotide	agt	AGT	18
Unigene12800_All_0	Unigene12800_All	300-315	CCGCGAGAGTCTTTTAGGTG	1210	60.008	55	TGGATGAAGGATGAGCACAA	1524	60.201	45	1370	tri-nucleotide	ctg	ACG	8
Unigene11882_All_0	Unigene11882_All	250-299	TAGCGAACAGGAAGAGGAGG	409	59.569	55	TGGTGGCATCACTTTGCTTA	707	60.257	45	438	tri-nucleotide	gag	AGG	5
Unigene826_All_0	Unigene826_All	150-150	AGCTGTACACCTCTGGCTCG	36	60.611	60	CTACGAAACGCATGGTTGG	185	60.119	52.632	129	tri-nucleotide	ctt	AAG	7	YES
Unigene12382_All_0	Unigene12382_All	150-161	TAGAAGGTTCGAAGGAGCCA	3817	59.948	50	GCCACCAGTTGTTGCAGTTA	3977	59.764	50	3924	tri-nucleotide	ttg	AAC	7
Unigene749_All_0	Unigene749_All	150-178	CAGAAGCAACAGATGGAGCA	1612	60.136	50	CAGGAGGTGGCTGGTTAAAA	1789	60.103	50	1642	tri-nucleotide	agc	AGC	5
Unigene95470_All_0	Unigene95470_All	200-202	GGACAACCACAGATGCAAGA	113	59.682	50	CGTCCAGAATGATTTCAACTAAA	314	58.311	34.783	251	tri-nucleotide	cat	AGT	6
Unigene2681_All_0	Unigene2681_All	200-219	AGACCTTGAGATGAGCCACC	598	59.258	55	CTCCTCACAGCAGCAAATGA	816	60.136	50	637	tri-nucleotide	agg	AGG	6
Unigene19516_All_1	Unigene19516_All	200-208	AAAAGATGAGCCAGAGCTTGA	4112	59.208	42.857	TCTGGGAATTGGCTTCAAAT	4319	59.505	40	4223	tri-nucleotide	aag	AAG	6
Unigene4750_All_0	Unigene4750_All	150-194	CATCCTCCTCATCGTCTTCC	400	59.612	55	AAATATGCCATCGTTCCTGC	593	59.929	45	445	tri-nucleotide	tcg	AGC	5
Unigene13073_All_0	Unigene13073_All	200-232	TCCTCCAGTCTCAAGCCAGT	333	59.986	55	GCCGTGATGGTTTGTCCTAC	564	60.384	55	523	tri-nucleotide	cca	ACC	5
Unigene22697_All_0	Unigene22697_All	300-302	GTGAGAGGTTTTCTGCTGGG	369	59.844	55	GTCTTTTGGGTTCAGGTGGA	670	59.943	50	578	tri-nucleotide	tgc	ACG	7
Unigene24502_All_0	Unigene24502_All	200-222	CATTTCCCTGTGCATCCTTT	83	59.933	45	CCAGCCCCTACCACTACTCA	304	60.126	60	256	tri-nucleotide	gtt	AAC	6
Unigene54037_All_0	Unigene54037_All	150-163	CGGTGGTGTCTTGCATACTG	70	60.175	55	GCCACACTCTCGTCTTCCTC	232	59.993	60	107	tri-nucleotide	gtt	AAC	8
Unigene11872_All_0	Unigene11872_All	250-256	ATAGTCAGGGTCCTCCTGGG	254	60.328	60	AGGCATCACGTAACAAAGGG	509	59.993	50	320	tri-nucleotide	cag	AGC	10
Unigene93670_All_0	Unigene93670_All	150-156	CTTGTTGTCCCGTGTCAATG	107	60.001	50	TCTTCTTCCTGAGCCTCTCG	262	59.82	55	159	tri-nucleotide	aag	AAG	21
Unigene50481_All_0	Unigene50481_All	150-154	TCAACGTTCGTTCTCCTCCT	162	59.844	50	CAGTGTAAGTCCATGCTGGC	315	59.318	55	195	tri-nucleotide	tcg	AGC	5
Unigene1463_All_0	Unigene1463_All	200-204	TGCCAACGATAAATGAAACG	291	59.562	40	TCTCATCTACCTCTGTCTTCTCCTC	494	59.563	48	452	tri-nucleotide	gag	AGG	5
Unigene51169_All_2	Unigene51169_All	300-301	AGTCTCCTAAGACCCCGGAA	474	60.067	55	TATCGTCGCCATCACTAGCA	774	60.388	50	509	tri-nucleotide	tct	AAG	24	YES
Unigene22036_All_0	Unigene22036_All	150-199	AGGTGGTCCGAAGAATGATG	527	59.927	50	CATTCCTCCTGCCACAACTC	725	60.656	55	643	tri-nucleotide	gac	ACG	5
Unigene87260_All_0	Unigene87260_All	250-260	CTTCGTTTTGTCCTTGGGAA	144	60.081	45	TCAACTGCTTCAATGCTTGC	403	60.142	45	256	tri-nucleotide	tcc	AGG	5
Unigene16564_All_0	Unigene16564_All	150-151	GAGTAGAGGGACGATCTCATGC	2005	60.241	54.545	TCCCCTCCAACTGTAGAAGAA	2155	58.776	47.619	2104	tri-nucleotide	cag	AGC	6
Unigene16376_All_1	Unigene16376_All	250-252	GAGGGTGCAGGCTTTACTTG	3336	59.875	55	ATTACCTTCCTCGGCACCTT	3587	59.962	50	3361	tri-nucleotide	tgc	ACG	5
Unigene49695_All_0	Unigene49695_All	250-259	TCCACCAATGCCTGTTATGA	1863	59.924	45	AAGAGCTGAACGTTGGTCGT	2121	59.914	50	2011	tri-nucleotide	tcc	AGG	13
Unigene21389_All_0	Unigene21389_All	150-197	ACAACAACGGTGGGATTGAC	1395	60.678	50	TGGTACAGGGGACCCAATTA	1591	60.044	50	1417	tri-nucleotide	tca	AGT	6
Unigene72393_All_0	Unigene72393_All	150-175	GCAGATGGAAGGTGTGGACT	36	60.12	55	CGAGTCTTGCTGGGAGGTAG	210	60.005	60	164	tri-nucleotide	gat	ACT	5
Unigene11592_All_0	Unigene11592_All	300-302	CAACTGTCAGCCAAAAGCAA	502	60.027	45	GCTCAACAAGTTAACCCACCA	803	60.023	47.619	734	tri-nucleotide	ggt	ACC	6
Unigene35633_All_0	Unigene35633_All	150-193	GCGAAGCTGCAAAGTCTCTT	187	59.904	50	GGTGGAGGTGACATCAAAGG	379	60.363	55	284	tri-nucleotide	ctt	AAG	7
Unigene2693_All_0	Unigene2693_All	250-278	CCCAGTTCGAGTCGTCTCTC	390	59.986	60	GGCTCCTTTCTGGTCCTCTT	667	59.817	55	594	tri-nucleotide	gga	AGG	8
Unigene2517_All_0	Unigene2517_All	150-165	AAAGAGCGGAAGTGATCAGG	5693	59.43	50	GGATGACTTCGATGATGACAGA	5857	60.081	45.455	5744	tri-nucleotide	ctc	AGG	6
Unigene28551_All_0	Unigene28551_All	200-214	ATCTGCTCATGATTCTGCCC	1453	60.189	50	CCTTCGTGGATAACGCAGAT	1666	60.096	50	1490	tri-nucleotide	tcg	AGC	5
Unigene10740_All_0	Unigene10740_All	150-182	GACAGGACGTCGAGGAAGAG	180	59.986	60	CTGGCATCATGATACACGCT	361	59.704	50	201	tri-nucleotide	gag	AGG	6
Unigene29642_All_0	Unigene29642_All	150-180	CCACAACCTCATCACAGCAG	133	60.309	55	TAAAGATGAGCTGCGAACGA	312	59.712	45	255	tri-nucleotide	ctg	ACG	7
Unigene32606_All_0	Unigene32606_All	150-187	TACCAAGGGCGTACCAGAAG	35	60.125	55	AAGGAGCGATGGATGTATGG	221	59.917	50	145	tri-nucleotide	aac	AAC	6
Unigene3741_All_0	Unigene3741_All	250-267	TGACTCCACTGATTGCTTCG	8567	59.984	50	GAGCCGCTGAATATTTGCTC	8833	59.951	50	8647	tri-nucleotide	atg	ACT	8
Unigene21096_All_0	Unigene21096_All	300-318	CCAATCCAAGTGGAAGCAAT	6697	59.933	45	TACCACCGTGATCCTGCATA	7014	59.948	50	6848	tri-nucleotide	cca	ACC	5
Unigene615_All_0	Unigene615_All	250-266	TGCCTCCGGCTCTTTTACTA	1574	59.975	50	CTGTTGGTCCTTCTGTTGCC	1839	60.69	55	1755	tri-nucleotide	agc	AGC	7
Unigene15191_All_0	Unigene15191_All	300-316	TCCACCTTCAACTCGGTTTC	3274	60.088	50	TAGCCAGCCCTTCAGAAGAT	3589	59.031	50	3542	tri-nucleotide	tgc	ACG	5
Unigene7644_All_0	Unigene7644_All	150-173	GCCTCTGGCCTTCCAGTTAT	526	60.599	55	CCATCACTGAATCCACGAAA	698	59.496	45	586	tri-nucleotide	tga	ACT	6
Unigene34167_All_0	Unigene34167_All	250-268	ATCGGTACGCAACCTTTCAC	191	60	50	GGATGACGTCGATGACAGTG	458	60.121	55	421	tri-nucleotide	tca	AGT	5
Unigene9502_All_0	Unigene9502_All	150-194	GAACATGGACATGGATGCTG	252	59.925	50	GATCATATGCCCCTTCAGGA	445	59.854	50	394	tri-nucleotide	tga	ACT	5
Unigene18112_All_1	Unigene18112_All	200-212	GCATGGAAGCAAGTGATGAG	676	59.399	50	TTTCCCGTCTTGTTGGTCAT	887	60.353	45	706	tri-nucleotide	gat	ACT	7
Unigene35612_All_0	Unigene35612_All	150-157	CCAAACATGCAGAGCTCAAA	255	59.988	45	GCAAAGATCCACCTACGGAA	411	60.074	50	285	tri-nucleotide	caa	AAC	6
Unigene3704_All_0	Unigene3704_All	200-223	GTCGGCGGACTCTACGTTC	284	60.817	63.158	ATCATCGGACTGGTCGTAGC	506	60.104	55	329	tri-nucleotide	gtg	ACC	6
Unigene2868_All_0	Unigene2868_All	150-199	GAACTTTGGACGCTGAGGAG	291	59.989	55	AGTTGACGCACCTACGCTTT	489	59.943	50	354	tri-nucleotide	gca	AGC	5
Unigene2337_All_1	Unigene2337_All	150-194	TCGCGACCTAGACCTATGCT	270	60	55	CCACGAATGCCATAGTTCCT	463	59.955	50	355	tri-nucleotide	cct	AGG	7
Unigene8940_All_0	Unigene8940_All	200-203	GTCAAGGAAATCATGCAGGG	1016	60.461	50	ATCCGCACATGAAAGGAGAC	1218	60.081	50	1110	tri-nucleotide	gga	AGG	8
Unigene51283_All_0	Unigene51283_All	300-306	GTTAACGGACAAGAGGCTGC	1677	59.882	55	GGGTGCGATAACCAGTCAGT	1982	59.997	55	1828	tri-nucleotide	gga	AGG	5
Unigene9729_All_1	Unigene9729_All	200-236	AGCTTGAGGCATATCGTCGT	3504	59.866	50	GAACCACAACCGAGGACAGT	3739	60.009	55	3545	tri-nucleotide	tcg	AGC	6
Unigene14664_All_0	Unigene14664_All	150-198	CAATTCACTAAGCACAAGCAGG	286	59.941	45.455	ATGGTGGAGCCAGTGGTTAG	483	59.989	55	411	tri-nucleotide	gta	AGT	7
Unigene24242_All_0	Unigene24242_All	250-268	TCATTCATGCCAGGGTACAA	883	59.924	45	GCTCTTGTATGGGAGGTGGA	1150	60.073	55	1049	tri-nucleotide	ggt	ACC	7
Unigene28608_All_0	Unigene28608_All	250-272	CAAAGGAAAAGACGGCAGAG	1210	59.986	50	TCCGTTCTACACCACCATCA	1481	59.96	50	1406	tri-nucleotide	agg	AGG	6
Unigene29445_All_0	Unigene29445_All	150-168	CGATGATCCTGAGTTTCGTG	624	59.241	50	TTCAGTCATGTGAGAGGAAATCAT	791	60.004	37.5	728	tri-nucleotide	aga	AAG	5
Unigene11775_All_0	Unigene11775_All	250-277	GGAAGGACTCAGGTTGGTCA	2340	60.088	55	TCCTCCCTCACCACAACTTC	2616	60.088	55	2512	tri-nucleotide	ctg	ACG	9
Unigene19291_All_0	Unigene19291_All	150-198	TCTACCATACAGGCAGCCCT	788	59.717	55	TGTTCAGATTTTGTGAGTGCAA	985	59.366	36.364	943	tri-nucleotide	ctg	ACG	5
Unigene1494_All_0	Unigene1494_All	300-310	AGGCTATGACCGAGGCTACA	643	59.859	55	ATTTGGCCACAACCATCAAT	952	60.059	40	676	tri-nucleotide	gtg	ACC	5
Unigene13021_All_0	Unigene13021_All	300-308	ACCTCAACCTGCACCAAATC	881	59.973	50	GGGACATCTGAGGTCTTGGA	1188	60.048	55	1005	tri-nucleotide	gca	AGC	5
Unigene13073_All_1	Unigene13073_All	200-208	ACTGTAGTTCAACGGCCACC	965	60.035	55	CGGTAACAGCTTTGGTCACA	1172	59.758	50	1124	tri-nucleotide	cac	ACC	5
Unigene91791_All_0	Unigene91791_All	150-158	GTCATGGCAAGGCCAATAAT	631	59.791	45	AATTTGCTTGTTAGGGGCAC	788	59.091	45	691	tri-nucleotide	gct	ACG	5
Unigene11337_All_0	Unigene11337_All	150-194	GTTCTCCCCAGTTACGGTCA	1758	59.966	55	CCTTGCATTTCCACCTTTTG	1951	60.472	45	1878	tri-nucleotide	ggt	ACC	5
Unigene8970_All_0	Unigene8970_All	150-179	TTGGCAGCAATACAAAACACA	182	60.162	38.095	GGCGAGTGGATACGAACACT	360	60.142	55	256	tri-nucleotide	tta	AAT	8
Unigene4063_All_0	Unigene4063_All	250-260	TCGATGACCTCACCGAGTCT	282	60.829	55	AGCATCCAAAGGAAGACGAA	541	59.813	45	318	tri-nucleotide	gaa	AAG	5
Unigene8582_All_1	Unigene8582_All	250-279	ACTCCGTCAAGGAGGGCT	1214	59.792	61.111	TCTCCAACTCGTGGAGGAAC	1492	60.238	55	1253	tri-nucleotide	gaa	AAG	29
Unigene9209_All_0	Unigene9209_All	150-151	ACGAAGCCTTTGAAGTGCC	674	60.39	52.632	AGGTTTCAAATTTTCGGGCT	824	59.945	40	716	tri-nucleotide	caa	AAC	8
Unigene4750_All_1	Unigene4750_All	300-307	GCCATGGTATGAATGCTGTG	828	59.955	50	AGGATATCGATGGCTGGATG	1134	59.877	50	909	tri-nucleotide	gtc	AGC	5
Unigene2918_All_0	Unigene2918_All	250-266	TGTCCTTGGGTGCATTATGA	2348	59.924	45	TTTGAACCGCTGCTTACCTT	2613	59.883	45	2546	tri-nucleotide	atg	ACT	6
Unigene8118_All_0	Unigene8118_All	150-195	GAAGCAGCCTTGGAGACTTG	1527	60.134	55	GATCATCAGCCTTCCGTGAT	1721	60.042	50	1623	tri-nucleotide	cag	AGC	5
Unigene87771_All_0	Unigene87771_All	150-150	ACCACTTGTAACTAAAGCACACTCG	29	60.968	44	TCGTCTGTCATGAGCTCGAA	178	60.711	50	136	tri-nucleotide	gat	ACT	5
Unigene12278_All_0	Unigene12278_All	150-198	TGTTAAGGTGGTGCGGGTAG	694	60.933	55	TACAGCTTGATGACATCGCC	891	59.83	50	724	tri-nucleotide	agg	AGG	5
Unigene36253_All_0	Unigene36253_All	150-197	CATTCAAGCCTTCGTTTGCT	450	60.386	45	CGAACTGCACTCCAAAGTGA	646	60.025	50	497	tri-nucleotide	agg	AGG	8
Unigene19116_All_0	Unigene19116_All	150-191	GGCCGTGCTGCTACTTTTAG	2747	60.039	55	GCGCCTACACCTTCAAAGAG	2937	60.015	55	2840	tri-nucleotide	tga	ACT	7
Unigene25784_All_0	Unigene25784_All	300-314	AGCGGAAGCTCTCCCTAACT	7	59.621	55	CGCTCCAAACCTTTTACACG	320	60.659	50	99	tri-nucleotide	aga	AAG	6
Unigene90178_All_0	Unigene90178_All	300-305	CGTACGTGTGGGTGTATTCG	5	59.904	55	ATTCAAGAAATGGCAGCCG	309	61.125	47.368	253	tri-nucleotide	ctt	AAG	6
Unigene7162_All_0	Unigene7162_All	200-216	CATCAGCAGTTTTCTGCCAA	554	59.988	45	AGGGTACTGTTGCTGCTGTG	769	58.959	55	729	tri-nucleotide	caa	AAC	5
Unigene23191_All_0	Unigene23191_All	150-181	TCTCCGAGTCATCGTCCTCT	2113	59.945	55	AAGGAGCAGGAGCAGGTGTA	2293	60.012	55	2134	tri-nucleotide	tcg	AGC	5
Unigene8845_All_0	Unigene8845_All	150-176	GGTGAAAGTTCTGATGTTCCAA	12	59.077	40.909	AATTCGTTGGTGAGACTGGG	187	59.966	50	103	tri-nucleotide	gat	ACT	6
Unigene4234_All_0	Unigene4234_All	150-183	GGAACAACAAACTGTACAGCAGA	2503	59.342	43.478	TGGAGTGTCTCTGCCAACTG	2685	60.022	55	2530	tri-nucleotide	aac	AAC	10
Unigene54275_All_0	Unigene54275_All	150-180	TGCAAAATTCCCTAAAAGCG	35	60.198	40	AAGGCGAATCAACAGGTGAG	214	60.255	50	111	tri-nucleotide	ttc	AAG	22
Unigene91611_All_0	Unigene91611_All	150-150	TTAGTTCTTGGAGGGAGAGGG	598	59.693	52.381	GTCCCAGTATTCATCAGATATAAGTGT	747	58.111	37.037	627	tri-nucleotide	cat	AGT	5
Unigene17028_All_0	Unigene17028_All	200-225	GGCATGAAATGAATGGAAATG	503	60.146	38.095	CACGAACAGCCTTCACAAGA	727	60.025	50	547	tri-nucleotide	gaa	AAG	5
Unigene35434_All_0	Unigene35434_All	200-217	TATTCCTCCGCTTCATCGTC	502	60.177	50	GTGAAACTGCCGGCATAGAT	718	60.103	50	568	tri-nucleotide	atc	AGT	11
Unigene18816_All_0	Unigene18816_All	150-185	TGCAGAGATCCTAAGTTGTGGA	64	59.875	45.455	GTGGCTTGGATTGATTGCTT	248	60.081	45	87	tri-nucleotide	acc	ACC	5
Unigene9563_All_0	Unigene9563_All	200-237	TATGCAAGACGAGCATCCAG	1847	59.972	50	GGGTTCCTTTTGTGCATCTC	2083	59.532	50	1881	tri-nucleotide	tca	AGT	5
Unigene33351_All_0	Unigene33351_All	150-155	TATGGAAGCTTTGGTAGCGG	129	60.223	50	AAGTCAAGAGAAAGGACCATGA	283	57.909	40.909	162	tri-nucleotide	act	ACT	19
Unigene7384_All_0	Unigene7384_All	150-176	CTCTTCACCCAACTCCACG	413	59.241	57.895	GTGAAGAAGACGGTGATGCC	588	60.667	55	433	tri-nucleotide	tcc	AGG	5
Unigene63788_All_0	Unigene63788_All	150-180	TTCTTCAATTCCTCTTCCCC	234	58.161	45	TGTATTCGCTCCCGTTCTCT	413	59.836	50	333	tri-nucleotide	ctt	AAG	7
Unigene8831_All_0	Unigene8831_All	250-268	TACGCAGAGCGAGTATGACG	548	60.18	55	CCCAGCTAACAAGGATGGAA	815	60.066	50	596	tri-nucleotide	acg	ACG	6	YES
Unigene8090_All_0	Unigene8090_All	150-150	TAGAGGCCTCGAAGGAATCA	744	59.91	50	GCCCAATGTCTGTTCGAGAG	893	60.801	55	774	tri-nucleotide	gat	ACT	5
Unigene13174_All_0	Unigene13174_All	150-150	AGGTCGTACAGTTTCCTCGC	1538	59.357	55	TTTCTGCAGGACTTTGATGAAG	1687	59.494	40.909	1611	tri-nucleotide	ctc	AGG	7
Unigene8705_All_0	Unigene8705_All	300-306	TTCCCGCGCAAGAAGAAC	22	62.414	55.556	TGTCAGCAACAGTCTTTGGG	327	59.873	50	41	tri-nucleotide	aag	AAG	5
Unigene27183_All_0	Unigene27183_All	150-179	TGTGGCTTCATATCGAGCAG	304	59.972	50	CTATGGGACGTGCAATGATG	482	59.948	50	423	tri-nucleotide	gca	AGC	6
Unigene28880_All_0	Unigene28880_All	150-152	TGCTAATCTTTCATTTTCATCTTGA	350	59.326	28	GGACAGAGATGAAGAGTATCAGGG	501	60.497	50	399	tri-nucleotide	ctc	AGG	5
Unigene32427_All_0	Unigene32427_All	150-166	ATAAGGGAGAAACACGCCG	621	60.081	52.632	TGTTTCATCTCCCAGCACAG	786	59.831	50	670	tri-nucleotide	cag	AGC	5
Unigene9209_All_2	Unigene9209_All	200-228	CCACTCCATTCACTCCCACT	1215	59.962	55	CTACACCACCACAGACACCG	1442	60.064	60	1328	tri-nucleotide	tcc	AGG	7	YES
Unigene22426_All_0	Unigene22426_All	150-177	CTCCAGTCTCAGCGTCCAGT	538	60.608	60	CAAGGTTGGCAGTCGTAACA	714	59.758	50	643	tri-nucleotide	cag	AGC	5
Unigene943_All_0	Unigene943_All	150-161	ATATCAAGTGCCAATCCCCA	1207	60.155	45	TCTCCCCTTATCGTCGACAC	1367	60.073	55	1316	tri-nucleotide	aag	AAG	5
Unigene26047_All_0	Unigene26047_All	200-204	CAACAAGGAGGTTCTGGAGG	332	59.691	55	TTCGCTCATGTCAAGTGGAG	535	59.984	50	420	tri-nucleotide	ggc	CCG	5
Unigene48061_All_0	Unigene48061_All	150-163	CGACAGAGGGGTCAGAGGTA	79	60.252	60	ACAGGCTTGGGAATTGTGTC	241	59.973	50	144	tri-nucleotide	tga	ACT	5
Unigene61726_All_0	Unigene61726_All	200-209	GCGCTTGGAAATGAAAAGTC	612	59.829	45	GACCAATGTGATGAAGGGCT	820	59.934	50	663	tri-nucleotide	tca	AGT	5
Unigene12291_All_0	Unigene12291_All	150-191	CCAAGGGTTCAGAAATAGAGGA	1660	59.588	45.455	TTCAAATGCATCTTGGAATGA	1850	59.101	33.333	1693	tri-nucleotide	gat	ACT	5
Unigene2840_All_0	Unigene2840_All	200-226	GCTACCATGGGATCCTGAAA	851	59.894	50	AGTACGATGCTTACGGGCAT	1076	59.62	50	1033	tri-nucleotide	gct	ACG	5
Unigene57295_All_0	Unigene57295_All	200-236	TCCGGTGAGGGTAGTTTGTC	1318	59.966	55	AACTTCCTCCTGTCCAGCAA	1553	59.844	50	1501	tri-nucleotide	tgt	AAC	5
Unigene26142_All_0	Unigene26142_All	150-156	TCCTGGGCCATACTCTCATC	161	60.034	55	ACCTGTTGAAGATGAAGGCG	316	60.255	50	254	tri-nucleotide	ctt	AAG	5
Unigene52704_All_0	Unigene52704_All	150-161	AAGAGCTGTGACCCAAGCAC	64	60.453	55	TCTTCCAGGCATTGACACAG	224	59.831	50	96	tri-nucleotide	aag	AAG	8
Unigene31759_All_0	Unigene31759_All	150-157	AATTGGTGCTGAGGGGAAC	135	59.918	52.632	GGAGCCAAAGGACCTCATC	291	59.602	57.895	154	tri-nucleotide	ctc	AGG	5
Unigene10567_All_0	Unigene10567_All	150-184	AATCGATCATCACCAGCCTC	3332	60.042	50	TTGTTCCAACAGAACCCTCC	3515	59.943	50	3428	tri-nucleotide	acc	ACC	5	YES
Unigene13523_All_0	Unigene13523_All	300-309	CATTTGCTCCGTAATTGGCT	36	60.096	45	TCTCACCCCATCAGAAGACC	344	60.048	55	192	tri-nucleotide	tgc	ACG	5
Unigene16754_All_0	Unigene16754_All	150-162	GGCCTCAGCACCAAAGTAGA	226	60.397	55	TTGGCGACGTTATGATAGGC	387	60.991	50	301	tri-nucleotide	gcc	CCG	5
Unigene64486_All_0	Unigene64486_All	150-154	CTCCTTGTCTGCTGGTGTCA	362	60.022	55	AACAACTGCCACAACATTGC	515	59.621	45	445	tri-nucleotide	ggt	ACC	5
Unigene47867_All_0	Unigene47867_All	150-151	GAAGACATTCCTCCCAGTGC	160	59.661	55	GCGCTACGTTACCTGGTCAT	310	60.162	55	219	tri-nucleotide	ggt	ACC	6
Unigene52376_All_0	Unigene52376_All	150-168	TGGCTTCATCTCCACTCCTC	50	60.349	55	TAAGTGAAAATGGGGAAGCG	217	60.067	45	98	tri-nucleotide	tca	AGT	7
Unigene14302_All_0	Unigene14302_All	150-191	TGCTCGTGATTATGAGGCAG	561	59.972	50	CTACAACTGGGCCCTTTTCA	751	60.103	50	650	tri-nucleotide	gat	ACT	5
Unigene16712_All_0	Unigene16712_All	150-150	GTCGCCATTGCTGTGTTG	15	59.823	55.556	CTGACCACATGTTGTTCATTGTT	164	59.811	39.13	33	tri-nucleotide	gtc	AGC	7
Unigene32230_All_0	Unigene32230_All	250-290	CCGAGGAGAGAGGAGTGTTG	248	59.978	60	TGCACAAATTGATAAGGCCA	537	60.073	40	435	tri-nucleotide	gag	AGG	7
Unigene30574_All_0	Unigene30574_All	150-152	CCTTGGTCAGTCCAATTCCA	237	60.892	50	AGGGCGTTTAACAGCTGGAC	388	61.557	55	334	tri-nucleotide	ctc	AGG	5
Unigene28787_All_0	Unigene28787_All	150-154	TTCTCAGTCGTTCGTGTAGCA	27	59.649	47.619	CGGAAAAGGTCTTTTGGTCTC	180	60.096	47.619	142	tri-nucleotide	att	AAT	5
Unigene15788_All_0	Unigene15788_All	150-172	CCCAGTGTACTGTATGAAGGGA	1144	58.98	50	CAGTACGGCCACTACTGCTG	1315	59.534	60	1235	tri-nucleotide	tca	AGT	5
Unigene21971_All_0	Unigene21971_All	150-154	GCATGATGAGAATTACAACAGCA	323	60.152	39.13	GGATCTTTGATCCTACTCCTGTTAC	476	58.662	44	432	tri-nucleotide	gat	ACT	5
Unigene1215_All_0	Unigene1215_All	200-213	AGAGGCCCAGGTACGATTTT	239	59.962	50	GGGGAACATTTAGATCCGTC	451	58.308	50	401	tri-nucleotide	gat	ACT	5
Unigene27587_All_0	Unigene27587_All	150-161	AGGTGGAGGTTCATTCATGC	377	59.934	50	TGAAACCTTCTGCTCCACCT	537	59.844	50	454	tri-nucleotide	gga	AGG	5
Unigene62799_All_0	Unigene62799_All	150-156	AATTCCCGAATCCAAACTGA	177	59.363	40	CCCTTGCTTCTCCTTTCCTT	332	59.821	50	258	tri-nucleotide	aga	AAG	15
Unigene12908_All_0	Unigene12908_All	150-168	CCGTAAGAGACGGAGACGAG	179	60.005	60	TCACTCATAGGCGCTAACCC	346	60.235	55	268	tri-nucleotide	gat	ACT	5
Unigene22532_All_0	Unigene22532_All	200-249	AGTTGGAGCGTTCGGTATGT	402	59.621	50	TCATTATCTTCCATCGGCTG	650	58.671	45	575	tri-nucleotide	tga	ACT	10
Unigene11020_All_0	Unigene11020_All	150-199	CAATGTGAGGCCAAAGAGGT	640	60.111	50	CAAGCAGAAAGAGGAAACGG	838	59.986	50	683	tri-nucleotide	ggt	ACC	6
Unigene11078_All_0	Unigene11078_All	300-314	AACCTCCTCCAGGAACCAAT	1384	59.795	50	AGGACTACCGGTTCTTCGGT	1697	59.994	55	1429	tri-nucleotide	ggt	ACC	5
Unigene20658_All_0	Unigene20658_All	150-174	TGGTCTCCTTGGCAATTTTC	275	60.051	45	GGGAGGTCATGAAGCAGAGA	448	60.349	55	403	tri-nucleotide	cac	ACC	6
Unigene59618_All_0	Unigene59618_All	150-158	CAAGCATCAACTAGGATTAGTTTTGT	144	59.246	34.615	CCAAGTCTCGAGCCTACAGC	301	60.156	60	179	tri-nucleotide	gta	AGT	6
Unigene13235_All_0	Unigene13235_All	250-287	CGGAGTACTCGCAGTGATGA	2451	60.008	55	ACTGGGTTCTTGTTTGTGGC	2737	60.012	50	2659	tri-nucleotide	tca	AGT	5
Unigene1543_All_0	Unigene1543_All	150-151	AAACATACAATAATGGGCAGCA	131	59.389	36.364	GCATACTGGCACATCTTTATTCA	281	59.159	39.13	207	tri-nucleotide	gga	AGG	5
Unigene11347_All_0	Unigene11347_All	150-199	TCTCGTGTGACATAGGCAGC	134	60.016	55	TTGGAAGCAGAGAACAAGATTTC	332	59.885	39.13	248	tri-nucleotide	tca	AGT	7	YES
Unigene21976_All_0	Unigene21976_All	150-161	GCCGTTTCAAAGTCAAGCTC	12	60	50	AACGAAATCCCTAATTCCCG	172	60.143	45	38	tri-nucleotide	cta	ACT	5
Unigene1117_All_0	Unigene1117_All	150-192	CGTTTATTTTCCCAAGCCAA	5212	59.937	40	GATCACAGTCGGGATGACAG	5403	59.05	55	5354	tri-nucleotide	cct	AGG	7
Unigene30967_All_0	Unigene30967_All	150-195	CCCCAAATATCCATTATCGG	62	58.964	45	ATGCGCTGTCTGGAGGTAGT	256	59.898	55	112	tri-nucleotide	tca	AGT	8
Unigene60816_All_0	Unigene60816_All	150-150	CGCGAAGGAAAGGAATCTC	108	59.902	52.632	TCCTGGTTCCTCCACTACCA	257	60.501	55	137	tri-nucleotide	gaa	AAG	5
Unigene51475_All_0	Unigene51475_All	150-150	GGAGGAGGTGACGATGGATA	58	59.886	55	AGCCGGTCTTCTAACCCACT	207	60.132	55	88	tri-nucleotide	aag	AAG	6
Unigene7045_All_0	Unigene7045_All	200-205	TGGCCACAATTGAATGAATC	1539	59.33	40	TGGCGATTCTCATGTTGTTC	1743	59.654	45	1635	tri-nucleotide	gtg	ACC	5
Unigene20464_All_0	Unigene20464_All	150-152	CGTTACACTAGGAATAGTAGTGACTGG	1377	58.884	44.444	TACCAATGCCACAACCAGAA	1528	59.964	45	1445	tri-nucleotide	tca	AGT	6
Unigene12753_All_0	Unigene12753_All	200-233	AGTGCTAGATGGCGTCGAAT	554	59.866	50	GCAGGGACAACACCTTGTTT	786	60.012	50	649	tri-nucleotide	gta	AGT	5
Unigene4664_All_0	Unigene4664_All	150-151	GCAGAGGAGACGGAAGAAGA	1390	59.679	55	TACCACCCTCTTCCGAGTTG	1540	60.103	55	1486	tri-nucleotide	gaa	AAG	5
Unigene2867_All_0	Unigene2867_All	200-223	ATACTGAACTCGGTGGTCCG	87	59.989	55	TTGGCTAAACCAAGCCTCTG	309	60.378	50	259	tri-nucleotide	atg	ACT	6	YES
Unigene12753_All_1	Unigene12753_All	200-223	AAACAAGGTGTTGTCCCTGC	767	60.012	50	TGTAAATGGTTTGGCGACTG	989	59.585	45	951	tri-nucleotide	agc	AGC	5
Unigene29486_All_0	Unigene29486_All	150-154	CCACTACCATCGTCATGTGC	390	59.992	55	TCGAGGGAGACGAGATCAGT	543	59.945	55	441	tri-nucleotide	tca	AGT	5
Unigene10308_All_0	Unigene10308_All	250-260	TACCCGAATCATCTGCATCA	2258	60.033	45	TGGTCAATACCTCGTTTTCCTT	2517	59.871	40.909	2442	tri-nucleotide	gac	ACG	5
Unigene10503_All_0	Unigene10503_All	150-166	ATCACACATTCGCCAACAAA	428	59.972	40	CGACGGAGGAGAAACTGAAG	593	59.982	55	546	tri-nucleotide	tgg	ACC	5
Unigene23003_All_0	Unigene23003_All	200-219	TTGATAATGCAGCTCTTGCG	83	60.118	45	TTGGTTGTGGTGGTAGTGGA	301	59.848	50	241	tri-nucleotide	cca	ACC	5
Unigene36394_All_0	Unigene36394_All	200-245	GTCGTCCTGGGACAAGTGAT	376	59.969	55	GTGCTTGGGGCTCTCGTT	620	61.376	61.111	581	tri-nucleotide	agc	AGC	5
Unigene81398_All_0	Unigene81398_All	150-189	AGTCGCCTCTACGTAGCCAA	40	60.037	55	GTCCTTCTGCTTCTCCCCTT	228	59.817	55	188	tri-nucleotide	gag	AGG	6
Unigene22221_All_0	Unigene22221_All	200-244	TGCGGCAATACTCTTCACAG	497	60.011	50	TTGCACTTTTCCCTACTGGG	740	60.103	50	604	tri-nucleotide	tca	AGT	5
Unigene26327_All_0	Unigene26327_All	200-221	CTGGCTCAAGAAGCAAAGGA	1059	60.647	50	TCTAAGCCTGGAATGCCTTTT	1279	60.21	42.857	1088	tri-nucleotide	aag	AAG	6
Unigene7916_All_0	Unigene7916_All	200-224	GGTGGTAATCAGCCTCCAAG	345	59.55	55	TTCATTGGTCTTTTGAGGGC	568	60.051	45	406	tri-nucleotide	aag	AAG	5
Unigene294_All_0	Unigene294_All	150-187	AGGAAGCTCCTGAAGGAAGG	1589	59.95	55	TCCAGGCAATCCTGTAGCTT	1775	59.836	50	1687	tri-nucleotide	tga	ACT	6
Unigene22530_All_0	Unigene22530_All	150-159	ACTATTTGTTGACGCGGGAC	570	60	50	CATTCTGGTGCCATTTGGA	728	60.464	47.368	608	tri-nucleotide	gaa	AAG	6
Unigene8649_All_0	Unigene8649_All	250-256	TACACTAGGACAGGGGACCG	279	59.982	60	GTTCCCAGAAACAGTGGCAT	534	59.973	50	403	tri-nucleotide	ctc	AGG	6
Unigene28349_All_1	Unigene28349_All	150-162	TCTTGTTCGTGGTCAGGTTG	543	59.72	50	GATGGGTCACCACCATCTCT	704	59.774	55	580	tri-nucleotide	ttc	AAG	5
Unigene12038_All_0	Unigene12038_All	150-195	AGAGGGCCACATCTCGATT	242	59.627	52.632	TCTCCTTGTTGTTGTGCCTG	436	59.873	50	391	tri-nucleotide	cag	AGC	5
Unigene11919_All_1	Unigene11919_All	150-150	GATGACATGACTGAAGGCAGC	1114	60.828	52.381	CGATCAACCCGAATAAGAAAG	1263	58.705	42.857	1155	tri-nucleotide	ctc	AGG	8
Unigene9672_All_0	Unigene9672_All	200-244	GTTGTTGCTGCTGTTGCTGT	381	60.104	50	AAAGCGTAAGATGGCAGGAA	624	59.845	45	575	tri-nucleotide	ctg	ACG	5
Unigene11518_All_0	Unigene11518_All	250-291	TCACCTGACCACCTGTACCA	792	59.997	55	TTGCTGACTGTCATGCTTCC	1082	59.992	50	950	tri-nucleotide	acc	ACC	5
Unigene33994_All_0	Unigene33994_All	150-159	TGGATGTATAACTACGACGACAGC	577	60.441	45.833	CCGACTCTTCTTCGTCTTCC	735	59.014	55	683	tri-nucleotide	cat	AGT	7	YES
Unigene2694_All_0	Unigene2694_All	150-164	AGTCTGCAGCAAGGGAGGT	1633	60.001	57.895	CACCTCAACAGCACCAACAC	1796	60.203	55	1659	tri-nucleotide	tgc	ACG	5
Unigene9699_All_1	Unigene9699_All	150-193	GATGGTGCTGGCCATTTATT	2582	59.791	45	GGGGAGCTGATGAATTTTGA	2774	60.014	45	2691	tri-nucleotide	ata	AAT	6
Unigene21617_All_0	Unigene21617_All	150-152	TAATTACAAGGCCCGACAGG	1564	59.953	50	GTCCCAAGAAGGTGCTGTTG	1715	60.69	55	1656	tri-nucleotide	atc	AGT	9
Unigene35943_All_0	Unigene35943_All	250-268	TGTGGGACAACAAGGACTGA	77	60.129	50	GCCGTCATGGTGAGAAGAGT	344	60.269	55	213	tri-nucleotide	agg	AGG	5
Unigene1566_All_0	Unigene1566_All	150-155	GCTTCTTGACCGAGAACACC	4998	59.851	55	GTTACCAGGTGCCAGGTCC	5152	60.379	63.158	5044	tri-nucleotide	cag	AGC	6
Unigene89153_All_0	Unigene89153_All	200-222	GGCACCTAGTGGAGGATTCA	124	60.073	55	AGCTTGGCGCAGTAGTGATT	345	60.044	50	156	tri-nucleotide	gga	AGG	5
Unigene25614_All_0	Unigene25614_All	150-169	ACCAGTTTCGTCTTCCATCG	325	60.111	50	GAAGCAGCAACAACTGCAAA	493	60.18	45	345	tri-nucleotide	gct	ACG	6
Unigene6588_All_0	Unigene6588_All	200-218	ATCTAAAGGTTGCCCTGCCT	679	60.096	50	GCCAGAGGAGAATGCTCAAG	896	60.096	55	859	tri-nucleotide	tca	AGT	5
Unigene49584_All_0	Unigene49584_All	300-316	TATCTCCCAGATTTGCCTGG	795	60.029	50	ACTGAAATTCTCCGCAACGA	1110	60.776	45	1014	tri-nucleotide	tcc	AGG	5
Unigene24724_All_0	Unigene24724_All	150-194	GGTCATTCACGTTGATCTCCT	931	59.007	47.619	AGATTACAACATGGGCAGGG	1124	59.813	50	965	tri-nucleotide	ctt	AAG	5
Unigene87445_All_0	Unigene87445_All	150-152	CAGCAGTAGCAGCAGAGGAA	39	59.49	55	ACAAGAAGCGTCTCTTTGCC	190	59.621	50	100	tri-nucleotide	tcc	AGG	5
Unigene27151_All_0	Unigene27151_All	150-173	AAGCCAGTAAAAGCCAAAATTA	2464	57.286	31.818	GCAGCTGCACTTCCTCTACC	2636	60.164	60	2497	tri-nucleotide	tga	ACT	10
Unigene57915_All_0	Unigene57915_All	200-225	ACAGCTGATGGGCAGCTACT	98	60.043	55	TTGAGCACGACAATCAGGAG	322	59.984	50	221	tri-nucleotide	tgc	ACG	5
Unigene25646_All_0	Unigene25646_All	150-197	GTCTGAGGTTCTTCCTCCCC	590	60.05	60	AGCTAGATTCCACGTGCTGG	786	60.419	55	611	tri-nucleotide	ttc	AAG	7
Unigene11202_All_0	Unigene11202_All	200-202	ATGTGGTGCACTGCATTGAT	2968	59.999	45	GGTGTTGGAGTTGTGGAGGT	3169	59.859	55	3125	tri-nucleotide	ctc	AGG	5
Unigene21671_All_0	Unigene21671_All	150-192	ACAACAGCAACAGCAGCAAC	1465	60.104	50	TGGACGGGACTTGGAACTAC	1656	59.966	55	1514	tri-nucleotide	gca	AGC	7
Unigene2775_All_0	Unigene2775_All	200-239	GACTGCTCAAAGGAAGTGGG	2081	59.844	55	TTCATCCTCATGCTCCACAA	2319	60.201	45	2282	tri-nucleotide	gtg	ACC	6
Unigene6452_All_0	Unigene6452_All	150-164	TGCGTCGTCAATTTCAGAAC	424	59.847	45	CAACAGGGGAAAAGAAGGAA	587	59.143	45	522	tri-nucleotide	gtg	ACC	7
Unigene18380_All_0	Unigene18380_All	150-150	TCAGAGATGTATTCCCCACAGA	1416	59.55	45.455	TCCCCTGATCTTTAAATCCTCC	1565	60.609	45.455	1512	tri-nucleotide	tcc	AGG	6	YES
Unigene30792_All_0	Unigene30792_All	150-172	CCACTTACCGGTTTATGATTCG	198	60.587	45.455	CGTAACAACCCACGTCACAG	369	60.065	55	299	tri-nucleotide	aat	AAT	7
Unigene19919_All_0	Unigene19919_All	150-171	AAGAACCACCTGAAGAGGGC	706	60.628	55	AATTGGGTGAATGGCAGAAC	876	59.797	45	739	tri-nucleotide	cct	AGG	6
Unigene12337_All_0	Unigene12337_All	150-171	ACATACAGTGTCCAGCCGTT	3401	58.087	50	AGGGGAGAAATAGAGCGAGC	3571	59.947	55	3507	tri-nucleotide	agt	AGT	5
Unigene21319_All_0	Unigene21319_All	150-194	AGCCATGCATTTGGTTCTTC	521	60.081	45	TCTCCCAAAACAACTTCAACTG	714	59.258	40.909	665	tri-nucleotide	tgt	AAC	6
Unigene7437_All_0	Unigene7437_All	300-302	AGAGGAGAGCCAGAAGGAGG	787	60.088	60	CATAGCTTTGGCGACCTATTT	1088	58.422	42.857	1047	tri-nucleotide	gat	ACT	7
Unigene22135_All_0	Unigene22135_All	150-169	TCCTGTTGCAGTACGGAGAA	1944	59.44	50	AGGCGAGGATGACTTTTCAA	2112	59.813	45	2019	tri-nucleotide	aag	AAG	6
Unigene20965_All_0	Unigene20965_All	200-244	CTCTTGCGTAAACCACCACA	424	59.758	50	CTTTCCGTACAGCTTCCAGC	667	60.015	55	486	tri-nucleotide	gaa	AAG	5
Unigene7685_All_0	Unigene7685_All	250-294	GGTGGACTGAGACTGGCTTC	437	59.841	60	TGACAATGCAGATTCCCAAA	730	60.049	40	596	tri-nucleotide	att	AAT	6	YES
Unigene21590_All_0	Unigene21590_All	150-183	TGAAGCTTGACCCACACTTG	1537	59.873	50	CATCCAGGTCAGAGGGTTGT	1719	59.962	55	1625	tri-nucleotide	ctg	ACG	5
Unigene3417_All_0	Unigene3417_All	150-192	CTTGATAGCCGGTTTTCGTC	306	59.708	50	GCCTTCATTCTCGGACTCAG	497	59.95	55	451	tri-nucleotide	gat	ACT	5
Unigene7208_All_0	Unigene7208_All	150-181	GAGAAGTCGATCGGGAAGC	713	59.902	57.895	TTTTTCTTCCTTTTGCGACG	893	60.348	40	806	tri-nucleotide	agc	AGC	7
Unigene35136_All_0	Unigene35136_All	150-162	TTCTAATCACGGGAGGGAGA	823	59.623	50	CTGAAAGTGAAGGTGCGACA	984	60.025	50	880	tri-nucleotide	cct	AGG	5
Unigene22789_All_0	Unigene22789_All	300-318	GGTGACCTTGACCTCTCCAG	103	59.682	60	TCAGATAAGGGATTTTGGCG	420	60.031	45	155	tri-nucleotide	ctt	AAG	7	YES
Unigene9729_All_0	Unigene9729_All	150-199	TTCCGGAGGACATTGCTATC	3256	60.036	50	GTCATCGGAAGGTGGAACTC	3454	59.511	55	3377	tri-nucleotide	ttg	AAC	5
Unigene86445_All_0	Unigene86445_All	250-291	TGTCCGACACAGAGGAAGTG	92	59.864	55	TGTAGAAGGGTGAAAGGCGT	382	59.734	50	150	tri-nucleotide	cag	AGC	5
Unigene11847_All_0	Unigene11847_All	200-205	CGTACGTAAGTGCCAACACG	415	60.231	55	CTGCCTTGATCTCCACCAT	619	58.601	52.632	517	tri-nucleotide	gga	AGG	5
Unigene11486_All_0	Unigene11486_All	150-168	AATCCTATGGTCTCGGGCTT	1548	59.925	50	TCCAACAGGGTTGCTATGAA	1715	59.123	45	1639	tri-nucleotide	gat	ACT	5
Unigene25942_All_0	Unigene25942_All	150-150	ACATCTGAAATGGCATAACACG	282	59.889	40.909	TTGTGATTTGGGAGACGATG	431	59.496	45	369	tri-nucleotide	cag	AGC	5
Unigene51474_All_0	Unigene51474_All	150-153	CAACTCCACTCACCTGTTAGTCA	3	59.311	47.826	GCGATAATCTTTGTAGGGCTTG	155	60.115	45.455	86	tri-nucleotide	gtt	AAC	6
Unigene16101_All_0	Unigene16101_All	150-154	GCCATCATTCTGGTTTGGTT	245	59.797	45	GCAACATCATTGTCTCCGTC	398	59.093	50	325	tri-nucleotide	gga	AGG	5
Unigene49550_All_0	Unigene49550_All	250-269	AGTTGGGTTCGCCTAGGACT	979	60.132	55	CAGGATGCTGGTGTCGTAGA	1247	59.855	55	1028	tri-nucleotide	ctt	AAG	5
Unigene131_All_0	Unigene131_All	200-224	AGCTTGTCCTCGCTGTCAGT	261	60.205	55	CACGGAGGGAGTGGTAGTGT	484	60.026	60	441	tri-nucleotide	tcc	AGG	6
Unigene12738_All_0	Unigene12738_All	150-190	GCAGTAATCGACGAACACGA	1572	59.871	50	CCCAGCAGTCACATCATCAC	1761	60.121	55	1715	tri-nucleotide	ggt	ACC	6
Unigene12881_All_0	Unigene12881_All	200-204	AAGCCACCACAAGTTGTTCC	1123	60.012	50	AGCTGGAGTTGCAGGTGTCT	1326	60.057	55	1194	tri-nucleotide	caa	AAC	6
Unigene52863_All_0	Unigene52863_All	150-184	GGGTTTATGAGGAACCCAGT	652	57.826	50	ACCCCTTTGCTTGAAGAACC	835	60.476	50	717	tri-nucleotide	tga	ACT	5
Unigene32392_All_0	Unigene32392_All	150-150	GCAGCGGGAACCGAGTAG	240	61.913	66.667	CTTCTACGTCCTCCACCACAG	389	59.771	57.143	281	tri-nucleotide	ctg	ACG	5
Unigene11694_All_0	Unigene11694_All	150-152	ACGTCTTTCACATGAACGATAA	50	57.304	36.364	TGCTGTACAGGTTTTAAGCATTT	201	58.093	34.783	72	tri-nucleotide	atg	ACT	6
Unigene8582_All_0	Unigene8582_All	150-188	AAAGAGGAATTGCATGTCGC	850	60.221	45	TCACTCTCCTCCCTGTCACC	1037	60.243	60	952	tri-nucleotide	gag	AGG	5
Unigene8481_All_0	Unigene8481_All	150-152	CAACACCAGCAGATGAAGGA	579	59.831	50	AGTATCCCATTTGCTCCGAA	730	59.528	45	654	tri-nucleotide	gag	AGG	6
Unigene26022_All_0	Unigene26022_All	200-211	ATAACTCTGCTGGCTCTGGC	788	59.603	55	TGACACCATGTTCTTCCCAA	998	59.935	45	826	tri-nucleotide	cct	AGG	5
Unigene27277_All_0	Unigene27277_All	150-158	TGTAACAGCCATTGAATCACA	699	57.619	38.095	AACAGGAAGTTACTGAAGAGCCA	856	59.464	43.478	778	tri-nucleotide	ctt	AAG	5
Unigene28895_All_0	Unigene28895_All	200-230	CCTGTCATTGGTGGAGAGGT	1041	59.962	55	ACTGAAATCCAACGGCTGAC	1270	60.119	50	1072	tri-nucleotide	gag	AGG	5
Unigene20795_All_0	Unigene20795_All	150-159	GGCTGTTTTGTAGGCTTTGC	1524	59.889	50	TGAAGATAAAGACAGCGGGTT	1682	58.847	42.857	1588	tri-nucleotide	tca	AGT	8
Unigene12687_All_0	Unigene12687_All	300-309	GAAGGATGGAGGCTGGAGAC	657	61.144	60	CGTATCGGCTTCTTCCTCAG	965	59.971	55	685	tri-nucleotide	tgg	ACC	7
Unigene52917_All_0	Unigene52917_All	150-192	TCCCGTCTCTTCTGAACCAC	17	60.238	55	GGAGGCGAAGACGAGTGTAG	208	60.012	60	87	tri-nucleotide	ctg	ACG	5
Unigene10908_All_0	Unigene10908_All	150-159	TCGATCAGAAACCACCTGTT	138	58.129	45	TCGTGGCATCAGAATTGGTA	296	60.073	45	168	tri-nucleotide	tcc	AGG	5
Unigene13043_All_0	Unigene13043_All	150-164	GCAGTTGGAGATGATGATGG	2877	59.04	50	AAACTTGCAATGCCCAAATC	3040	59.945	40	2898	tri-nucleotide	tga	ACT	5
Unigene2736_All_0	Unigene2736_All	250-300	TCTTGCTGTTGCTGTTTTGC	2025	60.18	45	AGGCTACGGTGGAGATGTTG	2324	60.134	55	2260	tri-nucleotide	tca	AGT	6
Unigene9209_All_1	Unigene9209_All	150-183	GAGACAAGCCGTGAAGGAAG	1046	59.989	55	AGTGAATGGAGTGGGTGGAG	1228	59.962	55	1161	tri-nucleotide	cct	AGG	9	YES

## Sheet: Table_S4
Table S4. Significant differentially expressed genes between two libraries
(a) Gill (G) vs Hepatopancreas (H)							(b) Gill (G) vs Muscle (M)							(c) Hepatopancreas (H) vs Muscle (M)
geneID	log2(H_RPKM/G_RPKM)	up/down	pvalue	FDR			geneID	log2(M_RPKM/G_RPKM)	up/down	pvalue	FDR			geneID	log2(M_RPKM/H_RPKM)	up/down	pvalue	FDR
Unigene100115_All	17.261	Up	0	0			Unigene100198_All	-7.653	Down	0	0			Unigene100118_All	-6.4834	Down	0	0
Unigene100118_All	10.2615	Up	0	0			Unigene10054_All	-7.2903	Down	0	0			Unigene100332_All	-7.236	Down	0	0
Unigene100198_All	-20.692	Down	0	0			Unigene10068_All	-2.173	Down	0	0			Unigene100551_All	-5.7288	Down	0	0
Unigene100332_All	19.1293	Up	0	0			Unigene10080_All	-9.322	Down	0	0			Unigene100589_All	-9.5642	Down	0	0
Unigene100551_All	18.9896	Up	0	0			Unigene10117_All	-5.2736	Down	0	0			Unigene100604_All	-4.6075	Down	0	0
Unigene100589_All	19.6243	Up	0	0			Unigene101376_All	-4.4911	Down	0	0			Unigene100638_All	-5.7036	Down	0	0
Unigene100604_All	18.2651	Up	0	0			Unigene101541_All	-4.1655	Down	0	0			Unigene100736_All	-6.5042	Down	0	0
Unigene100638_All	10.9141	Up	0	0			Unigene101833_All	-5.8976	Down	0	0			Unigene100742_All	-6.9287	Down	0	0
Unigene10068_All	-2.3362	Down	0	0			Unigene101912_All	-5.9659	Down	0	0			Unigene10092_All	-7.2268	Down	0	0
Unigene100722_All	17.8298	Up	0	0			Unigene101949_All	-6.085	Down	0	0			Unigene100938_All	-7.1109	Down	0	0
Unigene100733_All	8.3004	Up	0	0			Unigene101961_All	-10.2237	Down	0	0			Unigene100991_All	-6.9345	Down	0	0
Unigene100739_All	17.5623	Up	0	0			Unigene10228_All	2.3125	Up	0	0			Unigene100998_All	-6.8213	Down	0	0
Unigene100742_All	10.1009	Up	0	0			Unigene10268_All	-6.4087	Down	0	0			Unigene10117_All	-5.9994	Down	0	0
Unigene10080_All	-5.8212	Down	0	0			Unigene10275_All	-6.3402	Down	0	0			Unigene101180_All	-6.3045	Down	0	0
Unigene100938_All	12.5888	Up	0	0			Unigene10282_All	-17.5599	Down	0	0			Unigene101315_All	-5.7892	Down	0	0
Unigene100983_All	-6.258	Down	0	0			Unigene10306_All	-9.2602	Down	0	0			Unigene101344_All	-8.8978	Down	0	0
Unigene100991_All	18.1896	Up	0	0			Unigene10312_All	-8.0511	Down	0	0			Unigene101376_All	-4.2409	Down	0	0
Unigene100998_All	18.5117	Up	0	0			Unigene10489_All	3.1202	Up	0	0			Unigene101469_All	-7.2842	Down	0	0
Unigene101023_All	17.6548	Up	0	0			Unigene10509_All	-2.9609	Down	0	0			Unigene10146_All	5.0286	Up	0	0
Unigene101087_All	17.7806	Up	0	0			Unigene10523_All	3.5777	Up	0	0			Unigene101477_All	-4.3497	Down	0	0
Unigene101140_All	18.0097	Up	0	0			Unigene10528_All	-7.6222	Down	0	0			Unigene101479_All	-7.2057	Down	0	0
Unigene101180_All	19.524	Up	0	0			Unigene10566_All	-8.9316	Down	0	0			Unigene101520_All	-7.3283	Down	0	0
Unigene101315_All	12.1991	Up	0	0			Unigene10589_All	-16.5849	Down	0	0			Unigene101537_All	-4.2112	Down	0	0
Unigene101344_All	20.7748	Up	0	0			Unigene10590_All	-9.6539	Down	0	0			Unigene101560_All	-6.1356	Down	0	0
Unigene101469_All	13.325	Up	0	0			Unigene10599_All	-4.478	Down	0	0			Unigene101582_All	-3.7035	Down	0	0
Unigene10146_All	-5.2486	Down	0	0			Unigene10604_All	-8.0999	Down	0	0			Unigene101590_All	-6.6972	Down	0	0
Unigene101477_All	18.4398	Up	0	0			Unigene10654_All	-8.5735	Down	0	0			Unigene101726_All	-6.6389	Down	0	0
Unigene101479_All	19.4219	Up	0	0			Unigene10705_All	-5.0377	Down	0	0			Unigene101925_All	-5.0773	Down	0	0
Unigene101520_All	11.017	Up	0	0			Unigene1071_All	-3.9806	Down	0	0			Unigene10195_All	-4.473	Down	0	0
Unigene101537_All	17.9012	Up	0	0			Unigene10753_All	4.3561	Up	0	0			Unigene101969_All	-6.5207	Down	0	0
Unigene101541_All	-6.8671	Down	0	0			Unigene10809_All	-3.6588	Down	0	0			Unigene102004_All	-6.1139	Down	0	0
Unigene101560_All	19.148	Up	0	0			Unigene10848_All	-4.8288	Down	0	0			Unigene102030_All	-9.1335	Down	0	0
Unigene101590_All	20.9073	Up	0	0			Unigene10852_All	1.7238	Up	0	0			Unigene102035_All	-7.2121	Down	0	0
Unigene101726_All	18.9431	Up	0	0			Unigene10891_All	1.5866	Up	0	0			Unigene102060_All	-8.4641	Down	0	0
Unigene101740_All	17.9524	Up	0	0			Unigene10962_All	-8.2625	Down	0	0			Unigene102089_All	-4.9267	Down	0	0
Unigene101829_All	18.2903	Up	0	0			Unigene11000_All	-1.3456	Down	0	0			Unigene102110_All	-5.1324	Down	0	0
Unigene101833_All	-4.1882	Down	0	0			Unigene11015_All	-7.8282	Down	0	0			Unigene102113_All	-5.9153	Down	0	0
Unigene101904_All	7.6506	Up	0	0			Unigene11052_All	-6.6199	Down	0	0			Unigene102134_All	-7.4023	Down	0	0
Unigene101912_All	-2.6911	Down	0	0			Unigene11090_All	-4.8427	Down	0	0			Unigene102154_All	-6.6942	Down	0	0
Unigene101925_All	18.743	Up	0	0			Unigene11169_All	-9.6113	Down	0	0			Unigene102160_All	-5.6969	Down	0	0
Unigene101944_All	8.0654	Up	0	0			Unigene11435_All	-9.0364	Down	0	0			Unigene102161_All	-7.6515	Down	0	0
Unigene101961_All	-11.8929	Down	0	0			Unigene11457_All	-5.6873	Down	0	0			Unigene102165_All	-5.9255	Down	0	0
Unigene101969_All	18.3894	Up	0	0			Unigene11461_All	2.8822	Up	0	0			Unigene102167_All	-5.4003	Down	0	0
Unigene102004_All	18.4725	Up	0	0			Unigene11550_All	-5.1516	Down	0	0			Unigene102180_All	-5.7826	Down	0	0
Unigene102030_All	20.7936	Up	0	0			Unigene11591_All	3.6825	Up	0	0			Unigene102182_All	-6.5488	Down	0	0
Unigene102035_All	13.4756	Up	0	0			Unigene11622_All	-3.3213	Down	0	0			Unigene102186_All	-4.85	Down	0	0
Unigene102040_All	-17.8808	Down	0	0			Unigene11727_All	-5.2696	Down	0	0			Unigene102190_All	-5.6994	Down	0	0
Unigene102060_All	11.5051	Up	0	0			Unigene11828_All	-6.1959	Down	0	0			Unigene102193_All	-5.4949	Down	0	0
Unigene102089_All	19.9737	Up	0	0			Unigene11848_All	3.1263	Up	0	0			Unigene102196_All	-5.5427	Down	0	0
Unigene102100_All	-7.5959	Down	0	0			Unigene12028_All	-6.6582	Down	0	0			Unigene102198_All	-5.5815	Down	0	0
Unigene102110_All	18.1429	Up	0	0			Unigene12066_All	1.4831	Up	0	0			Unigene102200_All	-5.4956	Down	0	0
Unigene102113_All	18.0729	Up	0	0			Unigene12078_All	-2.6733	Down	0	0			Unigene102201_All	-7.212	Down	0	0
Unigene102134_All	19.4902	Up	0	0			Unigene12165_All	1.8913	Up	0	0			Unigene102202_All	-4.9659	Down	0	0
Unigene102154_All	21.6393	Up	0	0			Unigene12186_All	-3.5818	Down	0	0			Unigene102207_All	-5.6172	Down	0	0
Unigene102160_All	21.4223	Up	0	0			Unigene12208_All	-4.9297	Down	0	0			Unigene102209_All	-3.6315	Down	0	0
Unigene102161_All	19.4487	Up	0	0			Unigene12262_All	-6.2526	Down	0	0			Unigene102216_All	-6.2494	Down	0	0
Unigene102165_All	22.324	Up	0	0			Unigene12266_All	-1.8976	Down	0	0			Unigene102218_All	-4.7174	Down	0	0
Unigene102167_All	19.836	Up	0	0			Unigene12291_All	-5.8386	Down	0	0			Unigene102219_All	-5.5348	Down	0	0
Unigene102180_All	12.9387	Up	0	0			Unigene12357_All	-6.66	Down	0	0			Unigene102220_All	-5.4685	Down	0	0
Unigene102182_All	21.2858	Up	0	0			Unigene12369_All	-8.394	Down	0	0			Unigene102221_All	-8.5231	Down	0	0
Unigene102186_All	10.7982	Up	0	0			Unigene1236_All	4.6834	Up	0	0			Unigene102222_All	-6.0315	Down	0	0
Unigene102190_All	20.7814	Up	0	0			Unigene12377_All	-16.2344	Down	0	0			Unigene102225_All	-5.2789	Down	0	0
Unigene102193_All	21.8204	Up	0	0			Unigene12379_All	-3.9953	Down	0	0			Unigene102226_All	-5.2639	Down	0	0
Unigene102196_All	21.3442	Up	0	0			Unigene12382_All	-7.3659	Down	0	0			Unigene102227_All	-5.8493	Down	0	0
Unigene102198_All	20.4474	Up	0	0			Unigene12547_All	-5.2581	Down	0	0			Unigene10228_All	5.439	Up	0	0
Unigene102200_All	19.7348	Up	0	0			Unigene12614_All	-10.4506	Down	0	0			Unigene10249_All	-4.1335	Down	0	0
Unigene102201_All	22.7093	Up	0	0			Unigene12643_All	-6.2236	Down	0	0			Unigene10264_All	5.9573	Up	0	0
Unigene102202_All	19.1089	Up	0	0			Unigene12667_All	-5.6189	Down	0	0			Unigene10359_All	3.5111	Up	0	0
Unigene102207_All	19.4778	Up	0	0			Unigene12675_All	-7.6227	Down	0	0			Unigene10391_All	-6.6906	Down	0	0
Unigene102209_All	18.8117	Up	0	0			Unigene12707_All	-4.5804	Down	0	0			Unigene10489_All	2.2657	Up	0	0
Unigene102216_All	20.5259	Up	0	0			Unigene12729_All	-11.5246	Down	0	0			Unigene10509_All	-3.1798	Down	0	0
Unigene102218_All	20.1208	Up	0	0			Unigene12809_All	-9.6925	Down	0	0			Unigene1051_All	-16.8202	Down	0	0
Unigene102219_All	11.4002	Up	0	0			Unigene12846_All	-4.2734	Down	0	0			Unigene10523_All	8.2469	Up	0	0
Unigene102220_All	21.5457	Up	0	0			Unigene12856_All	-5.169	Down	0	0			Unigene1067_All	-6.4765	Down	0	0
Unigene102221_All	22.4401	Up	0	0			Unigene12941_All	-16.0475	Down	0	0			Unigene106_All	-6.6516	Down	0	0
Unigene102222_All	15.2718	Up	0	0			Unigene12963_All	-16.9154	Down	0	0			Unigene10706_All	-5.2224	Down	0	0
Unigene102225_All	20.1828	Up	0	0			Unigene12984_All	-8.2631	Down	0	0			Unigene10753_All	5.7457	Up	0	0
Unigene102226_All	20.3127	Up	0	0			Unigene13045_All	-9.0797	Down	0	0			Unigene10891_All	5.4141	Up	0	0
Unigene102227_All	11.3546	Up	0	0			Unigene13163_All	-2.563	Down	0	0			Unigene1093_All	-6.3915	Down	0	0
Unigene10249_All	2.6426	Up	0	0			Unigene13168_All	-6.4918	Down	0	0			Unigene10953_All	-5.9604	Down	0	0
Unigene10268_All	-4.4413	Down	0	0			Unigene13238_All	-3.7868	Down	0	0			Unigene11000_All	2.7875	Up	0	0
Unigene10275_All	-5.0008	Down	0	0			Unigene13240_All	-5.5449	Down	0	0			Unigene1105_All	-16.4607	Down	0	0
Unigene10282_All	-3.4549	Down	0	0			Unigene13241_All	-6.9574	Down	0	0			Unigene11077_All	5.6256	Up	0	0
Unigene10306_All	-2.9176	Down	0	0			Unigene13242_All	-7.5752	Down	0	0			Unigene1107_All	4.0015	Up	0	0
Unigene10312_All	-4.2367	Down	0	0			Unigene13275_All	2.6615	Up	0	0			Unigene1134_All	-9.8625	Down	0	0
Unigene10359_All	-3.7416	Down	0	0			Unigene13364_All	-6.9617	Down	0	0			Unigene11461_All	4.3575	Up	0	0
Unigene10391_All	4.2816	Up	0	0			Unigene13418_All	-3.188	Down	0	0			Unigene11470_All	-3.1602	Down	0	0
Unigene1051_All	3.4771	Up	0	0			Unigene13454_All	-4.3281	Down	0	0			Unigene1148_All	-8.6682	Down	0	0
Unigene10523_All	-4.6692	Down	0	0			Unigene13463_All	-2.4378	Down	0	0			Unigene11574_All	-4.0176	Down	0	0
Unigene10528_All	-4.1633	Down	0	0			Unigene13492_All	-4.0637	Down	0	0			Unigene11589_All	2.9544	Up	0	0
Unigene10566_All	-3.5682	Down	0	0			Unigene136_All	2.0865	Up	0	0			Unigene11591_All	7.1376	Up	0	0
Unigene10589_All	-4.9629	Down	0	0			Unigene13846_All	-2.6629	Down	0	0			Unigene1161_All	-17.4038	Down	0	0
Unigene10590_All	-3.5984	Down	0	0			Unigene13889_All	-3.8224	Down	0	0			Unigene11622_All	-4.1928	Down	0	0
Unigene10604_All	-1.839	Down	0	0			Unigene13955_All	1.9522	Up	0	0			Unigene11661_All	-6.3745	Down	0	0
Unigene10654_All	-2.7319	Down	0	0			Unigene14015_All	7.07	Up	0	0			Unigene11704_All	7.7285	Up	0	0
Unigene1067_All	4.1956	Up	0	0			Unigene14077_All	-2.581	Down	0	0			Unigene1183_All	-4.4297	Down	0	0
Unigene10705_All	-4.8137	Down	0	0			Unigene14117_All	2.086	Up	0	0			Unigene11847_All	-14.3627	Down	0	0
Unigene1071_All	-2.2968	Down	0	0			Unigene14285_All	-2.7237	Down	0	0			Unigene11848_All	7.1034	Up	0	0
Unigene10809_All	-2.6956	Down	0	0			Unigene14342_All	-3.867	Down	0	0			Unigene11867_All	8.1299	Up	0	0
Unigene10848_All	-3.4651	Down	0	0			Unigene14450_All	-6.8386	Down	0	0			Unigene11988_All	-5.1019	Down	0	0
Unigene10852_All	1.9428	Up	0	0			Unigene14454_All	-7.1475	Down	0	0			Unigene12066_All	5.2258	Up	0	0
Unigene10891_All	-3.8276	Down	0	0			Unigene14493_All	-4.6273	Down	0	0			Unigene1214_All	9.5309	Up	0	0
Unigene1093_All	4.4121	Up	0	0			Unigene14537_All	-7.792	Down	0	0			Unigene1215_All	-6.8361	Down	0	0
Unigene10962_All	-4.2139	Down	0	0			Unigene14556_All	6.4808	Up	0	0			Unigene12165_All	4.4318	Up	0	0
Unigene11000_All	-4.1331	Down	0	0			Unigene14639_All	-7.3459	Down	0	0			Unigene12242_All	7.3784	Up	0	0
Unigene11015_All	-3.3118	Down	0	0			Unigene14685_All	-6.6915	Down	0	0			Unigene12266_All	3.3779	Up	0	0
Unigene1105_All	4.1511	Up	0	0			Unigene14709_All	-2.4867	Down	0	0			Unigene12267_All	-3.5138	Down	0	0
Unigene11077_All	-5.1965	Down	0	0			Unigene14722_All	-4.915	Down	0	0			Unigene12290_All	-7.6946	Down	0	0
Unigene11169_All	-3.8633	Down	0	0			Unigene14766_All	-14.6828	Down	0	0			Unigene12359_All	-5.0206	Down	0	0
Unigene11390_All	-4.4339	Down	0	0			Unigene14814_All	-4.9856	Down	0	0			Unigene1236_All	12.2275	Up	0	0
Unigene11435_All	-2.9172	Down	0	0			Unigene14851_All	-3.5045	Down	0	0			Unigene12401_All	-2.6914	Down	0	0
Unigene11457_All	-3.7963	Down	0	0			Unigene14916_All	-7.43	Down	0	0			Unigene12475_All	-5.1244	Down	0	0
Unigene11470_All	1.5578	Up	0	0			Unigene15049_All	2.8515	Up	0	0			Unigene125_All	-5.5636	Down	0	0
Unigene1148_All	5.7707	Up	0	0			Unigene15072_All	-5.2495	Down	0	0			Unigene12638_All	-4.7239	Down	0	0
Unigene11550_All	-2.5694	Down	0	0			Unigene15087_All	-6.1045	Down	0	0			Unigene1264_All	-3.5892	Down	0	0
Unigene11589_All	-3.7392	Down	0	0			Unigene15351_All	-7.1784	Down	0	0			Unigene1279_All	-8.2648	Down	0	0
Unigene11591_All	-3.4552	Down	0	0			Unigene15428_All	-9.3246	Down	0	0			Unigene1282_All	-3.3141	Down	0	0
Unigene1161_All	3.8441	Up	0	0			Unigene15467_All	2.4976	Up	0	0			Unigene12892_All	-4.4498	Down	0	0
Unigene11704_All	-8.1141	Down	0	0			Unigene15566_All	-5.166	Down	0	0			Unigene12910_All	2.7163	Up	0	0
Unigene11828_All	-2.8249	Down	0	0			Unigene15594_All	2.5283	Up	0	0			Unigene13045_All	-8.8546	Down	0	0
Unigene1183_All	3.5108	Up	0	0			Unigene15656_All	-9.4042	Down	0	0			Unigene13082_All	-5.0795	Down	0	0
Unigene11848_All	-3.9771	Down	0	0			Unigene15715_All	-16.705	Down	0	0			Unigene13100_All	-5.2845	Down	0	0
Unigene11867_All	-7.2162	Down	0	0			Unigene15756_All	-4.6138	Down	0	0			Unigene13167_All	-3.5999	Down	0	0
Unigene12028_All	-5.4618	Down	0	0			Unigene15770_All	4.2066	Up	0	0			Unigene13236_All	-5.3897	Down	0	0
Unigene12066_All	-3.7427	Down	0	0			Unigene15874_All	-8.2934	Down	0	0			Unigene13237_All	-5.9324	Down	0	0
Unigene12078_All	-4.155	Down	0	0			Unigene15925_All	-8.3501	Down	0	0			Unigene13240_All	-4.3277	Down	0	0
Unigene1214_All	-7.9135	Down	0	0			Unigene15960_All	-1.5995	Down	0	0			Unigene13242_All	-4.6664	Down	0	0
Unigene1215_All	3.6237	Up	0	0			Unigene16052_All	-3.0854	Down	0	0			Unigene13245_All	-3.3959	Down	0	0
Unigene12186_All	-2.4331	Down	0	0			Unigene16065_All	-3.1857	Down	0	0			Unigene13339_All	-5.179	Down	0	0
Unigene12208_All	-3.3371	Down	0	0			Unigene16077_All	-7.9784	Down	0	0			Unigene13343_All	-4.5316	Down	0	0
Unigene12242_All	-7.4768	Down	0	0			Unigene16177_All	-17.4672	Down	0	0			Unigene13398_All	-2.7702	Down	0	0
Unigene12262_All	-4.218	Down	0	0			Unigene16282_All	-2.2472	Down	0	0			Unigene13417_All	7.035	Up	0	0
Unigene12266_All	-5.2754	Down	0	0			Unigene16305_All	-8.6465	Down	0	0			Unigene13454_All	-3.7814	Down	0	0
Unigene12267_All	2.3789	Up	0	0			Unigene16374_All	3.1102	Up	0	0			Unigene1359_All	-7.2142	Down	0	0
Unigene12291_All	-2.3842	Down	0	0			Unigene16397_All	-19.3638	Down	0	0			Unigene13601_All	-10.1579	Down	0	0
Unigene12369_All	-3.9769	Down	0	0			Unigene16465_All	-3.2795	Down	0	0			Unigene13603_All	-7.6732	Down	0	0
Unigene12379_All	-2.9114	Down	0	0			Unigene16540_All	-7.2355	Down	0	0			Unigene13638_All	4.2319	Up	0	0
Unigene12470_All	-4.9721	Down	0	0			Unigene16570_All	3.1582	Up	0	0			Unigene13660_All	3.3695	Up	0	0
Unigene12475_All	5.0074	Up	0	0			Unigene16649_All	3.2731	Up	0	0			Unigene13663_All	-2.9946	Down	0	0
Unigene12476_All	-5.4153	Down	0	0			Unigene16705_All	-4.6663	Down	0	0			Unigene13678_All	-6.5887	Down	0	0
Unigene12547_All	-4.0692	Down	0	0			Unigene16776_All	-7.0501	Down	0	0			Unigene13688_All	-5.3836	Down	0	0
Unigene125_All	2.0706	Up	0	0			Unigene16893_All	-6.3003	Down	0	0			Unigene13738_All	-4.7664	Down	0	0
Unigene12614_All	-2.4171	Down	0	0			Unigene16940_All	3.9055	Up	0	0			Unigene13766_All	-4.7608	Down	0	0
Unigene12643_All	-6.1584	Down	0	0			Unigene16960_All	-5.8494	Down	0	0			Unigene13785_All	-7.3214	Down	0	0
Unigene12667_All	-3.3839	Down	0	0			Unigene1696_All	2.5634	Up	0	0			Unigene13787_All	-5.2247	Down	0	0
Unigene12675_All	-2.9097	Down	0	0			Unigene16999_All	-8.3441	Down	0	0			Unigene13830_All	-7.9249	Down	0	0
Unigene12707_All	-3.3839	Down	0	0			Unigene16_All	-4.635	Down	0	0			Unigene13837_All	-2.7754	Down	0	0
Unigene12729_All	-3.3368	Down	0	0			Unigene17098_All	3.2624	Up	0	0			Unigene13841_All	-6.8681	Down	0	0
Unigene12753_All	2.1555	Up	0	0			Unigene17136_All	-4.3596	Down	0	0			Unigene13867_All	-2.3881	Down	0	0
Unigene1279_All	5.3703	Up	0	0			Unigene17446_All	2.9759	Up	0	0			Unigene13870_All	-3.1878	Down	0	0
Unigene12809_All	-5.2282	Down	0	0			Unigene17498_All	-4.9743	Down	0	0			Unigene13879_All	-8.104	Down	0	0
Unigene12856_All	-3.8171	Down	0	0			Unigene17549_All	1.8257	Up	0	0			Unigene13895_All	-3.3235	Down	0	0
Unigene12910_All	-3.3092	Down	0	0			Unigene17550_All	-6.3467	Down	0	0			Unigene13930_All	-2.2627	Down	0	0
Unigene12941_All	-4.0134	Down	0	0			Unigene17553_All	-18.3517	Down	0	0			Unigene13931_All	-7.9318	Down	0	0
Unigene12963_All	-4.2824	Down	0	0			Unigene17597_All	-6.2938	Down	0	0			Unigene13942_All	-5.1568	Down	0	0
Unigene13241_All	-2.2587	Down	0	0			Unigene17677_All	1.6321	Up	0	0			Unigene13947_All	-3.2942	Down	0	0
Unigene13242_All	-2.9088	Down	0	0			Unigene17785_All	-4.6724	Down	0	0			Unigene14009_All	-9.0911	Down	0	0
Unigene13245_All	2.7991	Up	0	0			Unigene17821_All	2.5849	Up	0	0			Unigene14015_All	3.1051	Up	0	0
Unigene13322_All	-4.303	Down	0	0			Unigene17827_All	-9.6503	Down	0	0			Unigene14049_All	-16.7121	Down	0	0
Unigene13339_All	3.1219	Up	0	0			Unigene17904_All	-2.8682	Down	0	0			Unigene1408_All	-4.3671	Down	0	0
Unigene13364_All	-4.4096	Down	0	0			Unigene18001_All	-7.0811	Down	0	0			Unigene14117_All	2.5897	Up	0	0
Unigene13365_All	17.1146	Up	0	0			Unigene18009_All	3.5731	Up	0	0			Unigene14120_All	-7.1778	Down	0	0
Unigene13398_All	2.4976	Up	0	0			Unigene18020_All	-2.5786	Down	0	0			Unigene1416_All	-7.4025	Down	0	0
Unigene1341_All	-3.102	Down	0	0			Unigene18060_All	-6.8298	Down	0	0			Unigene14210_All	-5.8903	Down	0	0
Unigene13492_All	-1.5268	Down	0	0			Unigene18111_All	-19.0261	Down	0	0			Unigene14214_All	-5.2521	Down	0	0
Unigene1359_All	4.4948	Up	0	0			Unigene18200_All	-7.5601	Down	0	0			Unigene14285_All	-4.013	Down	0	0
Unigene13601_All	6.4437	Up	0	0			Unigene18206_All	-7.3745	Down	0	0			Unigene14313_All	-4.0212	Down	0	0
Unigene13603_All	6.3792	Up	0	0			Unigene18250_All	-4.4597	Down	0	0			Unigene14342_All	-2.9861	Down	0	0
Unigene13663_All	2.1324	Up	0	0			Unigene18263_All	-2.7414	Down	0	0			Unigene14347_All	-7.0425	Down	0	0
Unigene13678_All	2.5388	Up	0	0			Unigene18349_All	-7.1708	Down	0	0			Unigene14354_All	-2.3107	Down	0	0
Unigene13688_All	5.8903	Up	0	0			Unigene18394_All	2.109	Up	0	0			Unigene14493_All	-5.7223	Down	0	0
Unigene13766_All	18.1321	Up	0	0			Unigene18398_All	-10.7905	Down	0	0			Unigene14556_All	6.7015	Up	0	0
Unigene13785_All	3.6076	Up	0	0			Unigene18483_All	-4.4116	Down	0	0			Unigene14559_All	-7.2141	Down	0	0
Unigene13787_All	4.2823	Up	0	0			Unigene18536_All	-5.1552	Down	0	0			Unigene14617_All	-9.5751	Down	0	0
Unigene13830_All	6.7961	Up	0	0			Unigene18545_All	-6.1676	Down	0	0			Unigene14667_All	3.8453	Up	0	0
Unigene13833_All	-3.7883	Down	0	0			Unigene18593_All	-4.3638	Down	0	0			Unigene1467_All	-14.609	Down	0	0
Unigene13837_All	1.8542	Up	0	0			Unigene18595_All	-7.0876	Down	0	0			Unigene14709_All	-2.9119	Down	0	0
Unigene13841_All	4.107	Up	0	0			Unigene18618_All	-3.263	Down	0	0			Unigene14722_All	-5.11	Down	0	0
Unigene13846_All	-2.2836	Down	0	0			Unigene18672_All	-3.4729	Down	0	0			Unigene14735_All	-5.2874	Down	0	0
Unigene13867_All	1.5953	Up	0	0			Unigene18720_All	-3.5918	Down	0	0			Unigene14760_All	-2.1574	Down	0	0
Unigene13870_All	1.828	Up	0	0			Unigene18727_All	-5.4965	Down	0	0			Unigene14775_All	-8.7103	Down	0	0
Unigene13879_All	3.0966	Up	0	0			Unigene18751_All	8.8264	Up	0	0			Unigene14795_All	-3.343	Down	0	0
Unigene13889_All	-1.8119	Down	0	0			Unigene18760_All	-7.3346	Down	0	0			Unigene14809_All	-1.2966	Down	0	0
Unigene13931_All	11.1958	Up	0	0			Unigene1876_All	3.0645	Up	0	0			Unigene14849_All	-3.0277	Down	0	0
Unigene13947_All	3.3408	Up	0	0			Unigene18792_All	-8.3536	Down	0	0			Unigene14965_All	-8.9992	Down	0	0
Unigene13955_All	2.2371	Up	0	0			Unigene1883_All	4.4219	Up	0	0			Unigene15014_All	-6.7891	Down	0	0
Unigene13978_All	-3.921	Down	0	0			Unigene18969_All	4.1241	Up	0	0			Unigene15040_All	6.2713	Up	0	0
Unigene14120_All	3.9938	Up	0	0			Unigene18999_All	-4.3513	Down	0	0			Unigene15049_All	3.752	Up	0	0
Unigene1416_All	3.9357	Up	0	0			Unigene19009_All	-9.3632	Down	0	0			Unigene15104_All	-3.9844	Down	0	0
Unigene14210_All	2.3269	Up	0	0			Unigene19040_All	-17.187	Down	0	0			Unigene1521_All	-5.1742	Down	0	0
Unigene14285_All	1.2893	Up	0	0			Unigene19075_All	-2.0771	Down	0	0			Unigene15295_All	-5.1033	Down	0	0
Unigene14347_All	3.12	Up	0	0			Unigene19112_All	1.9773	Up	0	0			Unigene15313_All	-4.3304	Down	0	0
Unigene14450_All	-4.2134	Down	0	0			Unigene19246_All	-5.671	Down	0	0			Unigene15323_All	-3.7939	Down	0	0
Unigene14537_All	-5.1536	Down	0	0			Unigene19264_All	-16.7765	Down	0	0			Unigene15405_All	-5.3029	Down	0	0
Unigene14559_All	4.4738	Up	0	0			Unigene19318_All	-1.4736	Down	0	0			Unigene15411_All	-5.5792	Down	0	0
Unigene14617_All	5.2586	Up	0	0			Unigene19342_All	-3.9636	Down	0	0			Unigene15566_All	-6.5218	Down	0	0
Unigene14639_All	-5.6744	Down	0	0			Unigene19376_All	1.9977	Up	0	0			Unigene15594_All	5.8048	Up	0	0
Unigene14685_All	-3.8771	Down	0	0			Unigene19394_All	3.9847	Up	0	0			Unigene15629_All	-9.3369	Down	0	0
Unigene14725_All	-6.0536	Down	0	0			Unigene19444_All	-6.0773	Down	0	0			Unigene15658_All	6.5262	Up	0	0
Unigene14775_All	2.8948	Up	0	0			Unigene19447_All	-6.9668	Down	0	0			Unigene1566_All	-13.7745	Down	0	0
Unigene14809_All	2.4024	Up	0	0			Unigene19475_All	-7.6222	Down	0	0			Unigene15770_All	5.9533	Up	0	0
Unigene14814_All	-5.7049	Down	0	0			Unigene19516_All	-2.0916	Down	0	0			Unigene15801_All	-9.1792	Down	0	0
Unigene14849_All	1.7675	Up	0	0			Unigene19526_All	3.5341	Up	0	0			Unigene15825_All	-2.4474	Down	0	0
Unigene14851_All	-1.8217	Down	0	0			Unigene19532_All	1.6373	Up	0	0			Unigene15935_All	-2.1281	Down	0	0
Unigene14916_All	-7.1731	Down	0	0			Unigene19543_All	1.9041	Up	0	0			Unigene15946_All	-8.0616	Down	0	0
Unigene14919_All	-3.4198	Down	0	0			Unigene19587_All	-7.4811	Down	0	0			Unigene15947_All	-5.3713	Down	0	0
Unigene14965_All	5.4107	Up	0	0			Unigene19593_All	-7.7707	Down	0	0			Unigene15960_All	3.8422	Up	0	0
Unigene15014_All	2.6954	Up	0	0			Unigene19681_All	-1.6091	Down	0	0			Unigene16012_All	2.4169	Up	0	0
Unigene15072_All	-2.9719	Down	0	0			Unigene19697_All	-17.0704	Down	0	0			Unigene16061_All	-6.5582	Down	0	0
Unigene1528_All	-5.1249	Down	0	0			Unigene19726_All	-5.9907	Down	0	0			Unigene16068_All	-8.3383	Down	0	0
Unigene15295_All	18.9052	Up	0	0			Unigene19737_All	-7.6414	Down	0	0			Unigene16083_All	2.7737	Up	0	0
Unigene15296_All	16.4611	Up	0	0			Unigene19751_All	-4.9991	Down	0	0			Unigene16087_All	-5.8933	Down	0	0
Unigene15428_All	-6.622	Down	0	0			Unigene19804_All	-1.2104	Down	0	0			Unigene16142_All	-5.0984	Down	0	0
Unigene15467_All	1.8668	Up	0	0			Unigene19839_All	-8.439	Down	0	0			Unigene16221_All	-2.7907	Down	0	0
Unigene15629_All	5.2079	Up	0	0			Unigene19865_All	-16.915	Down	0	0			Unigene16235_All	-5.9266	Down	0	0
Unigene15656_All	-4.7837	Down	0	0			Unigene19907_All	-2.5464	Down	0	0			Unigene16236_All	-3.5429	Down	0	0
Unigene15658_All	-5.2518	Down	0	0			Unigene19914_All	-9.8162	Down	0	0			Unigene16282_All	-2.2577	Down	0	0
Unigene15715_All	-5.7474	Down	0	0			Unigene19921_All	-5.5716	Down	0	0			Unigene16301_All	4.754	Up	0	0
Unigene15756_All	-2.4702	Down	0	0			Unigene20121_All	2.9471	Up	0	0			Unigene16315_All	-4.1782	Down	0	0
Unigene15801_All	2.0578	Up	0	0			Unigene20176_All	-3.8647	Down	0	0			Unigene16340_All	3.3747	Up	0	0
Unigene15825_All	1.812	Up	0	0			Unigene20198_All	-3.8056	Down	0	0			Unigene16352_All	-6.9108	Down	0	0
Unigene15874_All	-5.3561	Down	0	0			Unigene20203_All	-5.3224	Down	0	0			Unigene16371_All	-2.5524	Down	0	0
Unigene15925_All	-3.3226	Down	0	0			Unigene20226_All	-10.1096	Down	0	0			Unigene16374_All	3.5858	Up	0	0
Unigene15935_All	1.7323	Up	0	0			Unigene20259_All	-18.5066	Down	0	0			Unigene16394_All	-4.6377	Down	0	0
Unigene15946_All	2.5244	Up	0	0			Unigene20283_All	-3.0057	Down	0	0			Unigene16406_All	-3.5643	Down	0	0
Unigene15947_All	17.8766	Up	0	0			Unigene20321_All	2.4494	Up	0	0			Unigene16436_All	-7.0662	Down	0	0
Unigene15960_All	-5.4417	Down	0	0			Unigene20337_All	3.4242	Up	0	0			Unigene16442_All	-5.0463	Down	0	0
Unigene16068_All	3.509	Up	0	0			Unigene20379_All	-4.8326	Down	0	0			Unigene16465_All	1.6284	Up	0	0
Unigene16077_All	-4.7774	Down	0	0			Unigene20451_All	-5.7234	Down	0	0			Unigene16495_All	-6.3314	Down	0	0
Unigene16083_All	-2.6256	Down	0	0			Unigene20472_All	-15.6392	Down	0	0			Unigene16512_All	-5.237	Down	0	0
Unigene16087_All	2.5017	Up	0	0			Unigene20527_All	-6.2049	Down	0	0			Unigene16555_All	-7.628	Down	0	0
Unigene16142_All	2.0674	Up	0	0			Unigene20535_All	-4.9459	Down	0	0			Unigene16566_All	-4.2301	Down	0	0
Unigene16175_All	3.4739	Up	0	0			Unigene20555_All	-4.446	Down	0	0			Unigene16570_All	4.0448	Up	0	0
Unigene16177_All	-6.1421	Down	0	0			Unigene20559_All	2.7151	Up	0	0			Unigene16597_All	-6.9341	Down	0	0
Unigene16221_All	2.1369	Up	0	0			Unigene20652_All	-1.911	Down	0	0			Unigene16603_All	-2.4297	Down	0	0
Unigene16236_All	4.2643	Up	0	0			Unigene20692_All	-5.1572	Down	0	0			Unigene16649_All	7.7365	Up	0	0
Unigene16301_All	-4.5161	Down	0	0			Unigene20699_All	-6.3849	Down	0	0			Unigene16664_All	1.5948	Up	0	0
Unigene16305_All	-6.4233	Down	0	0			Unigene20712_All	-4.9246	Down	0	0			Unigene16680_All	-16.6022	Down	0	0
Unigene16316_All	16.9607	Up	0	0			Unigene20721_All	-5.5339	Down	0	0			Unigene16725_All	-2.1264	Down	0	0
Unigene16340_All	-2.0731	Down	0	0			Unigene20745_All	-5.5547	Down	0	0			Unigene16735_All	4.5706	Up	0	0
Unigene16352_All	6.7388	Up	0	0			Unigene20766_All	-6.2644	Down	0	0			Unigene16771_All	-3.7024	Down	0	0
Unigene16394_All	2.6366	Up	0	0			Unigene20769_All	-3.9075	Down	0	0			Unigene167_All	-7.0437	Down	0	0
Unigene16396_All	-3.8436	Down	0	0			Unigene20799_All	-4.7593	Down	0	0			Unigene16851_All	-4.5467	Down	0	0
Unigene16397_All	-6.9834	Down	0	0			Unigene20846_All	-4.8199	Down	0	0			Unigene16893_All	-7.398	Down	0	0
Unigene16436_All	2.8477	Up	0	0			Unigene20859_All	-18.4984	Down	0	0			Unigene16914_All	-5.1818	Down	0	0
Unigene16442_All	3.7638	Up	0	0			Unigene20866_All	2.8936	Up	0	0			Unigene16940_All	5.3347	Up	0	0
Unigene16465_All	-4.908	Down	0	0			Unigene20904_All	1.7611	Up	0	0			Unigene1696_All	8.8572	Up	0	0
Unigene16512_All	18.3658	Up	0	0			Unigene20909_All	-5.2921	Down	0	0			Unigene17004_All	-1.9512	Down	0	0
Unigene16540_All	-6.6581	Down	0	0			Unigene20925_All	-4.4358	Down	0	0			Unigene17083_All	-4.6582	Down	0	0
Unigene16555_All	4.2096	Up	0	0			Unigene20941_All	2.1977	Up	0	0			Unigene17098_All	7.3211	Up	0	0
Unigene16566_All	2.5181	Up	0	0			Unigene20946_All	-5.48	Down	0	0			Unigene17109_All	4.7738	Up	0	0
Unigene16597_All	3.2029	Up	0	0			Unigene20961_All	2.3811	Up	0	0			Unigene17136_All	-4.9047	Down	0	0
Unigene16680_All	3.4857	Up	0	0			Unigene20972_All	-5.5099	Down	0	0			Unigene17141_All	-10.1117	Down	0	0
Unigene16685_All	2.3846	Up	0	0			Unigene20979_All	3.0596	Up	0	0			Unigene17196_All	-4.7581	Down	0	0
Unigene16776_All	-5.9096	Down	0	0			Unigene21024_All	-2.9319	Down	0	0			Unigene17293_All	-4.6828	Down	0	0
Unigene167_All	2.9535	Up	0	0			Unigene21030_All	-5.1082	Down	0	0			Unigene17419_All	-8.8921	Down	0	0
Unigene16851_All	3.3507	Up	0	0			Unigene21039_All	-3.818	Down	0	0			Unigene17436_All	-7.9479	Down	0	0
Unigene16960_All	-4.3667	Down	0	0			Unigene21051_All	-5.8931	Down	0	0			Unigene17446_All	2.8154	Up	0	0
Unigene16999_All	-5.9952	Down	0	0			Unigene21080_All	-15.7633	Down	0	0			Unigene17449_All	-2.0392	Down	0	0
Unigene17004_All	1.9487	Up	0	0			Unigene21111_All	-5.6339	Down	0	0			Unigene17458_All	-3.1193	Down	0	0
Unigene17083_All	3.0451	Up	0	0			Unigene21112_All	-1.7653	Down	0	0			Unigene17478_All	-4.1719	Down	0	0
Unigene17098_All	-4.0586	Down	0	0			Unigene21170_All	-2.6714	Down	0	0			Unigene17496_All	-8.7052	Down	0	0
Unigene17191_All	-3.7363	Down	0	0			Unigene21176_All	-7.1164	Down	0	0			Unigene1749_All	-4.7772	Down	0	0
Unigene17293_All	2.9337	Up	0	0			Unigene21179_All	3.9365	Up	0	0			Unigene17514_All	-16.1538	Down	0	0
Unigene17496_All	5.5092	Up	0	0			Unigene21206_All	-4.8877	Down	0	0			Unigene17549_All	6.4832	Up	0	0
Unigene1749_All	3.6885	Up	0	0			Unigene21217_All	-5.8757	Down	0	0			Unigene17550_All	-6.2281	Down	0	0
Unigene17533_All	5.6048	Up	0	0			Unigene21240_All	-20.0886	Down	0	0			Unigene17580_All	-4.0446	Down	0	0
Unigene17549_All	-4.6575	Down	0	0			Unigene21276_All	-2.4319	Down	0	0			Unigene17607_All	3.8971	Up	0	0
Unigene17553_All	-5.3188	Down	0	0			Unigene21279_All	-6.9744	Down	0	0			Unigene17608_All	-7.8236	Down	0	0
Unigene17607_All	-2.5939	Down	0	0			Unigene21345_All	3.027	Up	0	0			Unigene17613_All	3.9567	Up	0	0
Unigene17613_All	-3.7327	Down	0	0			Unigene21350_All	-4.3943	Down	0	0			Unigene1762_All	-3.9317	Down	0	0
Unigene17656_All	10.0607	Up	0	0			Unigene21356_All	-8.9296	Down	0	0			Unigene17653_All	-3.5841	Down	0	0
Unigene17666_All	-1.7626	Down	0	0			Unigene21423_All	-4.8521	Down	0	0			Unigene17677_All	3.327	Up	0	0
Unigene17681_All	11.536	Up	0	0			Unigene21477_All	-5.3775	Down	0	0			Unigene17681_All	-4.9926	Down	0	0
Unigene17684_All	-3.5412	Down	0	0			Unigene21479_All	-6.3404	Down	0	0			Unigene17783_All	3.4636	Up	0	0
Unigene17785_All	-3.0989	Down	0	0			Unigene21485_All	-6.2339	Down	0	0			Unigene17811_All	3.9802	Up	0	0
Unigene17811_All	-3.7666	Down	0	0			Unigene21515_All	-3.4432	Down	0	0			Unigene17821_All	1.7695	Up	0	0
Unigene17827_All	-4.6901	Down	0	0			Unigene21545_All	-10.415	Down	0	0			Unigene17897_All	-10.0803	Down	0	0
Unigene17829_All	-1.1449	Down	0	0			Unigene21557_All	-11.3209	Down	0	0			Unigene17904_All	1.737	Up	0	0
Unigene17882_All	-5.2477	Down	0	0			Unigene21594_All	-3.8406	Down	0	0			Unigene17910_All	-2.855	Down	0	0
Unigene17897_All	5.4487	Up	0	0			Unigene21595_All	-7.4769	Down	0	0			Unigene17911_All	-4.5655	Down	0	0
Unigene17904_All	-4.6052	Down	0	0			Unigene21604_All	-6.167	Down	0	0			Unigene17946_All	-7.8254	Down	0	0
Unigene17910_All	4.4713	Up	0	0			Unigene2164_All	3.8692	Up	0	0			Unigene17956_All	2.6634	Up	0	0
Unigene17995_All	5.7929	Up	0	0			Unigene21657_All	-9.4029	Down	0	0			Unigene17995_All	-8.3368	Down	0	0
Unigene18001_All	-3.4232	Down	0	0			Unigene21660_All	-6.9288	Down	0	0			Unigene18009_All	5.9981	Up	0	0
Unigene18020_All	-3.3302	Down	0	0			Unigene21678_All	-5.7097	Down	0	0			Unigene18025_All	1.8238	Up	0	0
Unigene18032_All	16.9881	Up	0	0			Unigene21727_All	-2.4171	Down	0	0			Unigene18115_All	4.4111	Up	0	0
Unigene18060_All	-4.5647	Down	0	0			Unigene21782_All	-15.8004	Down	0	0			Unigene18124_All	-15.6092	Down	0	0
Unigene18103_All	16.8736	Up	0	0			Unigene21784_All	1.445	Up	0	0			Unigene18130_All	-2.6191	Down	0	0
Unigene18111_All	-4.2809	Down	0	0			Unigene21787_All	-4.223	Down	0	0			Unigene18250_All	1.7001	Up	0	0
Unigene18115_All	-5.2904	Down	0	0			Unigene21792_All	-3.759	Down	0	0			Unigene18258_All	-3.6389	Down	0	0
Unigene18130_All	2.5635	Up	0	0			Unigene21849_All	-4.5252	Down	0	0			Unigene18288_All	-8.1498	Down	0	0
Unigene18200_All	-4.6397	Down	0	0			Unigene2185_All	3.3128	Up	0	0			Unigene18343_All	-3.2217	Down	0	0
Unigene18250_All	-6.1599	Down	0	0			Unigene21861_All	-6.1677	Down	0	0			Unigene18394_All	3.276	Up	0	0
Unigene18263_All	-4.79	Down	0	0			Unigene21891_All	-4.828	Down	0	0			Unigene18431_All	-7.6047	Down	0	0
Unigene18288_All	5.9053	Up	0	0			Unigene21912_All	-7.758	Down	0	0			Unigene18483_All	-4.5557	Down	0	0
Unigene18349_All	-3.8921	Down	0	0			Unigene21914_All	-7.3863	Down	0	0			Unigene18487_All	-7.1133	Down	0	0
Unigene18398_All	-2.9746	Down	0	0			Unigene21972_All	-3.6007	Down	0	0			Unigene18492_All	1.3241	Up	0	0
Unigene18431_All	1.9203	Up	0	0			Unigene21981_All	-4.4062	Down	0	0			Unigene18528_All	-16.5008	Down	0	0
Unigene18487_All	3.671	Up	0	0			Unigene22021_All	-3.6891	Down	0	0			Unigene18593_All	-4.803	Down	0	0
Unigene18528_All	4.3385	Up	0	0			Unigene22029_All	-1.3709	Down	0	0			Unigene18600_All	-6.4257	Down	0	0
Unigene18595_All	-3.0425	Down	0	0			Unigene22037_All	-3.5123	Down	0	0			Unigene18656_All	-5.6157	Down	0	0
Unigene18618_All	-4.8835	Down	0	0			Unigene22062_All	-5.8181	Down	0	0			Unigene186_All	-2.941	Down	0	0
Unigene18656_All	2.343	Up	0	0			Unigene22084_All	2.4072	Up	0	0			Unigene18729_All	-5.5345	Down	0	0
Unigene18672_All	-3.0637	Down	0	0			Unigene22099_All	-2.4023	Down	0	0			Unigene18751_All	6.9202	Up	0	0
Unigene18720_All	-3.9463	Down	0	0			Unigene22132_All	-6.1564	Down	0	0			Unigene18762_All	-2.9728	Down	0	0
Unigene18727_All	-2.6044	Down	0	0			Unigene22140_All	-4.0467	Down	0	0			Unigene1876_All	7.7324	Up	0	0
Unigene18889_All	1.9853	Up	0	0			Unigene22150_All	-10.9006	Down	0	0			Unigene18838_All	-4.2537	Down	0	0
Unigene18907_All	2.1323	Up	0	0			Unigene22171_All	-6.1685	Down	0	0			Unigene1883_All	2.4119	Up	0	0
Unigene18925_All	-4.651	Down	0	0			Unigene22172_All	-7.7699	Down	0	0			Unigene18889_All	-2.4778	Down	0	0
Unigene18968_All	-4.0891	Down	0	0			Unigene22213_All	-4.9151	Down	0	0			Unigene18907_All	-2.2696	Down	0	0
Unigene18969_All	-1.9379	Down	0	0			Unigene22214_All	2.5882	Up	0	0			Unigene18925_All	5.7902	Up	0	0
Unigene19009_All	-2.5621	Down	0	0			Unigene22219_All	-10.4026	Down	0	0			Unigene18969_All	6.062	Up	0	0
Unigene19040_All	-4.8435	Down	0	0			Unigene22232_All	-3.4453	Down	0	0			Unigene18999_All	-3.5235	Down	0	0
Unigene19075_All	-4.209	Down	0	0			Unigene22241_All	-5.508	Down	0	0			Unigene19012_All	-2.3331	Down	0	0
Unigene19094_All	2.0905	Up	0	0			Unigene22243_All	2.6744	Up	0	0			Unigene19094_All	-2.3575	Down	0	0
Unigene19112_All	-2.971	Down	0	0			Unigene22255_All	-15.0175	Down	0	0			Unigene19112_All	4.9483	Up	0	0
Unigene19163_All	5.962	Up	0	0			Unigene22279_All	-1.8728	Down	0	0			Unigene19116_All	-3.0767	Down	0	0
Unigene19203_All	7.3034	Up	0	0			Unigene22280_All	-2.3331	Down	0	0			Unigene19140_All	-4.6078	Down	0	0
Unigene19204_All	5.2895	Up	0	0			Unigene22282_All	-2.3951	Down	0	0			Unigene19163_All	-3.9382	Down	0	0
Unigene19210_All	6.1763	Up	0	0			Unigene22287_All	1.9181	Up	0	0			Unigene19204_All	-4.4022	Down	0	0
Unigene19264_All	-5.2444	Down	0	0			Unigene22296_All	-2.2789	Down	0	0			Unigene19210_All	-6.1125	Down	0	0
Unigene19269_All	18.3357	Up	0	0			Unigene22308_All	-5.2749	Down	0	0			Unigene19269_All	-6.5029	Down	0	0
Unigene19342_All	-4.7306	Down	0	0			Unigene22325_All	-5.2809	Down	0	0			Unigene19281_All	4.3819	Up	0	0
Unigene19371_All	16.3325	Up	0	0			Unigene22335_All	-7.3989	Down	0	0			Unigene19376_All	2.9079	Up	0	0
Unigene19380_All	5.8849	Up	0	0			Unigene22336_All	-4.1979	Down	0	0			Unigene19380_All	-8.5989	Down	0	0
Unigene19415_All	16.7779	Up	0	0			Unigene22353_All	-5.8762	Down	0	0			Unigene19394_All	4.5353	Up	0	0
Unigene19440_All	1.9575	Up	0	0			Unigene22360_All	-2.077	Down	0	0			Unigene19440_All	-2.2197	Down	0	0
Unigene19465_All	1.9423	Up	0	0			Unigene22363_All	-15.3451	Down	0	0			Unigene19465_All	-3.3873	Down	0	0
Unigene19475_All	-2.5297	Down	0	0			Unigene22373_All	3.7294	Up	0	0			Unigene19479_All	-6.8746	Down	0	0
Unigene19490_All	-3.2787	Down	0	0			Unigene22380_All	-19.1473	Down	0	0			Unigene19490_All	2.9355	Up	0	0
Unigene19495_All	5.5616	Up	0	0			Unigene22390_All	1.6018	Up	0	0			Unigene19495_All	-8.3784	Down	0	0
Unigene19516_All	-5.4844	Down	0	0			Unigene22392_All	-3.0817	Down	0	0			Unigene19516_All	3.3928	Up	0	0
Unigene19556_All	-3.4125	Down	0	0			Unigene22396_All	-6.7152	Down	0	0			Unigene19526_All	3.8163	Up	0	0
Unigene19587_All	-6.3214	Down	0	0			Unigene22399_All	-10.4463	Down	0	0			Unigene19532_All	1.9492	Up	0	0
Unigene19681_All	-1.5391	Down	0	0			Unigene22415_All	-5.571	Down	0	0			Unigene1953_All	8.1442	Up	0	0
Unigene19683_All	4.9523	Up	0	0			Unigene22441_All	-3.6122	Down	0	0			Unigene19556_All	3.3608	Up	0	0
Unigene19710_All	-3.0152	Down	0	0			Unigene22456_All	-7.1722	Down	0	0			Unigene19593_All	-8.7271	Down	0	0
Unigene19726_All	-3.3745	Down	0	0			Unigene22474_All	-8.7181	Down	0	0			Unigene19608_All	2.2371	Up	0	0
Unigene19751_All	-1.5941	Down	0	0			Unigene22475_All	-3.0192	Down	0	0			Unigene1967_All	-4.2262	Down	0	0
Unigene19756_All	1.6122	Up	0	0			Unigene22478_All	-4.3224	Down	0	0			Unigene19683_All	-6.3036	Down	0	0
Unigene19795_All	4.8479	Up	0	0			Unigene22481_All	-7.1036	Down	0	0			Unigene19710_All	2.7865	Up	0	0
Unigene19804_All	-2.1863	Down	0	0			Unigene22500_All	-6.1245	Down	0	0			Unigene19753_All	-6.1527	Down	0	0
Unigene19839_All	-3.425	Down	0	0			Unigene22507_All	-5.8905	Down	0	0			Unigene19756_All	-3.0418	Down	0	0
Unigene19846_All	17.6849	Up	0	0			Unigene22522_All	-2.9126	Down	0	0			Unigene19789_All	-3.3586	Down	0	0
Unigene19865_All	-4.8424	Down	0	0			Unigene22533_All	-5.8126	Down	0	0			Unigene19795_All	-3.8729	Down	0	0
Unigene19869_All	-3.48	Down	0	0			Unigene22563_All	-6.3599	Down	0	0			Unigene19846_All	-7.0644	Down	0	0
Unigene19907_All	-2.0179	Down	0	0			Unigene22680_All	-4.245	Down	0	0			Unigene19847_All	-5.4689	Down	0	0
Unigene19914_All	-2.2934	Down	0	0			Unigene22682_All	-4.4486	Down	0	0			Unigene19869_All	4.044	Up	0	0
Unigene19921_All	-5.2001	Down	0	0			Unigene22703_All	-3.9299	Down	0	0			Unigene19930_All	-8.3768	Down	0	0
Unigene19957_All	1.7833	Up	0	0			Unigene22707_All	1.2078	Up	0	0			Unigene19957_All	-3.1008	Down	0	0
Unigene19967_All	3.1333	Up	0	0			Unigene22814_All	-1.3879	Down	0	0			Unigene19967_All	-5.0066	Down	0	0
Unigene19993_All	5.1695	Up	0	0			Unigene22829_All	-3.6518	Down	0	0			Unigene19974_All	-2.2299	Down	0	0
Unigene20032_All	3.5184	Up	0	0			Unigene22846_All	-3.0738	Down	0	0			Unigene20032_All	-3.6731	Down	0	0
Unigene20035_All	3.2979	Up	0	0			Unigene22848_All	-6.3143	Down	0	0			Unigene20035_All	-9.9655	Down	0	0
Unigene20059_All	1.7102	Up	0	0			Unigene22868_All	-8.5889	Down	0	0			Unigene20059_All	-8.81	Down	0	0
Unigene20103_All	-3.5083	Down	0	0			Unigene22997_All	-3.3983	Down	0	0			Unigene20085_All	-3.0262	Down	0	0
Unigene20168_All	5.955	Up	0	0			Unigene23003_All	-5.1028	Down	0	0			Unigene20103_All	3.5527	Up	0	0
Unigene20206_All	3.4897	Up	0	0			Unigene23015_All	-4.7694	Down	0	0			Unigene20121_All	3.8619	Up	0	0
Unigene20232_All	3.7091	Up	0	0			Unigene23036_All	-3.7369	Down	0	0			Unigene20135_All	-3.302	Down	0	0
Unigene20250_All	4.3838	Up	0	0			Unigene23054_All	-6.2164	Down	0	0			Unigene20168_All	-5.7719	Down	0	0
Unigene20259_All	-5.1611	Down	0	0			Unigene23063_All	-6.8418	Down	0	0			Unigene20176_All	-3.0863	Down	0	0
Unigene20263_All	2.2516	Up	0	0			Unigene23077_All	-3.0982	Down	0	0			Unigene20200_All	-3.7615	Down	0	0
Unigene2026_All	5.6479	Up	0	0			Unigene23083_All	-6.9702	Down	0	0			Unigene20206_All	-4.4034	Down	0	0
Unigene20283_All	-5.7116	Down	0	0			Unigene23086_All	-3.0597	Down	0	0			Unigene20232_All	-5.4834	Down	0	0
Unigene20305_All	5.0467	Up	0	0			Unigene23094_All	-3.3962	Down	0	0			Unigene20250_All	-2.4671	Down	0	0
Unigene20306_All	3.0627	Up	0	0			Unigene23098_All	-4.8217	Down	0	0			Unigene20263_All	-2.3826	Down	0	0
Unigene20321_All	-3.0473	Down	0	0			Unigene23101_All	-5.4922	Down	0	0			Unigene2026_All	-16.7545	Down	0	0
Unigene20327_All	-1.9075	Down	0	0			Unigene23109_All	-1.8171	Down	0	0			Unigene20283_All	2.7059	Up	0	0
Unigene20337_All	-5.3122	Down	0	0			Unigene23117_All	-5.2054	Down	0	0			Unigene20286_All	-3.9723	Down	0	0
Unigene20338_All	5.5185	Up	0	0			Unigene23140_All	-3.5044	Down	0	0			Unigene20305_All	-9.398	Down	0	0
Unigene20342_All	2.738	Up	0	0			Unigene23146_All	-4.8461	Down	0	0			Unigene20306_All	-16.0133	Down	0	0
Unigene20383_All	4.5883	Up	0	0			Unigene23152_All	-6.3713	Down	0	0			Unigene20321_All	5.4967	Up	0	0
Unigene20389_All	-3.8744	Down	0	0			Unigene23184_All	-3.6031	Down	0	0			Unigene20327_All	2.5141	Up	0	0
Unigene20393_All	-3.0934	Down	0	0			Unigene23195_All	-3.0157	Down	0	0			Unigene20337_All	8.7364	Up	0	0
Unigene20416_All	6.0877	Up	0	0			Unigene23197_All	3.214	Up	0	0			Unigene20342_All	-6.5222	Down	0	0
Unigene20451_All	-1.8772	Down	0	0			Unigene23202_All	2.5342	Up	0	0			Unigene20344_All	-3.1346	Down	0	0
Unigene20472_All	-1.8426	Down	0	0			Unigene23204_All	4.6753	Up	0	0			Unigene20347_All	1.3968	Up	0	0
Unigene2048_All	4.0718	Up	0	0			Unigene23214_All	3.4684	Up	0	0			Unigene20379_All	-4.4643	Down	0	0
Unigene20501_All	4.0296	Up	0	0			Unigene23226_All	-5.6357	Down	0	0			Unigene20383_All	-8.4463	Down	0	0
Unigene20527_All	-2.6797	Down	0	0			Unigene23228_All	1.6772	Up	0	0			Unigene20389_All	3.4108	Up	0	0
Unigene20543_All	17.1298	Up	0	0			Unigene2323_All	4.1963	Up	0	0			Unigene20393_All	2.2924	Up	0	0
Unigene20578_All	3.0895	Up	0	0			Unigene23249_All	-2.9014	Down	0	0			Unigene20405_All	-3.1644	Down	0	0
Unigene20589_All	3.226	Up	0	0			Unigene23254_All	10.5705	Up	0	0			Unigene20416_All	-8.0466	Down	0	0
Unigene20597_All	1.6866	Up	0	0			Unigene23277_All	-1.8846	Down	0	0			Unigene2042_All	8.2152	Up	0	0
Unigene20600_All	-4.2446	Down	0	0			Unigene23291_All	-4.5182	Down	0	0			Unigene20464_All	-5.4755	Down	0	0
Unigene20614_All	2.8246	Up	0	0			Unigene23295_All	5.2622	Up	0	0			Unigene20472_All	-13.7966	Down	0	0
Unigene20626_All	-3.4818	Down	0	0			Unigene23301_All	-6.5511	Down	0	0			Unigene20474_All	-3.7112	Down	0	0
Unigene20652_All	-4.137	Down	0	0			Unigene23304_All	-7.4767	Down	0	0			Unigene2048_All	-3.9469	Down	0	0
Unigene20653_All	-3.763	Down	0	0			Unigene2331_All	-9.963	Down	0	0			Unigene20490_All	-2.8167	Down	0	0
Unigene20662_All	1.4215	Up	0	0			Unigene23332_All	1.8103	Up	0	0			Unigene20511_All	-6.6471	Down	0	0
Unigene20682_All	4.2112	Up	0	0			Unigene23355_All	3.4514	Up	0	0			Unigene20523_All	-2.4137	Down	0	0
Unigene20712_All	-4.13	Down	0	0			Unigene23361_All	-4.3289	Down	0	0			Unigene20532_All	-5.0033	Down	0	0
Unigene20721_All	-2.1948	Down	0	0			Unigene23377_All	5.5064	Up	0	0			Unigene20535_All	-4.9442	Down	0	0
Unigene20746_All	3.7718	Up	0	0			Unigene23388_All	-8.2662	Down	0	0			Unigene20543_All	-5.8454	Down	0	0
Unigene20766_All	-3.1461	Down	0	0			Unigene23398_All	-5.6585	Down	0	0			Unigene20559_All	3.5782	Up	0	0
Unigene2082_All	1.4757	Up	0	0			Unigene23423_All	-7.3849	Down	0	0			Unigene20578_All	-6.301	Down	0	0
Unigene20849_All	-2.3187	Down	0	0			Unigene23425_All	4.6828	Up	0	0			Unigene20597_All	-1.9774	Down	0	0
Unigene20859_All	-4.5274	Down	0	0			Unigene23441_All	3.7745	Up	0	0			Unigene20600_All	4.397	Up	0	0
Unigene20860_All	2.5201	Up	0	0			Unigene23442_All	-7.0528	Down	0	0			Unigene20614_All	-8.9229	Down	0	0
Unigene20866_All	-5.2961	Down	0	0			Unigene23450_All	5.1374	Up	0	0			Unigene20626_All	4.5977	Up	0	0
Unigene20901_All	1.4128	Up	0	0			Unigene23454_All	-5.3337	Down	0	0			Unigene20653_All	3.0512	Up	0	0
Unigene20929_All	4.815	Up	0	0			Unigene23484_All	-1.9226	Down	0	0			Unigene20662_All	-2.9175	Down	0	0
Unigene20972_All	-2.2876	Down	0	0			Unigene23488_All	2.8494	Up	0	0			Unigene20692_All	-4.3141	Down	0	0
Unigene20973_All	16.94	Up	0	0			Unigene23511_All	4.2292	Up	0	0			Unigene20746_All	-4.999	Down	0	0
Unigene20974_All	4.978	Up	0	0			Unigene23513_All	-3.28	Down	0	0			Unigene20752_All	-2.7475	Down	0	0
Unigene20979_All	-2.5304	Down	0	0			Unigene23532_All	6.0199	Up	0	0			Unigene2075_All	16.2489	Up	0	0
Unigene20980_All	2.6338	Up	0	0			Unigene23543_All	-5.1656	Down	0	0			Unigene20769_All	-2.9465	Down	0	0
Unigene20997_All	4.6439	Up	0	0			Unigene23548_All	2.9586	Up	0	0			Unigene20799_All	-5.0274	Down	0	0
Unigene21030_All	-5.6517	Down	0	0			Unigene23564_All	-3.2699	Down	0	0			Unigene20805_All	-3.1323	Down	0	0
Unigene21059_All	3.4853	Up	0	0			Unigene23568_All	-9.9785	Down	0	0			Unigene2082_All	-1.827	Down	0	0
Unigene21060_All	6.2432	Up	0	0			Unigene23572_All	-3.0338	Down	0	0			Unigene20846_All	-4.1757	Down	0	0
Unigene21068_All	2.3785	Up	0	0			Unigene23573_All	3.3384	Up	0	0			Unigene20849_All	3.3812	Up	0	0
Unigene21074_All	6.4784	Up	0	0			Unigene23579_All	-9.2627	Down	0	0			Unigene20860_All	-3.9104	Down	0	0
Unigene21080_All	-3.5255	Down	0	0			Unigene23597_All	-3.3434	Down	0	0			Unigene20866_All	8.1898	Up	0	0
Unigene21104_All	2.933	Up	0	0			Unigene23599_All	1.8606	Up	0	0			Unigene20901_All	-2.245	Down	0	0
Unigene21111_All	-1.5632	Down	0	0			Unigene23613_All	2.972	Up	0	0			Unigene20909_All	-5.4281	Down	0	0
Unigene21112_All	-1.2445	Down	0	0			Unigene23640_All	-2.0277	Down	0	0			Unigene20931_All	-5.5217	Down	0	0
Unigene21128_All	3.0368	Up	0	0			Unigene23657_All	-4.3768	Down	0	0			Unigene20941_All	2.8309	Up	0	0
Unigene21176_All	-2.2729	Down	0	0			Unigene23708_All	5.6165	Up	0	0			Unigene20954_All	-5.5599	Down	0	0
Unigene21179_All	-2.9374	Down	0	0			Unigene23723_All	-7.6412	Down	0	0			Unigene20971_All	2.2924	Up	0	0
Unigene21217_All	-3.9103	Down	0	0			Unigene23730_All	2.5674	Up	0	0			Unigene20973_All	-6.5335	Down	0	0
Unigene21239_All	2.6668	Up	0	0			Unigene23742_All	4.6393	Up	0	0			Unigene20979_All	5.59	Up	0	0
Unigene21240_All	-8.0789	Down	0	0			Unigene23750_All	2.7936	Up	0	0			Unigene20980_All	-4.439	Down	0	0
Unigene21244_All	-4.4271	Down	0	0			Unigene23754_All	2.0389	Up	0	0			Unigene21024_All	-2.2461	Down	0	0
Unigene21271_All	4.0018	Up	0	0			Unigene23777_All	-5.9047	Down	0	0			Unigene21039_All	-3.7104	Down	0	0
Unigene21276_All	-4.1592	Down	0	0			Unigene23824_All	-3.0514	Down	0	0			Unigene21059_All	-5.9505	Down	0	0
Unigene21343_All	2.7702	Up	0	0			Unigene23870_All	-2.0106	Down	0	0			Unigene21060_All	-9.3109	Down	0	0
Unigene21345_All	-1.9376	Down	0	0			Unigene23874_All	-7.6061	Down	0	0			Unigene21068_All	-3.9085	Down	0	0
Unigene21350_All	-2.882	Down	0	0			Unigene23877_All	3.0511	Up	0	0			Unigene21104_All	-9.9657	Down	0	0
Unigene21355_All	2.1223	Up	0	0			Unigene23881_All	-2.6945	Down	0	0			Unigene21111_All	-4.0708	Down	0	0
Unigene21363_All	-3.5222	Down	0	0			Unigene23889_All	1.6705	Up	0	0			Unigene21122_All	-4.938	Down	0	0
Unigene21401_All	5.2401	Up	0	0			Unigene23893_All	4.404	Up	0	0			Unigene21128_All	-7.515	Down	0	0
Unigene21423_All	1.9326	Up	0	0			Unigene23941_All	-2.9493	Down	0	0			Unigene21154_All	-2.4831	Down	0	0
Unigene21479_All	-2.3695	Down	0	0			Unigene23978_All	-4.4391	Down	0	0			Unigene21170_All	-2.4645	Down	0	0
Unigene21480_All	5.3933	Up	0	0			Unigene23986_All	3.2221	Up	0	0			Unigene21179_All	6.8738	Up	0	0
Unigene21483_All	2.556	Up	0	0			Unigene24000_All	2.8897	Up	0	0			Unigene21206_All	-5.0594	Down	0	0
Unigene21515_All	1.0362	Up	0	0			Unigene24007_All	4.1779	Up	0	0			Unigene21239_All	-2.4452	Down	0	0
Unigene21521_All	4.8217	Up	0	0			Unigene24011_All	-6.0013	Down	0	0			Unigene2123_All	6.665	Up	0	0
Unigene21545_All	-5.0056	Down	0	0			Unigene24023_All	3.2935	Up	0	0			Unigene21244_All	4.4828	Up	0	0
Unigene21557_All	-5.4816	Down	0	0			Unigene24029_All	2.8415	Up	0	0			Unigene21251_All	-3.3023	Down	0	0
Unigene21619_All	2.219	Up	0	0			Unigene24038_All	4.6573	Up	0	0			Unigene21271_All	-6.3823	Down	0	0
Unigene21629_All	3.3411	Up	0	0			Unigene24060_All	-3.457	Down	0	0			Unigene21278_All	-7.4875	Down	0	0
Unigene21639_All	5.2583	Up	0	0			Unigene24076_All	-2.6012	Down	0	0			Unigene21293_All	-4.9857	Down	0	0
Unigene21667_All	5.1188	Up	0	0			Unigene24089_All	-2.0711	Down	0	0			Unigene21304_All	-5.6957	Down	0	0
Unigene21721_All	4.8271	Up	0	0			Unigene24093_All	-3.8362	Down	0	0			Unigene21329_All	-4.1844	Down	0	0
Unigene21727_All	-1.8392	Down	0	0			Unigene24102_All	2.3793	Up	0	0			Unigene21343_All	-4.4137	Down	0	0
Unigene21732_All	2.5142	Up	0	0			Unigene24103_All	-8.4397	Down	0	0			Unigene21345_All	4.9647	Up	0	0
Unigene21755_All	3.4326	Up	0	0			Unigene24106_All	-4.0852	Down	0	0			Unigene21355_All	-2.8246	Down	0	0
Unigene21772_All	4.6815	Up	0	0			Unigene24107_All	-1.7116	Down	0	0			Unigene21363_All	2.645	Up	0	0
Unigene21773_All	4.2178	Up	0	0			Unigene24110_All	4.6943	Up	0	0			Unigene21398_All	-6.1901	Down	0	0
Unigene21783_All	6.1495	Up	0	0			Unigene24114_All	3.2826	Up	0	0			Unigene21401_All	-6.5341	Down	0	0
Unigene21787_All	-4.1326	Down	0	0			Unigene24123_All	-4.5953	Down	0	0			Unigene21423_All	-6.7847	Down	0	0
Unigene21792_All	-1.4017	Down	0	0			Unigene24126_All	-3.2648	Down	0	0			Unigene21459_All	-3.6354	Down	0	0
Unigene217_All	5.0851	Up	0	0			Unigene24141_All	-4.246	Down	0	0			Unigene21468_All	-3.4611	Down	0	0
Unigene21817_All	5.5145	Up	0	0			Unigene24146_All	2.1573	Up	0	0			Unigene21485_All	-5.9602	Down	0	0
Unigene21830_All	2.4951	Up	0	0			Unigene24181_All	-4.102	Down	0	0			Unigene21508_All	-4.2817	Down	0	0
Unigene21833_All	2.2951	Up	0	0			Unigene24189_All	-3.5369	Down	0	0			Unigene21513_All	-2.0979	Down	0	0
Unigene21891_All	-3.6665	Down	0	0			Unigene24191_All	4.141	Up	0	0			Unigene21515_All	-4.4794	Down	0	0
Unigene21940_All	4.116	Up	0	0			Unigene24199_All	1.689	Up	0	0			Unigene21521_All	-9.2483	Down	0	0
Unigene21948_All	4.9526	Up	0	0			Unigene24207_All	2.1162	Up	0	0			Unigene21555_All	-2.0638	Down	0	0
Unigene21958_All	3.451	Up	0	0			Unigene24209_All	3.1205	Up	0	0			Unigene21576_All	-3.5315	Down	0	0
Unigene21961_All	2.0569	Up	0	0			Unigene24248_All	-2.3619	Down	0	0			Unigene21592_All	-4.0329	Down	0	0
Unigene21966_All	7.7107	Up	0	0			Unigene24255_All	6.683	Up	0	0			Unigene21616_All	-4.7531	Down	0	0
Unigene21975_All	4.3729	Up	0	0			Unigene24263_All	3.0143	Up	0	0			Unigene21620_All	-3.88	Down	0	0
Unigene21998_All	3.1616	Up	0	0			Unigene24286_All	4.2482	Up	0	0			Unigene21628_All	-6.0895	Down	0	0
Unigene2199_All	3.2946	Up	0	0			Unigene24289_All	-2.4553	Down	0	0			Unigene21629_All	-4.7961	Down	0	0
Unigene22029_All	-1.8896	Down	0	0			Unigene24294_All	-1.8254	Down	0	0			Unigene21639_All	-6.2735	Down	0	0
Unigene22053_All	2.6286	Up	0	0			Unigene24303_All	-4.6436	Down	0	0			Unigene2164_All	4.4554	Up	0	0
Unigene22062_All	-1.8402	Down	0	0			Unigene24329_All	1.7545	Up	0	0			Unigene21650_All	-4.8413	Down	0	0
Unigene22073_All	6.7569	Up	0	0			Unigene24342_All	3.6046	Up	0	0			Unigene21654_All	-14.9065	Down	0	0
Unigene22080_All	2.4333	Up	0	0			Unigene24365_All	5.4334	Up	0	0			Unigene21655_All	-4.0188	Down	0	0
Unigene22086_All	3.7036	Up	0	0			Unigene24382_All	-8.2572	Down	0	0			Unigene21657_All	-9.4741	Down	0	0
Unigene22125_All	6.3667	Up	0	0			Unigene24453_All	-2.5681	Down	0	0			Unigene21660_All	-6.3922	Down	0	0
Unigene22132_All	-3.6949	Down	0	0			Unigene24460_All	-5.1578	Down	0	0			Unigene21667_All	-9.122	Down	0	0
Unigene22135_All	3.0139	Up	0	0			Unigene24483_All	1.7806	Up	0	0			Unigene21678_All	-5.9895	Down	0	0
Unigene22150_All	-3.6911	Down	0	0			Unigene24498_All	-2.1544	Down	0	0			Unigene21732_All	-4.6809	Down	0	0
Unigene22160_All	5.5175	Up	0	0			Unigene24506_All	-7.4702	Down	0	0			Unigene21755_All	-6.6204	Down	0	0
Unigene22161_All	3.8057	Up	0	0			Unigene24507_All	1.4481	Up	0	0			Unigene21756_All	-7.8171	Down	0	0
Unigene22178_All	1.7912	Up	0	0			Unigene24512_All	-6.5637	Down	0	0			Unigene21761_All	-7.0969	Down	0	0
Unigene22196_All	5.0068	Up	0	0			Unigene24513_All	1.9258	Up	0	0			Unigene21772_All	-8.1322	Down	0	0
Unigene22203_All	4.4765	Up	0	0			Unigene24514_All	-3.1267	Down	0	0			Unigene21773_All	-6.2177	Down	0	0
Unigene22212_All	5.4872	Up	0	0			Unigene24523_All	-3.8638	Down	0	0			Unigene21784_All	2.9131	Up	0	0
Unigene22219_All	-3.0202	Down	0	0			Unigene24527_All	4.2964	Up	0	0			Unigene21786_All	-2.6611	Down	0	0
Unigene22237_All	2.7095	Up	0	0			Unigene24541_All	4.6475	Up	0	0			Unigene21795_All	-4.4892	Down	0	0
Unigene22241_All	-2.4878	Down	0	0			Unigene24546_All	4.7793	Up	0	0			Unigene21798_All	-5.6391	Down	0	0
Unigene22243_All	-4.0088	Down	0	0			Unigene24577_All	-6.3335	Down	0	0			Unigene217_All	-4.9916	Down	0	0
Unigene22244_All	4.5689	Up	0	0			Unigene24585_All	1.9462	Up	0	0			Unigene21800_All	-5.7931	Down	0	0
Unigene22256_All	5.6003	Up	0	0			Unigene24590_All	-1.8865	Down	0	0			Unigene21821_All	-3.11	Down	0	0
Unigene22279_All	-2.9865	Down	0	0			Unigene24594_All	-4.2577	Down	0	0			Unigene21830_All	-8.1161	Down	0	0
Unigene22280_All	-1.6527	Down	0	0			Unigene24600_All	4.4565	Up	0	0			Unigene21833_All	-3.7258	Down	0	0
Unigene22284_All	5.1297	Up	0	0			Unigene24601_All	-2.4868	Down	0	0			Unigene21849_All	-4.5099	Down	0	0
Unigene22291_All	3.7589	Up	0	0			Unigene24606_All	-4.5004	Down	0	0			Unigene21857_All	3.0754	Up	0	0
Unigene22296_All	-1.8512	Down	0	0			Unigene24614_All	2.948	Up	0	0			Unigene2185_All	12.0262	Up	0	0
Unigene22323_All	3.6349	Up	0	0			Unigene24619_All	-5.6352	Down	0	0			Unigene21861_All	-5.0504	Down	0	0
Unigene22346_All	2.8938	Up	0	0			Unigene24650_All	3.4285	Up	0	0			Unigene21907_All	-6.8024	Down	0	0
Unigene22348_All	14.8185	Up	0	0			Unigene24658_All	-6.3958	Down	0	0			Unigene21912_All	-6.697	Down	0	0
Unigene22353_All	-2.0882	Down	0	0			Unigene2465_All	-6.2017	Down	0	0			Unigene21940_All	-7.5177	Down	0	0
Unigene22357_All	2.9528	Up	0	0			Unigene24660_All	-2.4357	Down	0	0			Unigene21948_All	-8.5842	Down	0	0
Unigene22362_All	2.4985	Up	0	0			Unigene24664_All	-3.0039	Down	0	0			Unigene21958_All	-2.6599	Down	0	0
Unigene22364_All	3.8246	Up	0	0			Unigene24666_All	1.6797	Up	0	0			Unigene21961_All	-4.357	Down	0	0
Unigene22367_All	5.0711	Up	0	0			Unigene24669_All	4.6986	Up	0	0			Unigene21972_All	-4.1338	Down	0	0
Unigene22380_All	-6.0145	Down	0	0			Unigene24670_All	-2.2312	Down	0	0			Unigene21973_All	-6.4372	Down	0	0
Unigene22385_All	3.2802	Up	0	0			Unigene24694_All	-3.3222	Down	0	0			Unigene21975_All	-6.5217	Down	0	0
Unigene22387_All	1.7346	Up	0	0			Unigene24699_All	-1.3209	Down	0	0			Unigene21981_All	-5.039	Down	0	0
Unigene22393_All	2.8135	Up	0	0			Unigene24706_All	-3.3906	Down	0	0			Unigene21985_All	-5.6078	Down	0	0
Unigene22403_All	4.3453	Up	0	0			Unigene24707_All	-2.7245	Down	0	0			Unigene21994_All	-6.1805	Down	0	0
Unigene22406_All	3.2369	Up	0	0			Unigene24711_All	2.9568	Up	0	0			Unigene2199_All	-5.7493	Down	0	0
Unigene22424_All	2.3191	Up	0	0			Unigene24723_All	-1.4866	Down	0	0			Unigene219_All	-3.3116	Down	0	0
Unigene22429_All	3.8043	Up	0	0			Unigene24733_All	-1.7302	Down	0	0			Unigene22020_All	-2.6052	Down	0	0
Unigene22430_All	4.6205	Up	0	0			Unigene24740_All	-3.6166	Down	0	0			Unigene22021_All	-3.3687	Down	0	0
Unigene22433_All	5.3312	Up	0	0			Unigene24744_All	-3.4851	Down	0	0			Unigene22022_All	-15.3374	Down	0	0
Unigene22439_All	4.1673	Up	0	0			Unigene24746_All	-6.0566	Down	0	0			Unigene22028_All	-5.0918	Down	0	0
Unigene22441_All	-2.5666	Down	0	0			Unigene24752_All	-2.8472	Down	0	0			Unigene22033_All	-9.1032	Down	0	0
Unigene22450_All	2.0708	Up	0	0			Unigene24753_All	-2.7549	Down	0	0			Unigene22035_All	-5.2254	Down	0	0
Unigene22456_All	-2.1735	Down	0	0			Unigene24756_All	1.739	Up	0	0			Unigene22047_All	-5.2639	Down	0	0
Unigene22465_All	3.8156	Up	0	0			Unigene24765_All	-2.7212	Down	0	0			Unigene22053_All	-15.9198	Down	0	0
Unigene22466_All	2.777	Up	0	0			Unigene24768_All	-2.9607	Down	0	0			Unigene22064_All	-5.0911	Down	0	0
Unigene22467_All	3.7516	Up	0	0			Unigene24777_All	-2.8177	Down	0	0			Unigene22073_All	-17.0354	Down	0	0
Unigene22471_All	2.956	Up	0	0			Unigene24779_All	-6.3129	Down	0	0			Unigene22076_All	-3.9833	Down	0	0
Unigene22473_All	4.7666	Up	0	0			Unigene24780_All	-2.1865	Down	0	0			Unigene22080_All	-4.3427	Down	0	0
Unigene22474_All	-6.4924	Down	0	0			Unigene24785_All	-3.2079	Down	0	0			Unigene22084_All	2.5268	Up	0	0
Unigene22475_All	-5.0452	Down	0	0			Unigene24786_All	-3.7	Down	0	0			Unigene22086_All	-7.4763	Down	0	0
Unigene22477_All	2.5929	Up	0	0			Unigene24788_All	3.928	Up	0	0			Unigene22099_All	-2.7722	Down	0	0
Unigene22481_All	-1.9865	Down	0	0			Unigene24792_All	-2.8544	Down	0	0			Unigene22111_All	-5.5324	Down	0	0
Unigene22482_All	3.0302	Up	0	0			Unigene24807_All	-1.9662	Down	0	0			Unigene22120_All	-5.3617	Down	0	0
Unigene22483_All	4.2451	Up	0	0			Unigene24809_All	1.5826	Up	0	0			Unigene22125_All	-5.7794	Down	0	0
Unigene22494_All	1.2603	Up	0	0			Unigene24813_All	2.1971	Up	0	0			Unigene22128_All	-6.9408	Down	0	0
Unigene22507_All	-1.6429	Down	0	0			Unigene24819_All	2.8225	Up	0	0			Unigene22135_All	-8.6128	Down	0	0
Unigene22531_All	6.3433	Up	0	0			Unigene24823_All	-2.2005	Down	0	0			Unigene22140_All	-5.0391	Down	0	0
Unigene22533_All	-2.0659	Down	0	0			Unigene24829_All	-3.1891	Down	0	0			Unigene22142_All	2.3221	Up	0	0
Unigene22541_All	5.8935	Up	0	0			Unigene24836_All	-6.9671	Down	0	0			Unigene22149_All	-14.9481	Down	0	0
Unigene22562_All	-3.1125	Down	0	0			Unigene24839_All	3.6586	Up	0	0			Unigene22160_All	-6.7314	Down	0	0
Unigene22680_All	-5.4616	Down	0	0			Unigene24844_All	-4.7096	Down	0	0			Unigene22170_All	-4.5853	Down	0	0
Unigene22682_All	-4.7452	Down	0	0			Unigene24847_All	-1.6137	Down	0	0			Unigene22171_All	-4.9437	Down	0	0
Unigene22717_All	4.0568	Up	0	0			Unigene24848_All	-2.2473	Down	0	0			Unigene22172_All	-8.29	Down	0	0
Unigene22735_All	2.3031	Up	0	0			Unigene24856_All	-2.3314	Down	0	0			Unigene22174_All	-5.4396	Down	0	0
Unigene22845_All	-4.5324	Down	0	0			Unigene24872_All	-4.6084	Down	0	0			Unigene22178_All	-4.5627	Down	0	0
Unigene22848_All	-8.3197	Down	0	0			Unigene24875_All	1.6594	Up	0	0			Unigene22179_All	-6.9336	Down	0	0
Unigene22858_All	-6.6028	Down	0	0			Unigene24886_All	-2.7168	Down	0	0			Unigene22194_All	-15.1196	Down	0	0
Unigene22868_All	-10.7317	Down	0	0			Unigene24979_All	-2.3438	Down	0	0			Unigene22196_All	-15.2377	Down	0	0
Unigene22942_All	3.1866	Up	0	0			Unigene249_All	-6.6187	Down	0	0			Unigene22209_All	-5.3324	Down	0	0
Unigene22959_All	2.2746	Up	0	0			Unigene25033_All	-3.5622	Down	0	0			Unigene22214_All	3.3412	Up	0	0
Unigene22968_All	-5.7097	Down	0	0			Unigene25053_All	-4.8693	Down	0	0			Unigene22219_All	-7.3824	Down	0	0
Unigene22997_All	-3.9281	Down	0	0			Unigene25064_All	-3.6562	Down	0	0			Unigene22227_All	-7.3069	Down	0	0
Unigene2299_All	3.5064	Up	0	0			Unigene25067_All	2.0835	Up	0	0			Unigene22238_All	-3.5773	Down	0	0
Unigene23011_All	-6.9294	Down	0	0			Unigene25068_All	-2.8468	Down	0	0			Unigene22243_All	6.6831	Up	0	0
Unigene23036_All	-4.6344	Down	0	0			Unigene2506_All	-4.795	Down	0	0			Unigene22244_All	-6.1789	Down	0	0
Unigene23063_All	-11.3637	Down	0	0			Unigene25090_All	-4.2289	Down	0	0			Unigene22271_All	-4.1083	Down	0	0
Unigene23077_All	-3.4092	Down	0	0			Unigene25113_All	-4.9771	Down	0	0			Unigene22282_All	-2.1826	Down	0	0
Unigene23083_All	-8.9977	Down	0	0			Unigene25114_All	-5.0378	Down	0	0			Unigene22287_All	4.1935	Up	0	0
Unigene23089_All	2.2138	Up	0	0			Unigene25121_All	-3.4627	Down	0	0			Unigene22291_All	-6.5424	Down	0	0
Unigene23108_All	3.4351	Up	0	0			Unigene25137_All	-3.0286	Down	0	0			Unigene22310_All	-4.6135	Down	0	0
Unigene23137_All	-7.1135	Down	0	0			Unigene25263_All	-7.0011	Down	0	0			Unigene22321_All	-2.7205	Down	0	0
Unigene23152_All	-7.3851	Down	0	0			Unigene25381_All	1.9046	Up	0	0			Unigene22323_All	-5.0313	Down	0	0
Unigene23154_All	-2.5461	Down	0	0			Unigene25384_All	-4.4368	Down	0	0			Unigene22324_All	-4.5996	Down	0	0
Unigene23170_All	-8.8094	Down	0	0			Unigene25385_All	-4.5217	Down	0	0			Unigene22325_All	-5.5734	Down	0	0
Unigene23184_All	-4.8137	Down	0	0			Unigene25408_All	-2.1785	Down	0	0			Unigene22332_All	-7.1042	Down	0	0
Unigene23199_All	6.6602	Up	0	0			Unigene25452_All	-3.3356	Down	0	0			Unigene22334_All	-6.7862	Down	0	0
Unigene23204_All	-4.3789	Down	0	0			Unigene25478_All	-6.1667	Down	0	0			Unigene22336_All	-3.2989	Down	0	0
Unigene23228_All	-3.0492	Down	0	0			Unigene25540_All	-6.4209	Down	0	0			Unigene22342_All	-5.4789	Down	0	0
Unigene23261_All	-2.7817	Down	0	0			Unigene25579_All	4.3197	Up	0	0			Unigene22346_All	-5.3082	Down	0	0
Unigene23277_All	-4.912	Down	0	0			Unigene25712_All	-3.1514	Down	0	0			Unigene22357_All	-4.8852	Down	0	0
Unigene23289_All	2.5306	Up	0	0			Unigene25728_All	-5.4524	Down	0	0			Unigene22362_All	-4.7944	Down	0	0
Unigene23291_All	-7.887	Down	0	0			Unigene25830_All	-2.9182	Down	0	0			Unigene22364_All	-5.7444	Down	0	0
Unigene23304_All	-7.5607	Down	0	0			Unigene25852_All	-2.9263	Down	0	0			Unigene22367_All	-6.3739	Down	0	0
Unigene23308_All	-6.9797	Down	0	0			Unigene25953_All	1.8685	Up	0	0			Unigene22371_All	-5.2921	Down	0	0
Unigene23317_All	-3.0034	Down	0	0			Unigene25966_All	-5.8528	Down	0	0			Unigene22385_All	-6.2272	Down	0	0
Unigene23351_All	-3.4985	Down	0	0			Unigene26022_All	-4.6741	Down	0	0			Unigene22390_All	2.2108	Up	0	0
Unigene23388_All	-3.2343	Down	0	0			Unigene2602_All	-3.4003	Down	0	0			Unigene22393_All	-5.7655	Down	0	0
Unigene23394_All	-3.7413	Down	0	0			Unigene26037_All	-3.6267	Down	0	0			Unigene22394_All	-6.7699	Down	0	0
Unigene23441_All	-5.8634	Down	0	0			Unigene26058_All	-3.0863	Down	0	0			Unigene22397_All	-5.8413	Down	0	0
Unigene23442_All	-6.2219	Down	0	0			Unigene260_All	4.7543	Up	0	0			Unigene22399_All	-10.4545	Down	0	0
Unigene23454_All	-2.815	Down	0	0			Unigene26104_All	-3.3972	Down	0	0			Unigene22400_All	-3.8578	Down	0	0
Unigene23477_All	-4.3182	Down	0	0			Unigene26170_All	-2.2632	Down	0	0			Unigene22403_All	-14.5181	Down	0	0
Unigene23484_All	-2.0518	Down	0	0			Unigene26268_All	-5.9224	Down	0	0			Unigene22406_All	-6.1358	Down	0	0
Unigene23496_All	2.9171	Up	0	0			Unigene26279_All	-2.4189	Down	0	0			Unigene22411_All	-7.3741	Down	0	0
Unigene23510_All	5.6149	Up	0	0			Unigene26291_All	-4.6262	Down	0	0			Unigene22415_All	-5.8231	Down	0	0
Unigene23543_All	-2.245	Down	0	0			Unigene26321_All	-2.373	Down	0	0			Unigene22416_All	-2.3499	Down	0	0
Unigene23549_All	1.5089	Up	0	0			Unigene26350_All	-4.5429	Down	0	0			Unigene22424_All	-2.5518	Down	0	0
Unigene23564_All	-1.7283	Down	0	0			Unigene26370_All	-5.3562	Down	0	0			Unigene22426_All	-7.5427	Down	0	0
Unigene23568_All	-8.4777	Down	0	0			Unigene26421_All	-5.282	Down	0	0			Unigene22429_All	-8.8412	Down	0	0
Unigene23572_All	1.5162	Up	0	0			Unigene26428_All	-2.6822	Down	0	0			Unigene22430_All	-5.6791	Down	0	0
Unigene23579_All	-8.2763	Down	0	0			Unigene26475_All	-4.1102	Down	0	0			Unigene22433_All	-9.2317	Down	0	0
Unigene23597_All	-1.6776	Down	0	0			Unigene26492_All	-5.3041	Down	0	0			Unigene22436_All	-14.2813	Down	0	0
Unigene23599_All	3.3061	Up	0	0			Unigene26525_All	-3.0985	Down	0	0			Unigene22439_All	-14.7092	Down	0	0
Unigene23604_All	-1.8039	Down	0	0			Unigene26586_All	-3.541	Down	0	0			Unigene22443_All	-2.7645	Down	0	0
Unigene23631_All	-2.866	Down	0	0			Unigene26614_All	-4.5876	Down	0	0			Unigene22444_All	-5.1882	Down	0	0
Unigene23657_All	-1.5592	Down	0	0			Unigene2665_All	3.5005	Up	0	0			Unigene22450_All	-2.9654	Down	0	0
Unigene23680_All	-8.6828	Down	0	0			Unigene26745_All	-5.3719	Down	0	0			Unigene22458_All	-7.5551	Down	0	0
Unigene23700_All	-5.6998	Down	0	0			Unigene26798_All	-3.9977	Down	0	0			Unigene22459_All	-6.9817	Down	0	0
Unigene2371_All	2.9626	Up	0	0			Unigene26838_All	-3.4603	Down	0	0			Unigene22463_All	-7.1167	Down	0	0
Unigene23723_All	-6.9202	Down	0	0			Unigene26848_All	-6.0882	Down	0	0			Unigene22464_All	-3.3032	Down	0	0
Unigene23730_All	-6.3949	Down	0	0			Unigene2689_All	5.5615	Up	0	0			Unigene22465_All	-7.7087	Down	0	0
Unigene2375_All	2.7795	Up	0	0			Unigene26909_All	-4.972	Down	0	0			Unigene22466_All	-4.609	Down	0	0
Unigene23824_All	-1.693	Down	0	0			Unigene26918_All	-4.5634	Down	0	0			Unigene22467_All	-4.5756	Down	0	0
Unigene23870_All	-1.8023	Down	0	0			Unigene26931_All	-2.8042	Down	0	0			Unigene22468_All	-3.9576	Down	0	0
Unigene23881_All	-3.6345	Down	0	0			Unigene26941_All	-5.251	Down	0	0			Unigene22471_All	-5.9594	Down	0	0
Unigene23889_All	-2.9172	Down	0	0			Unigene26952_All	-3.8563	Down	0	0			Unigene22473_All	-4.5376	Down	0	0
Unigene23906_All	4.8647	Up	0	0			Unigene26953_All	-2.1521	Down	0	0			Unigene22475_All	2.026	Up	0	0
Unigene23908_All	1.2109	Up	0	0			Unigene26965_All	-3.4777	Down	0	0			Unigene22477_All	-3.5169	Down	0	0
Unigene23909_All	-3.6085	Down	0	0			Unigene26977_All	-4.8172	Down	0	0			Unigene22478_All	-4.2775	Down	0	0
Unigene23932_All	2.2415	Up	0	0			Unigene26979_All	-2.8507	Down	0	0			Unigene22479_All	-5.4262	Down	0	0
Unigene23941_All	-3.0945	Down	0	0			Unigene2701_All	2.6916	Up	0	0			Unigene22482_All	-14.3988	Down	0	0
Unigene23950_All	-6.7717	Down	0	0			Unigene2703_All	-14.8326	Down	0	0			Unigene22483_All	-4.4451	Down	0	0
Unigene23972_All	-5.6564	Down	0	0			Unigene27084_All	-3.5656	Down	0	0			Unigene22494_All	-3.7822	Down	0	0
Unigene23978_All	-4.0429	Down	0	0			Unigene27118_All	-3.6747	Down	0	0			Unigene22500_All	-5.1536	Down	0	0
Unigene23997_All	-3.7912	Down	0	0			Unigene27126_All	-6.1145	Down	0	0			Unigene22507_All	-4.2477	Down	0	0
Unigene24003_All	-2.9886	Down	0	0			Unigene27128_All	-6.4399	Down	0	0			Unigene22531_All	-6.6946	Down	0	0
Unigene24044_All	-3.1916	Down	0	0			Unigene27139_All	-5.2438	Down	0	0			Unigene22537_All	-3.1323	Down	0	0
Unigene24046_All	4.3121	Up	0	0			Unigene2713_All	-6.3413	Down	0	0			Unigene22541_All	-7.3445	Down	0	0
Unigene24055_All	2.2972	Up	0	0			Unigene27141_All	-3.9904	Down	0	0			Unigene22562_All	4.2419	Up	0	0
Unigene24060_All	1.3768	Up	0	0			Unigene27143_All	-2.0372	Down	0	0			Unigene22563_All	-6.0107	Down	0	0
Unigene24083_All	-1.6674	Down	0	0			Unigene27243_All	-2.6404	Down	0	0			Unigene22672_All	-8.146	Down	0	0
Unigene24089_All	-3.8659	Down	0	0			Unigene27244_All	-3.2759	Down	0	0			Unigene22697_All	-4.9926	Down	0	0
Unigene24103_All	-7.1454	Down	0	0			Unigene2725_All	-15.4685	Down	0	0			Unigene22703_All	-3.6045	Down	0	0
Unigene24127_All	-3.5143	Down	0	0			Unigene27266_All	1.7287	Up	0	0			Unigene22717_All	-7.5077	Down	0	0
Unigene24141_All	-5.5804	Down	0	0			Unigene27284_All	-3.7959	Down	0	0			Unigene22735_All	-3.0987	Down	0	0
Unigene24158_All	2.0177	Up	0	0			Unigene27302_All	-4.972	Down	0	0			Unigene22814_All	-1.4864	Down	0	0
Unigene24161_All	-2.8416	Down	0	0			Unigene27350_All	-3.6174	Down	0	0			Unigene22829_All	-4.2924	Down	0	0
Unigene24190_All	-3.7565	Down	0	0			Unigene27371_All	2.6536	Up	0	0			Unigene22843_All	-3.3857	Down	0	0
Unigene24215_All	-2.5131	Down	0	0			Unigene27372_All	-4.627	Down	0	0			Unigene22846_All	-2.8616	Down	0	0
Unigene24231_All	-3.226	Down	0	0			Unigene27381_All	3.6151	Up	0	0			Unigene22858_All	6.1677	Up	0	0
Unigene24232_All	-5.4696	Down	0	0			Unigene27435_All	-6.8449	Down	0	0			Unigene22930_All	10.5934	Up	0	0
Unigene24248_All	-4.1638	Down	0	0			Unigene27440_All	-5.5704	Down	0	0			Unigene22942_All	-5.4119	Down	0	0
Unigene24258_All	1.2549	Up	0	0			Unigene27507_All	3.6615	Up	0	0			Unigene22968_All	4.712	Up	0	0
Unigene24291_All	2.9803	Up	0	0			Unigene27508_All	-5.3814	Down	0	0			Unigene2299_All	-7.2887	Down	0	0
Unigene24294_All	-5.3139	Down	0	0			Unigene27509_All	-3.08	Down	0	0			Unigene23003_All	-4.9045	Down	0	0
Unigene24297_All	2.3425	Up	0	0			Unigene27520_All	-3.803	Down	0	0			Unigene23015_All	-4.4713	Down	0	0
Unigene24300_All	2.7339	Up	0	0			Unigene27605_All	-6.2856	Down	0	0			Unigene23033_All	-3.3144	Down	0	0
Unigene24306_All	-10.5478	Down	0	0			Unigene27616_All	-2.4854	Down	0	0			Unigene23054_All	-5.2611	Down	0	0
Unigene24352_All	1.8724	Up	0	0			Unigene27699_All	-3.9879	Down	0	0			Unigene2306_All	-4.0703	Down	0	0
Unigene24363_All	-7.9761	Down	0	0			Unigene27700_All	-4.5374	Down	0	0			Unigene23086_All	-2.989	Down	0	0
Unigene24365_All	-6.2076	Down	0	0			Unigene27745_All	-6.3869	Down	0	0			Unigene23089_All	-5.1579	Down	0	0
Unigene24378_All	-9.6882	Down	0	0			Unigene27846_All	-4.1094	Down	0	0			Unigene23101_All	-5.2425	Down	0	0
Unigene24382_All	-5.2037	Down	0	0			Unigene27856_All	-3.8445	Down	0	0			Unigene23108_All	-5.2038	Down	0	0
Unigene24384_All	4.6307	Up	0	0			Unigene27859_All	-3.1634	Down	0	0			Unigene23109_All	-1.8414	Down	0	0
Unigene24389_All	1.214	Up	0	0			Unigene27861_All	-2.7486	Down	0	0			Unigene23117_All	-4.5746	Down	0	0
Unigene24443_All	1.4045	Up	0	0			Unigene27869_All	1.5205	Up	0	0			Unigene23137_All	6.6092	Up	0	0
Unigene24455_All	-3.3879	Down	0	0			Unigene27871_All	1.8254	Up	0	0			Unigene23140_All	-3.2878	Down	0	0
Unigene24467_All	-2.7508	Down	0	0			Unigene27884_All	2.5505	Up	0	0			Unigene23163_All	-5.6951	Down	0	0
Unigene24483_All	1.3491	Up	0	0			Unigene27887_All	1.8835	Up	0	0			Unigene23183_All	4.9651	Up	0	0
Unigene24486_All	-3.6461	Down	0	0			Unigene27896_All	-4.1674	Down	0	0			Unigene23192_All	5.7444	Up	0	0
Unigene24498_All	-2.0952	Down	0	0			Unigene2794_All	-6.2028	Down	0	0			Unigene23195_All	-3.6033	Down	0	0
Unigene24512_All	-7.7772	Down	0	0			Unigene27951_All	-4.9428	Down	0	0			Unigene23199_All	-4.5452	Down	0	0
Unigene24523_All	-8.7159	Down	0	0			Unigene27973_All	-2.8947	Down	0	0			Unigene23202_All	4.2095	Up	0	0
Unigene24540_All	-4.4501	Down	0	0			Unigene27984_All	-5.5288	Down	0	0			Unigene23204_All	9.0542	Up	0	0
Unigene24546_All	5.4055	Up	0	0			Unigene27989_All	-2.4191	Down	0	0			Unigene23212_All	11.1246	Up	0	0
Unigene24552_All	-5.1884	Down	0	0			Unigene27994_All	-1.9868	Down	0	0			Unigene23214_All	6.172	Up	0	0
Unigene24556_All	-7.4351	Down	0	0			Unigene28005_All	3.6652	Up	0	0			Unigene23226_All	-5.4238	Down	0	0
Unigene24564_All	4.1512	Up	0	0			Unigene28094_All	-1.8435	Down	0	0			Unigene23228_All	4.7264	Up	0	0
Unigene24579_All	2.4455	Up	0	0			Unigene2810_All	-7.0185	Down	0	0			Unigene2322_All	-8.0966	Down	0	0
Unigene24594_All	-3.8086	Down	0	0			Unigene28133_All	4.779	Up	0	0			Unigene2323_All	7.7204	Up	0	0
Unigene24595_All	-7.8528	Down	0	0			Unigene28145_All	3.4198	Up	0	0			Unigene23254_All	11.3506	Up	0	0
Unigene24606_All	-4.0543	Down	0	0			Unigene28151_All	-4.7415	Down	0	0			Unigene23289_All	-2.8834	Down	0	0
Unigene24614_All	2.4863	Up	0	0			Unigene28188_All	-8.5825	Down	0	0			Unigene23295_All	3.8388	Up	0	0
Unigene24619_All	-4.2297	Down	0	0			Unigene28194_All	-5.9172	Down	0	0			Unigene23301_All	-5.5563	Down	0	0
Unigene24623_All	3.1803	Up	0	0			Unigene28212_All	-6.3192	Down	0	0			Unigene23317_All	2.8972	Up	0	0
Unigene24624_All	1.5615	Up	0	0			Unigene28225_All	-1.2981	Down	0	0			Unigene2331_All	-10.9742	Down	0	0
Unigene24629_All	-4.7393	Down	0	0			Unigene28245_All	-3.5497	Down	0	0			Unigene23332_All	2.7127	Up	0	0
Unigene24645_All	3.6781	Up	0	0			Unigene28256_All	-2.2819	Down	0	0			Unigene23351_All	3.1165	Up	0	0
Unigene24649_All	1.7569	Up	0	0			Unigene28266_All	-3.9959	Down	0	0			Unigene23355_All	8.0063	Up	0	0
Unigene24652_All	-7.7244	Down	0	0			Unigene28269_All	-1.9986	Down	0	0			Unigene23361_All	-4.0845	Down	0	0
Unigene24653_All	1.1075	Up	0	0			Unigene28278_All	3.4026	Up	0	0			Unigene23377_All	2.6546	Up	0	0
Unigene24658_All	-1.3577	Down	0	0			Unigene28306_All	-3.9475	Down	0	0			Unigene23423_All	-6.0287	Down	0	0
Unigene2465_All	-3.8048	Down	0	0			Unigene28324_All	-9.4531	Down	0	0			Unigene23425_All	7.8959	Up	0	0
Unigene24660_All	1.1657	Up	0	0			Unigene28361_All	-4.2604	Down	0	0			Unigene23441_All	9.6379	Up	0	0
Unigene24662_All	-5.2139	Down	0	0			Unigene28374_All	3.1867	Up	0	0			Unigene23450_All	9.2946	Up	0	0
Unigene24664_All	-3.6854	Down	0	0			Unigene28376_All	-2.9945	Down	0	0			Unigene23477_All	5.564	Up	0	0
Unigene24666_All	-5.8629	Down	0	0			Unigene28416_All	-4.0149	Down	0	0			Unigene23488_All	2.2893	Up	0	0
Unigene24670_All	-1.6454	Down	0	0			Unigene28433_All	-4.6209	Down	0	0			Unigene23496_All	-2.0328	Down	0	0
Unigene24674_All	1.537	Up	0	0			Unigene28442_All	4.0117	Up	0	0			Unigene23510_All	-8.6183	Down	0	0
Unigene24675_All	-5.9757	Down	0	0			Unigene28447_All	-2.5333	Down	0	0			Unigene23511_All	4.4482	Up	0	0
Unigene24684_All	-3.2701	Down	0	0			Unigene28508_All	5.2415	Up	0	0			Unigene23523_All	-5.5441	Down	0	0
Unigene24694_All	-1.3295	Down	0	0			Unigene28534_All	-3.1641	Down	0	0			Unigene23532_All	17.0941	Up	0	0
Unigene24699_All	-2.2769	Down	0	0			Unigene2855_All	-4.0131	Down	0	0			Unigene23545_All	3.1142	Up	0	0
Unigene24707_All	-3.824	Down	0	0			Unigene28565_All	-4.2651	Down	0	0			Unigene23549_All	-4.0806	Down	0	0
Unigene24733_All	-6.5508	Down	0	0			Unigene28589_All	-7.6005	Down	0	0			Unigene23572_All	-4.5501	Down	0	0
Unigene24734_All	-5.0045	Down	0	0			Unigene28598_All	-3.9422	Down	0	0			Unigene23573_All	2.0546	Up	0	0
Unigene24736_All	1.1959	Up	0	0			Unigene2862_All	-5.2547	Down	0	0			Unigene23599_All	-1.4455	Down	0	0
Unigene24737_All	4.1212	Up	0	0			Unigene28635_All	-2.0326	Down	0	0			Unigene23604_All	2.2276	Up	0	0
Unigene24743_All	-7.739	Down	0	0			Unigene28665_All	-5.2975	Down	0	0			Unigene23609_All	17.671	Up	0	0
Unigene24744_All	3.6721	Up	0	0			Unigene28666_All	-3.379	Down	0	0			Unigene23613_All	11.4296	Up	0	0
Unigene24745_All	1.6389	Up	0	0			Unigene28679_All	-4.2198	Down	0	0			Unigene23630_All	9.0897	Up	0	0
Unigene24746_All	-4.9783	Down	0	0			Unigene28692_All	1.9782	Up	0	0			Unigene23631_All	4.0789	Up	0	0
Unigene24750_All	-1.5169	Down	0	0			Unigene28707_All	-4.7519	Down	0	0			Unigene23667_All	-3.6383	Down	0	0
Unigene24752_All	1.7186	Up	0	0			Unigene28742_All	2.4139	Up	0	0			Unigene23679_All	-6.9701	Down	0	0
Unigene24761_All	1.8253	Up	0	0			Unigene28748_All	-2.8574	Down	0	0			Unigene23708_All	11.2296	Up	0	0
Unigene24763_All	-5.6013	Down	0	0			Unigene28757_All	-3.1848	Down	0	0			Unigene23730_All	8.9623	Up	0	0
Unigene24774_All	-5.5441	Down	0	0			Unigene28762_All	2.4154	Up	0	0			Unigene23742_All	4.4569	Up	0	0
Unigene24777_All	-2.2259	Down	0	0			Unigene28806_All	-3.1377	Down	0	0			Unigene23746_All	10.4246	Up	0	0
Unigene24778_All	1.7512	Up	0	0			Unigene28816_All	-2.7564	Down	0	0			Unigene23750_All	1.5012	Up	0	0
Unigene24779_All	-2.0084	Down	0	0			Unigene28839_All	3.732	Up	0	0			Unigene23754_All	1.7233	Up	0	0
Unigene24782_All	-4.9175	Down	0	0			Unigene28859_All	-5.4461	Down	0	0			Unigene2375_All	-4.4775	Down	0	0
Unigene24785_All	2.2255	Up	0	0			Unigene28871_All	-2.384	Down	0	0			Unigene23855_All	-4.9008	Down	0	0
Unigene24786_All	-1.6658	Down	0	0			Unigene28895_All	-2.1036	Down	0	0			Unigene23862_All	-7.1717	Down	0	0
Unigene24790_All	1.6785	Up	0	0			Unigene28904_All	-3.0214	Down	0	0			Unigene23871_All	-4.853	Down	0	0
Unigene24792_All	-3.3133	Down	0	0			Unigene28907_All	-1.2072	Down	0	0			Unigene23874_All	-8.6084	Down	0	0
Unigene24814_All	3.2432	Up	0	0			Unigene28908_All	-3.7963	Down	0	0			Unigene23877_All	3.7393	Up	0	0
Unigene24818_All	2.1259	Up	0	0			Unigene28915_All	3.0342	Up	0	0			Unigene23884_All	-3.0958	Down	0	0
Unigene24829_All	-4.2995	Down	0	0			Unigene2891_All	-8.9121	Down	0	0			Unigene23889_All	4.5877	Up	0	0
Unigene24835_All	2.1159	Up	0	0			Unigene28948_All	-6.1361	Down	0	0			Unigene23893_All	7.3935	Up	0	0
Unigene24838_All	2.4776	Up	0	0			Unigene28949_All	-4.1449	Down	0	0			Unigene23906_All	-4.1258	Down	0	0
Unigene24844_All	-5.9674	Down	0	0			Unigene28950_All	3.1038	Up	0	0			Unigene23950_All	6.3648	Up	0	0
Unigene24872_All	-5.8355	Down	0	0			Unigene28953_All	-1.8639	Down	0	0			Unigene23972_All	4.6766	Up	0	0
Unigene24878_All	-2.0312	Down	0	0			Unigene28971_All	-1.831	Down	0	0			Unigene23986_All	4.1323	Up	0	0
Unigene24932_All	3.1078	Up	0	0			Unigene28981_All	-3.1703	Down	0	0			Unigene23990_All	17.5987	Up	0	0
Unigene24934_All	19.9637	Up	0	0			Unigene28996_All	-2.7626	Down	0	0			Unigene23997_All	2.6806	Up	0	0
Unigene24979_All	-3.4332	Down	0	0			Unigene29013_All	3.1692	Up	0	0			Unigene24000_All	3.057	Up	0	0
Unigene24999_All	2.1967	Up	0	0			Unigene29035_All	-2.0839	Down	0	0			Unigene24003_All	2.6664	Up	0	0
Unigene249_All	-3.3751	Down	0	0			Unigene29049_All	4.3403	Up	0	0			Unigene24007_All	9.8789	Up	0	0
Unigene2501_All	-5.6882	Down	0	0			Unigene29077_All	2.596	Up	0	0			Unigene24011_All	-6.3597	Down	0	0
Unigene25053_All	-1.1256	Down	0	0			Unigene29078_All	-4.9717	Down	0	0			Unigene24029_All	6.7592	Up	0	0
Unigene25063_All	1.6877	Up	0	0			Unigene29079_All	-2.3552	Down	0	0			Unigene24038_All	8.7487	Up	0	0
Unigene25064_All	1.2958	Up	0	0			Unigene2908_All	-8.9486	Down	0	0			Unigene24039_All	4.3803	Up	0	0
Unigene25067_All	-18.5118	Down	0	0			Unigene29173_All	-2.8529	Down	0	0			Unigene24040_All	7.5199	Up	0	0
Unigene2506_All	-3.813	Down	0	0			Unigene2918_All	-14.3222	Down	0	0			Unigene24046_All	-4.5186	Down	0	0
Unigene25090_All	-5.1324	Down	0	0			Unigene2924_All	-3.6878	Down	0	0			Unigene24055_All	-3.4435	Down	0	0
Unigene25121_All	-8.1276	Down	0	0			Unigene2941_All	-3.4579	Down	0	0			Unigene2405_All	4.3826	Up	0	0
Unigene25139_All	18.094	Up	0	0			Unigene2946_All	-5.0271	Down	0	0			Unigene24060_All	-4.8338	Down	0	0
Unigene2516_All	2.3536	Up	0	0			Unigene2950_All	-16.4748	Down	0	0			Unigene24073_All	17.7789	Up	0	0
Unigene2517_All	-7.9164	Down	0	0			Unigene2957_All	-9.1282	Down	0	0			Unigene24077_All	9.6315	Up	0	0
Unigene25181_All	17.6365	Up	0	0			Unigene29615_All	4.531	Up	0	0			Unigene24093_All	-4.1784	Down	0	0
Unigene25197_All	-2.9074	Down	0	0			Unigene2962_All	-10.1274	Down	0	0			Unigene24096_All	-3.1522	Down	0	0
Unigene25218_All	12.6022	Up	0	0			Unigene2971_All	-3.514	Down	0	0			Unigene24102_All	3.6733	Up	0	0
Unigene25223_All	7.0855	Up	0	0			Unigene30281_All	-13.8508	Down	0	0			Unigene24106_All	-3.8331	Down	0	0
Unigene25263_All	-5.5517	Down	0	0			Unigene30431_All	-18.6853	Down	0	0			Unigene24108_All	-3.8343	Down	0	0
Unigene25326_All	-5.7047	Down	0	0			Unigene3050_All	-4.7405	Down	0	0			Unigene24110_All	6.2558	Up	0	0
Unigene25329_All	10.2962	Up	0	0			Unigene30562_All	5.9739	Up	0	0			Unigene24114_All	7.0672	Up	0	0
Unigene25351_All	-3.1025	Down	0	0			Unigene30691_All	4.9494	Up	0	0			Unigene24123_All	-5.4245	Down	0	0
Unigene25381_All	-4.8974	Down	0	0			Unigene3116_All	-3.6484	Down	0	0			Unigene24126_All	-2.4728	Down	0	0
Unigene25384_All	-3.5661	Down	0	0			Unigene31439_All	-14.4802	Down	0	0			Unigene24134_All	-2.5408	Down	0	0
Unigene25408_All	-5.6601	Down	0	0			Unigene31495_All	-20.2349	Down	0	0			Unigene24146_All	6.982	Up	0	0
Unigene25452_All	-3.0958	Down	0	0			Unigene3150_All	-7.3759	Down	0	0			Unigene24158_All	-3.3561	Down	0	0
Unigene25466_All	1.8841	Up	0	0			Unigene3157_All	2.7192	Up	0	0			Unigene24161_All	4.1394	Up	0	0
Unigene25468_All	19.4555	Up	0	0			Unigene3169_All	-4.819	Down	0	0			Unigene24164_All	-1.9459	Down	0	0
Unigene25478_All	-2.4642	Down	0	0			Unigene31942_All	-18.238	Down	0	0			Unigene24177_All	6.4359	Up	0	0
Unigene25488_All	3.6635	Up	0	0			Unigene3222_All	-2.1984	Down	0	0			Unigene24181_All	-3.974	Down	0	0
Unigene2549_All	2.775	Up	0	0			Unigene3232_All	-2.7656	Down	0	0			Unigene24189_All	-3.4309	Down	0	0
Unigene25515_All	2.3838	Up	0	0			Unigene3319_All	-16.6582	Down	0	0			Unigene24191_All	17.2913	Up	0	0
Unigene25540_All	-9.4615	Down	0	0			Unigene3334_All	2.2098	Up	0	0			Unigene24199_All	4.7322	Up	0	0
Unigene25545_All	-9.8446	Down	0	0			Unigene3343_All	-5.0826	Down	0	0			Unigene24207_All	1.7517	Up	0	0
Unigene25597_All	-3.0651	Down	0	0			Unigene3347_All	-6.684	Down	0	0			Unigene24209_All	3.48	Up	0	0
Unigene25601_All	17.7091	Up	0	0			Unigene33945_All	2.2458	Up	0	0			Unigene24231_All	2.7216	Up	0	0
Unigene25647_All	18.9428	Up	0	0			Unigene3441_All	-18.2473	Down	0	0			Unigene24232_All	5.3565	Up	0	0
Unigene25675_All	14.7278	Up	0	0			Unigene3442_All	-6.5589	Down	0	0			Unigene24241_All	3.1627	Up	0	0
Unigene25712_All	-2.9635	Down	0	0			Unigene3449_All	4.0948	Up	0	0			Unigene24255_All	2.6975	Up	0	0
Unigene25728_All	-17.7905	Down	0	0			Unigene3524_All	-4.8641	Down	0	0			Unigene24263_All	1.6703	Up	0	0
Unigene25738_All	2.2558	Up	0	0			Unigene3534_All	-7.5946	Down	0	0			Unigene2426_All	-6.5467	Down	0	0
Unigene25767_All	2.3076	Up	0	0			Unigene3550_All	-4.985	Down	0	0			Unigene24286_All	7.8831	Up	0	0
Unigene25786_All	4.2684	Up	0	0			Unigene3551_All	-3.9917	Down	0	0			Unigene24289_All	-2.7619	Down	0	0
Unigene25818_All	13.2977	Up	0	0			Unigene3561_All	-10.7467	Down	0	0			Unigene24294_All	3.4885	Up	0	0
Unigene25824_All	1.8934	Up	0	0			Unigene3635_All	1.3072	Up	0	0			Unigene24297_All	-4.3211	Down	0	0
Unigene25828_All	5.3451	Up	0	0			Unigene36456_All	2.8108	Up	0	0			Unigene2429_All	-4.7853	Down	0	0
Unigene25830_All	-3.8793	Down	0	0			Unigene3650_All	-6.0942	Down	0	0			Unigene24300_All	-2.3305	Down	0	0
Unigene25833_All	3.2737	Up	0	0			Unigene3663_All	-4.9914	Down	0	0			Unigene24303_All	-4.0606	Down	0	0
Unigene25842_All	3.4986	Up	0	0			Unigene3682_All	-2.9087	Down	0	0			Unigene24307_All	-4.7698	Down	0	0
Unigene25852_All	-2.8751	Down	0	0			Unigene3685_All	3.4223	Up	0	0			Unigene24342_All	2.559	Up	0	0
Unigene25917_All	1.7832	Up	0	0			Unigene37050_All	4.8294	Up	0	0			Unigene24361_All	7.5716	Up	0	0
Unigene25919_All	3.1499	Up	0	0			Unigene3711_All	-4.5565	Down	0	0			Unigene24363_All	8.9033	Up	0	0
Unigene25948_All	3.2793	Up	0	0			Unigene37172_All	2.5681	Up	0	0			Unigene24365_All	11.641	Up	0	0
Unigene25953_All	1.4818	Up	0	0			Unigene3720_All	-5.6525	Down	0	0			Unigene24370_All	10.111	Up	0	0
Unigene2602_All	-5.6517	Down	0	0			Unigene3741_All	-1.6379	Down	0	0			Unigene24384_All	-3.9247	Down	0	0
Unigene26037_All	-2.5088	Down	0	0			Unigene37756_All	3.6657	Up	0	0			Unigene24389_All	-2.7276	Down	0	0
Unigene2603_All	3.413	Up	0	0			Unigene38005_All	2.4486	Up	0	0			Unigene24405_All	16.574	Up	0	0
Unigene26050_All	17.3384	Up	0	0			Unigene38098_All	4.864	Up	0	0			Unigene24449_All	5.3069	Up	0	0
Unigene2605_All	2.9625	Up	0	0			Unigene38262_All	-18.4566	Down	0	0			Unigene24453_All	-1.6184	Down	0	0
Unigene26067_All	4.3251	Up	0	0			Unigene3835_All	3.5719	Up	0	0			Unigene24455_All	3.853	Up	0	0
Unigene26081_All	4.8498	Up	0	0			Unigene38415_All	3.1028	Up	0	0			Unigene24460_All	-4.3095	Down	0	0
Unigene26170_All	-6.4805	Down	0	0			Unigene3854_All	-3.278	Down	0	0			Unigene24466_All	5.8287	Up	0	0
Unigene26218_All	4.8794	Up	0	0			Unigene3862_All	-3.0653	Down	0	0			Unigene24486_All	3.2184	Up	0	0
Unigene26268_All	-8.95	Down	0	0			Unigene38633_All	5.9909	Up	0	0			Unigene24506_All	-6.6712	Down	0	0
Unigene26279_All	-2.0093	Down	0	0			Unigene38680_All	2.7311	Up	0	0			Unigene24507_All	2.7154	Up	0	0
Unigene26289_All	2.6726	Up	0	0			Unigene38896_All	4.3305	Up	0	0			Unigene24513_All	3.5333	Up	0	0
Unigene26321_All	-3.5733	Down	0	0			Unigene3925_All	5.4902	Up	0	0			Unigene24514_All	-2.7282	Down	0	0
Unigene26355_All	3.7022	Up	0	0			Unigene39269_All	3.6815	Up	0	0			Unigene24518_All	3.9889	Up	0	0
Unigene26370_All	-1.4355	Down	0	0			Unigene3948_All	-10.3	Down	0	0			Unigene24527_All	9.0943	Up	0	0
Unigene26389_All	18.3814	Up	0	0			Unigene39684_All	4.3942	Up	0	0			Unigene24532_All	-3.5246	Down	0	0
Unigene26407_All	16.1913	Up	0	0			Unigene39735_All	8.0586	Up	0	0			Unigene24535_All	2.9769	Up	0	0
Unigene26417_All	-2.7431	Down	0	0			Unigene39765_All	5.2429	Up	0	0			Unigene24540_All	4.8825	Up	0	0
Unigene26421_All	-5.2347	Down	0	0			Unigene39855_All	2.7591	Up	0	0			Unigene24541_All	6.956	Up	0	0
Unigene26464_All	2.3658	Up	0	0			Unigene40045_All	1.7971	Up	0	0			Unigene24552_All	4.0115	Up	0	0
Unigene2648_All	-5.9438	Down	0	0			Unigene40131_All	-19.1746	Down	0	0			Unigene24556_All	7.8026	Up	0	0
Unigene26516_All	18.449	Up	0	0			Unigene4013_All	1.7997	Up	0	0			Unigene24577_All	-6.2214	Down	0	0
Unigene26525_All	-4.2736	Down	0	0			Unigene40202_All	2.1571	Up	0	0			Unigene24579_All	-2.3263	Down	0	0
Unigene26586_All	-1.7586	Down	0	0			Unigene4021_All	-6.7043	Down	0	0			Unigene24585_All	2.8251	Up	0	0
Unigene26602_All	2.447	Up	0	0			Unigene4035_All	-3.2022	Down	0	0			Unigene24600_All	2.8387	Up	0	0
Unigene26614_All	-6.6625	Down	0	0			Unigene4047_All	-5.3876	Down	0	0			Unigene24601_All	-3.1863	Down	0	0
Unigene26617_All	4.2994	Up	0	0			Unigene40566_All	3.1423	Up	0	0			Unigene24621_All	-1.6008	Down	0	0
Unigene26626_All	17.0275	Up	0	0			Unigene4058_All	1.9694	Up	0	0			Unigene24623_All	-4.1607	Down	0	0
Unigene26657_All	1.6634	Up	0	0			Unigene40866_All	4.692	Up	0	0			Unigene24624_All	-4.5085	Down	0	0
Unigene2666_All	-4.6944	Down	0	0			Unigene40870_All	3.2609	Up	0	0			Unigene24641_All	-2.0151	Down	0	0
Unigene26676_All	2.9166	Up	0	0			Unigene40942_All	3.653	Up	0	0			Unigene24645_All	-5.7971	Down	0	0
Unigene26678_All	10.3789	Up	0	0			Unigene41148_All	3.6853	Up	0	0			Unigene24650_All	3.7732	Up	0	0
Unigene26745_All	-1.44	Down	0	0			Unigene41321_All	3.8203	Up	0	0			Unigene24653_All	-1.7745	Down	0	0
Unigene26757_All	1.5506	Up	0	0			Unigene41373_All	-18.3488	Down	0	0			Unigene24658_All	-5.0381	Down	0	0
Unigene26798_All	-2.8165	Down	0	0			Unigene4137_All	-4.0369	Down	0	0			Unigene24660_All	-3.6013	Down	0	0
Unigene26803_All	1.3687	Up	0	0			Unigene41469_All	2.5829	Up	0	0			Unigene24661_All	4.3827	Up	0	0
Unigene26820_All	2.3683	Up	0	0			Unigene41611_All	5.2031	Up	0	0			Unigene24662_All	3.9911	Up	0	0
Unigene26843_All	2.2996	Up	0	0			Unigene41696_All	1.8701	Up	0	0			Unigene24666_All	7.5426	Up	0	0
Unigene26848_All	-3.8244	Down	0	0			Unigene41804_All	5.9601	Up	0	0			Unigene24669_All	5.0701	Up	0	0
Unigene26850_All	1.479	Up	0	0			Unigene4195_All	-5.6295	Down	0	0			Unigene24674_All	-3.1313	Down	0	0
Unigene26859_All	11.0772	Up	0	0			Unigene4213_All	6.2819	Up	0	0			Unigene24675_All	6.895	Up	0	0
Unigene26918_All	-5.6108	Down	0	0			Unigene42161_All	4.4017	Up	0	0			Unigene24684_All	2.6661	Up	0	0
Unigene26931_All	-3.1826	Down	0	0			Unigene4237_All	-3.3762	Down	0	0			Unigene24694_All	-1.9927	Down	0	0
Unigene26933_All	3.9688	Up	0	0			Unigene4262_All	-5.692	Down	0	0			Unigene24695_All	3.896	Up	0	0
Unigene26941_All	-3.3484	Down	0	0			Unigene42816_All	3.0656	Up	0	0			Unigene24706_All	-3.459	Down	0	0
Unigene26952_All	-4.0007	Down	0	0			Unigene42819_All	6.3029	Up	0	0			Unigene24711_All	17.6899	Up	0	0
Unigene26979_All	1.2555	Up	0	0			Unigene4285_All	4.0475	Up	0	0			Unigene24723_All	-1.7128	Down	0	0
Unigene26991_All	-4.7148	Down	0	0			Unigene43040_All	4.2397	Up	0	0			Unigene24733_All	4.8206	Up	0	0
Unigene27006_All	6.229	Up	0	0			Unigene4304_All	-7.1148	Down	0	0			Unigene24736_All	-2.8496	Down	0	0
Unigene27013_All	2.6995	Up	0	0			Unigene43197_All	2.3483	Up	0	0			Unigene24737_All	-2.4972	Down	0	0
Unigene27027_All	-3.0493	Down	0	0			Unigene4359_All	-4.1608	Down	0	0			Unigene24740_All	-4.5407	Down	0	0
Unigene27029_All	18.1484	Up	0	0			Unigene4383_All	-16.7652	Down	0	0			Unigene24743_All	6.8221	Up	0	0
Unigene27043_All	17.8286	Up	0	0			Unigene43882_All	2.826	Up	0	0			Unigene24744_All	-7.1572	Down	0	0
Unigene27055_All	1.8716	Up	0	0			Unigene4406_All	-4.9198	Down	0	0			Unigene24745_All	-2.0837	Down	0	0
Unigene2706_All	3.127	Up	0	0			Unigene44108_All	5.9608	Up	0	0			Unigene24752_All	-4.5658	Down	0	0
Unigene27075_All	2.1638	Up	0	0			Unigene4412_All	-2.4504	Down	0	0			Unigene24753_All	-3.71	Down	0	0
Unigene27076_All	10.0669	Up	0	0			Unigene4421_All	-4.0551	Down	0	0			Unigene24761_All	-3.8667	Down	0	0
Unigene27095_All	2.5456	Up	0	0			Unigene44259_All	4.9806	Up	0	0			Unigene24763_All	5.3639	Up	0	0
Unigene27115_All	4.9052	Up	0	0			Unigene4465_All	-1.7048	Down	0	0			Unigene24765_All	-2.5818	Down	0	0
Unigene27126_All	-9.3156	Down	0	0			Unigene446_All	-1.9609	Down	0	0			Unigene24768_All	-3.1065	Down	0	0
Unigene27128_All	-3.7646	Down	0	0			Unigene44781_All	2.6251	Up	0	0			Unigene24769_All	-3.6093	Down	0	0
Unigene27143_All	-4.6259	Down	0	0			Unigene4495_All	1.5465	Up	0	0			Unigene24774_All	5.0142	Up	0	0
Unigene27159_All	18.0379	Up	0	0			Unigene44970_All	2.9072	Up	0	0			Unigene24775_All	5.3891	Up	0	0
Unigene27178_All	-1.881	Down	0	0			Unigene45175_All	5.0772	Up	0	0			Unigene24778_All	-2.2728	Down	0	0
Unigene27182_All	17.3449	Up	0	0			Unigene4533_All	-6.3187	Down	0	0			Unigene24779_All	-4.3045	Down	0	0
Unigene27183_All	1.8397	Up	0	0			Unigene45409_All	2.6666	Up	0	0			Unigene24780_All	-2.6884	Down	0	0
Unigene27207_All	10.5233	Up	0	0			Unigene45418_All	4.6522	Up	0	0			Unigene24782_All	5.4768	Up	0	0
Unigene27243_All	-7.5016	Down	0	0			Unigene4583_All	-16.4751	Down	0	0			Unigene24785_All	-5.4335	Down	0	0
Unigene27245_All	9.8674	Up	0	0			Unigene4589_All	-5.7262	Down	0	0			Unigene24786_All	-2.0343	Down	0	0
Unigene27277_All	2.1036	Up	0	0			Unigene45968_All	3.8794	Up	0	0			Unigene24788_All	5.5858	Up	0	0
Unigene27305_All	-2.7094	Down	0	0			Unigene46085_All	4.0044	Up	0	0			Unigene24798_All	-1.8521	Down	0	0
Unigene27342_All	2.5197	Up	0	0			Unigene46093_All	6.5352	Up	0	0			Unigene24806_All	-3.0454	Down	0	0
Unigene27350_All	-3.1208	Down	0	0			Unigene46269_All	4.6858	Up	0	0			Unigene24809_All	1.8666	Up	0	0
Unigene27352_All	18.4237	Up	0	0			Unigene46441_All	4.182	Up	0	0			Unigene24813_All	1.6071	Up	0	0
Unigene27373_All	-4.7526	Down	0	0			Unigene46480_All	-9.4065	Down	0	0			Unigene24814_All	-3.3851	Down	0	0
Unigene27381_All	-16.9475	Down	0	0			Unigene4648_All	-4.3455	Down	0	0			Unigene24818_All	-3.9584	Down	0	0
Unigene2741_All	2.8238	Up	0	0			Unigene46683_All	4.1501	Up	0	0			Unigene24819_All	1.9929	Up	0	0
Unigene27435_All	-9.3441	Down	0	0			Unigene4691_All	4.9817	Up	0	0			Unigene24820_All	6.5315	Up	0	0
Unigene27440_All	-3.673	Down	0	0			Unigene4693_All	-5.6298	Down	0	0			Unigene24823_All	-2.864	Down	0	0
Unigene27475_All	11.4795	Up	0	0			Unigene47009_All	-17.9307	Down	0	0			Unigene24825_All	-2.0573	Down	0	0
Unigene27486_All	2.2152	Up	0	0			Unigene47198_All	-17.9251	Down	0	0			Unigene2482_All	-7.1825	Down	0	0
Unigene27495_All	16.9684	Up	0	0			Unigene47296_All	3.2085	Up	0	0			Unigene24835_All	-2.666	Down	0	0
Unigene27510_All	1.7082	Up	0	0			Unigene4730_All	-3.6899	Down	0	0			Unigene24836_All	-6.9716	Down	0	0
Unigene27513_All	-3.2898	Down	0	0			Unigene47362_All	4.6483	Up	0	0			Unigene24839_All	6.9933	Up	0	0
Unigene27521_All	2.7648	Up	0	0			Unigene47398_All	3.406	Up	0	0			Unigene24848_All	-1.9935	Down	0	0
Unigene27548_All	2.1535	Up	0	0			Unigene47448_All	5.2073	Up	0	0			Unigene24878_All	2.1867	Up	0	0
Unigene27605_All	-6.2867	Down	0	0			Unigene4750_All	-16.3015	Down	0	0			Unigene24879_All	-3.3907	Down	0	0
Unigene27639_All	-2.1361	Down	0	0			Unigene47847_All	5.9209	Up	0	0			Unigene24898_All	-4.1348	Down	0	0
Unigene27643_All	4.4812	Up	0	0			Unigene4784_All	-8.4827	Down	0	0			Unigene24932_All	-3.0277	Down	0	0
Unigene27647_All	12.6416	Up	0	0			Unigene47919_All	-17.4043	Down	0	0			Unigene24934_All	-5.5174	Down	0	0
Unigene27666_All	4.2339	Up	0	0			Unigene47935_All	3.2668	Up	0	0			Unigene24999_All	-4.5045	Down	0	0
Unigene27667_All	9.3811	Up	0	0			Unigene48013_All	-17.7332	Down	0	0			Unigene25028_All	-3.0229	Down	0	0
Unigene27700_All	-7.4395	Down	0	0			Unigene48133_All	-17.4371	Down	0	0			Unigene25033_All	-3.7626	Down	0	0
Unigene27739_All	3.4221	Up	0	0			Unigene48597_All	-17.1932	Down	0	0			Unigene25035_All	-2.6124	Down	0	0
Unigene27745_All	-2.5741	Down	0	0			Unigene48618_All	2.8776	Up	0	0			Unigene25041_All	7.0724	Up	0	0
Unigene27753_All	2.8711	Up	0	0			Unigene48657_All	-9.029	Down	0	0			Unigene25053_All	-3.7438	Down	0	0
Unigene27772_All	5.9146	Up	0	0			Unigene4866_All	3.9887	Up	0	0			Unigene25063_All	-1.9654	Down	0	0
Unigene27806_All	2.5213	Up	0	0			Unigene48699_All	2.6494	Up	0	0			Unigene25064_All	-4.952	Down	0	0
Unigene27823_All	7.1689	Up	0	0			Unigene4879_All	4.2011	Up	0	0			Unigene25067_All	20.5953	Up	0	0
Unigene27831_All	9.5705	Up	0	0			Unigene48846_All	-17.0215	Down	0	0			Unigene25068_All	-2.9598	Down	0	0
Unigene27832_All	6.4273	Up	0	0			Unigene4891_All	3.0595	Up	0	0			Unigene25087_All	-4.7631	Down	0	0
Unigene27846_All	-6.5026	Down	0	0			Unigene49064_All	-8.6665	Down	0	0			Unigene25114_All	-4.8969	Down	0	0
Unigene27871_All	-5.8903	Down	0	0			Unigene49078_All	-16.8275	Down	0	0			Unigene25137_All	-2.9465	Down	0	0
Unigene27875_All	-4.1058	Down	0	0			Unigene49104_All	-17.2192	Down	0	0			Unigene25139_All	-6.0514	Down	0	0
Unigene27880_All	-2.3842	Down	0	0			Unigene49130_All	-6.6835	Down	0	0			Unigene25162_All	-4.8611	Down	0	0
Unigene27891_All	12.0318	Up	0	0			Unigene49152_All	2.6589	Up	0	0			Unigene2516_All	-6.92	Down	0	0
Unigene27896_All	-6.4066	Down	0	0			Unigene49162_All	3.9063	Up	0	0			Unigene25174_All	-4.1045	Down	0	0
Unigene27936_All	3.884	Up	0	0			Unigene49207_All	-9.6606	Down	0	0			Unigene25177_All	4.3311	Up	0	0
Unigene27949_All	2.1412	Up	0	0			Unigene49215_All	2.9529	Up	0	0			Unigene2517_All	7.5626	Up	0	0
Unigene27951_All	-6.764	Down	0	0			Unigene49231_All	-16.7899	Down	0	0			Unigene25181_All	-5.5055	Down	0	0
Unigene27962_All	1.7841	Up	0	0			Unigene49241_All	-16.6424	Down	0	0			Unigene25197_All	3.8076	Up	0	0
Unigene27984_All	-19.5155	Down	0	0			Unigene49270_All	-16.5493	Down	0	0			Unigene25218_All	-6.0267	Down	0	0
Unigene28013_All	-4.0761	Down	0	0			Unigene49292_All	-16.725	Down	0	0			Unigene25223_All	-7.6536	Down	0	0
Unigene28026_All	18.4508	Up	0	0			Unigene49296_All	5.5546	Up	0	0			Unigene25239_All	-4.3191	Down	0	0
Unigene28031_All	-2.7064	Down	0	0			Unigene49302_All	-16.6187	Down	0	0			Unigene25274_All	-2.3365	Down	0	0
Unigene28033_All	-5.797	Down	0	0			Unigene49325_All	-16.4155	Down	0	0			Unigene2529_All	-10.4715	Down	0	0
Unigene28059_All	-6.9106	Down	0	0			Unigene4932_All	-2.0931	Down	0	0			Unigene25321_All	15.3428	Up	0	0
Unigene28069_All	-4.2118	Down	0	0			Unigene49336_All	-8.9251	Down	0	0			Unigene25326_All	6.157	Up	0	0
Unigene28087_All	1.8084	Up	0	0			Unigene4936_All	-4.6147	Down	0	0			Unigene25381_All	6.802	Up	0	0
Unigene28090_All	2.3999	Up	0	0			Unigene49388_All	-16.2465	Down	0	0			Unigene25385_All	-4.0156	Down	0	0
Unigene28101_All	4.2875	Up	0	0			Unigene49413_All	-16.6838	Down	0	0			Unigene2540_All	-4.4952	Down	0	0
Unigene28115_All	-3.8757	Down	0	0			Unigene49426_All	-9.5914	Down	0	0			Unigene25429_All	-5.1429	Down	0	0
Unigene28129_All	3.1452	Up	0	0			Unigene49431_All	-16.3385	Down	0	0			Unigene25465_All	15.5116	Up	0	0
Unigene28144_All	2.4568	Up	0	0			Unigene49439_All	-16.2734	Down	0	0			Unigene25466_All	-4.9169	Down	0	0
Unigene28151_All	-3.8781	Down	0	0			Unigene49443_All	-17.0092	Down	0	0			Unigene25468_All	-6.128	Down	0	0
Unigene28188_All	-10.6053	Down	0	0			Unigene49447_All	-9.6165	Down	0	0			Unigene25488_All	-3.5207	Down	0	0
Unigene28194_All	-4.2573	Down	0	0			Unigene49452_All	-5.7534	Down	0	0			Unigene2549_All	-7.7963	Down	0	0
Unigene28212_All	-8.0472	Down	0	0			Unigene49469_All	-16.626	Down	0	0			Unigene25506_All	4.7449	Up	0	0
Unigene28227_All	4.2054	Up	0	0			Unigene49474_All	-8.9776	Down	0	0			Unigene25515_All	-4.366	Down	0	0
Unigene28245_All	-3.5292	Down	0	0			Unigene49478_All	-16.7498	Down	0	0			Unigene25545_All	10.2741	Up	0	0
Unigene28249_All	9.2857	Up	0	0			Unigene49484_All	-16.6925	Down	0	0			Unigene25579_All	5.6848	Up	0	0
Unigene28276_All	17.239	Up	0	0			Unigene49499_All	-7.1939	Down	0	0			Unigene25597_All	3.6681	Up	0	0
Unigene28293_All	18.1597	Up	0	0			Unigene49500_All	-7.7781	Down	0	0			Unigene25601_All	-5.0871	Down	0	0
Unigene28306_All	-3.8482	Down	0	0			Unigene49503_All	-16.5464	Down	0	0			Unigene25608_All	-2.0963	Down	0	0
Unigene28324_All	-3.5887	Down	0	0			Unigene49512_All	-16.1174	Down	0	0			Unigene25610_All	-1.7782	Down	0	0
Unigene2832_All	-6.0458	Down	0	0			Unigene49513_All	-15.8647	Down	0	0			Unigene25647_All	-5.6035	Down	0	0
Unigene28361_All	1.6567	Up	0	0			Unigene49538_All	-9.4625	Down	0	0			Unigene25738_All	-3.5055	Down	0	0
Unigene28371_All	2.2067	Up	0	0			Unigene49539_All	-15.903	Down	0	0			Unigene25767_All	-4.5342	Down	0	0
Unigene28376_All	-4.474	Down	0	0			Unigene49544_All	-15.8193	Down	0	0			Unigene25786_All	-4.8618	Down	0	0
Unigene28383_All	-5.2367	Down	0	0			Unigene49561_All	-16.0426	Down	0	0			Unigene25818_All	-5.5284	Down	0	0
Unigene28394_All	17.4327	Up	0	0			Unigene49563_All	-15.704	Down	0	0			Unigene25824_All	-2.139	Down	0	0
Unigene28396_All	4.0044	Up	0	0			Unigene49568_All	-15.8013	Down	0	0			Unigene25828_All	-5.861	Down	0	0
Unigene28397_All	2.633	Up	0	0			Unigene49570_All	-9.5516	Down	0	0			Unigene25833_All	-3.0209	Down	0	0
Unigene28416_All	-6.2629	Down	0	0			Unigene49574_All	-16.1099	Down	0	0			Unigene25836_All	-3.8887	Down	0	0
Unigene28423_All	17.7386	Up	0	0			Unigene49576_All	-15.6984	Down	0	0			Unigene25838_All	-4.9544	Down	0	0
Unigene28433_All	-5.6341	Down	0	0			Unigene49578_All	-16.2394	Down	0	0			Unigene25842_All	-2.9836	Down	0	0
Unigene28447_All	-3.8107	Down	0	0			Unigene49590_All	-15.0749	Down	0	0			Unigene25876_All	-4.2588	Down	0	0
Unigene2847_All	2.1916	Up	0	0			Unigene49591_All	-16.1443	Down	0	0			Unigene25917_All	-2.2368	Down	0	0
Unigene28504_All	18.3792	Up	0	0			Unigene49596_All	-15.6353	Down	0	0			Unigene25919_All	-3.2425	Down	0	0
Unigene28544_All	-6.2719	Down	0	0			Unigene49597_All	-7.1805	Down	0	0			Unigene25956_All	-4.6553	Down	0	0
Unigene28565_All	-1.8057	Down	0	0			Unigene49600_All	-8.9068	Down	0	0			Unigene25966_All	-6.6546	Down	0	0
Unigene28589_All	-20.103	Down	0	0			Unigene49601_All	-15.7544	Down	0	0			Unigene25997_All	-2.1297	Down	0	0
Unigene2859_All	1.6906	Up	0	0			Unigene49604_All	-15.3331	Down	0	0			Unigene26019_All	-3.5087	Down	0	0
Unigene28624_All	-3.042	Down	0	0			Unigene4976_All	3.2403	Up	0	0			Unigene2603_All	-4.787	Down	0	0
Unigene28635_All	-2.2942	Down	0	0			Unigene49820_All	-10.7254	Down	0	0			Unigene26047_All	-2.6828	Down	0	0
Unigene28666_All	-9.8865	Down	0	0			Unigene5003_All	-1.8905	Down	0	0			Unigene26050_All	-5.1991	Down	0	0
Unigene28676_All	-6.5095	Down	0	0			Unigene5008_All	-5.0985	Down	0	0			Unigene26058_All	-3.123	Down	0	0
Unigene28679_All	-1.5832	Down	0	0			Unigene500_All	-14.3222	Down	0	0			Unigene2605_All	-4.8804	Down	0	0
Unigene28702_All	3.1894	Up	0	0			Unigene5012_All	2.4184	Up	0	0			Unigene26067_All	-4.2151	Down	0	0
Unigene28707_All	-5.9177	Down	0	0			Unigene50481_All	-8.1225	Down	0	0			Unigene26081_All	-3.9731	Down	0	0
Unigene28724_All	2.3273	Up	0	0			Unigene5055_All	-3.6328	Down	0	0			Unigene26090_All	-3.0031	Down	0	0
Unigene28725_All	18.2625	Up	0	0			Unigene5078_All	-3.4589	Down	0	0			Unigene260_All	9.5074	Up	0	0
Unigene28748_All	-10.3008	Down	0	0			Unigene5087_All	-6.6328	Down	0	0			Unigene26104_All	-3.0378	Down	0	0
Unigene28755_All	18.1434	Up	0	0			Unigene5092_All	-3.6107	Down	0	0			Unigene26170_All	4.2172	Up	0	0
Unigene28757_All	-2.0306	Down	0	0			Unigene51016_All	1.3985	Up	0	0			Unigene26218_All	-5.1102	Down	0	0
Unigene2876_All	-6.3051	Down	0	0			Unigene5116_All	-6.4518	Down	0	0			Unigene26219_All	-2.4295	Down	0	0
Unigene28770_All	3.7578	Up	0	0			Unigene5123_All	-1.6132	Down	0	0			Unigene26230_All	-3.8201	Down	0	0
Unigene28806_All	-4.2671	Down	0	0			Unigene5148_All	2.8139	Up	0	0			Unigene26291_All	-4.0792	Down	0	0
Unigene28809_All	17.1868	Up	0	0			Unigene5155_All	3.667	Up	0	0			Unigene26350_All	-3.4511	Down	0	0
Unigene28843_All	1.4388	Up	0	0			Unigene517_All	-5.5858	Down	0	0			Unigene26355_All	-4.4388	Down	0	0
Unigene28858_All	-2.779	Down	0	0			Unigene5212_All	3.7687	Up	0	0			Unigene26389_All	-5.0947	Down	0	0
Unigene28859_All	-5.078	Down	0	0			Unigene52264_All	3.3845	Up	0	0			Unigene26428_All	-3.2727	Down	0	0
Unigene28871_All	1.0512	Up	0	0			Unigene5227_All	4.3022	Up	0	0			Unigene26464_All	-4.9191	Down	0	0
Unigene28874_All	1.8582	Up	0	0			Unigene5253_All	-5.9378	Down	0	0			Unigene26465_All	-3.1839	Down	0	0
Unigene28879_All	3.1192	Up	0	0			Unigene5274_All	-6.4881	Down	0	0			Unigene26475_All	-3.7749	Down	0	0
Unigene28882_All	1.0464	Up	0	0			Unigene52862_All	-7.6954	Down	0	0			Unigene26492_All	-5.6138	Down	0	0
Unigene28895_All	-5.2505	Down	0	0			Unigene5291_All	-5.107	Down	0	0			Unigene26516_All	-5.4357	Down	0	0
Unigene28908_All	-1.1252	Down	0	0			Unigene52928_All	3.8688	Up	0	0			Unigene26529_All	-2.8837	Down	0	0
Unigene28910_All	-4.3121	Down	0	0			Unigene53093_All	4.0452	Up	0	0			Unigene26602_All	-5.5044	Down	0	0
Unigene28920_All	2.36	Up	0	0			Unigene53257_All	2.3294	Up	0	0			Unigene26626_All	-5.7102	Down	0	0
Unigene28943_All	18.9607	Up	0	0			Unigene5343_All	3.9782	Up	0	0			Unigene26657_All	-3.882	Down	0	0
Unigene28946_All	1.5391	Up	0	0			Unigene53865_All	-5.6488	Down	0	0			Unigene2665_All	6.948	Up	0	0
Unigene28948_All	-1.1257	Down	0	0			Unigene53975_All	-11.0119	Down	0	0			Unigene2666_All	6.4364	Up	0	0
Unigene28949_All	-3.1948	Down	0	0			Unigene54122_All	-10.1458	Down	0	0			Unigene26678_All	-5.6375	Down	0	0
Unigene28953_All	-5.0807	Down	0	0			Unigene5420_All	-2.659	Down	0	0			Unigene26745_All	-3.932	Down	0	0
Unigene28957_All	4.3943	Up	0	0			Unigene5446_All	-4.6412	Down	0	0			Unigene26757_All	-3.6197	Down	0	0
Unigene28975_All	2.5227	Up	0	0			Unigene5447_All	2.7749	Up	0	0			Unigene26778_All	14.6104	Up	0	0
Unigene28981_All	-4.9525	Down	0	0			Unigene5450_All	-6.821	Down	0	0			Unigene26803_All	-2.7015	Down	0	0
Unigene28989_All	2.8927	Up	0	0			Unigene54534_All	2.7678	Up	0	0			Unigene26820_All	-5.6322	Down	0	0
Unigene29003_All	1.5526	Up	0	0			Unigene5453_All	-8.0538	Down	0	0			Unigene26822_All	3.5331	Up	0	0
Unigene29006_All	20.8201	Up	0	0			Unigene54814_All	-12.872	Down	0	0			Unigene26850_All	-2.0263	Down	0	0
Unigene29011_All	-1.8673	Down	0	0			Unigene54958_All	3.7326	Up	0	0			Unigene26854_All	-3.7054	Down	0	0
Unigene29012_All	2.0346	Up	0	0			Unigene5496_All	-3.4568	Down	0	0			Unigene26859_All	-4.4307	Down	0	0
Unigene29013_All	-4.929	Down	0	0			Unigene55107_All	5.7799	Up	0	0			Unigene26879_All	-3.7183	Down	0	0
Unigene29016_All	-4.5417	Down	0	0			Unigene5546_All	4.0261	Up	0	0			Unigene2689_All	12.4449	Up	0	0
Unigene29028_All	-2.5672	Down	0	0			Unigene5554_All	2.5842	Up	0	0			Unigene26909_All	-4.2461	Down	0	0
Unigene29032_All	-2.3124	Down	0	0			Unigene55634_All	-8.4788	Down	0	0			Unigene26933_All	-4.8896	Down	0	0
Unigene29052_All	2.0057	Up	0	0			Unigene5618_All	-1.6612	Down	0	0			Unigene26947_All	-3.4852	Down	0	0
Unigene29066_All	-6.4596	Down	0	0			Unigene5619_All	-3.1925	Down	0	0			Unigene26965_All	-3.2917	Down	0	0
Unigene29073_All	-2.4535	Down	0	0			Unigene5632_All	-3.2578	Down	0	0			Unigene26977_All	-5.3583	Down	0	0
Unigene29074_All	-1.3487	Down	0	0			Unigene56337_All	1.414	Up	0	0			Unigene26979_All	-4.1063	Down	0	0
Unigene29077_All	-4.4714	Down	0	0			Unigene5692_All	-2.8083	Down	0	0			Unigene26981_All	-2.7865	Down	0	0
Unigene29078_All	-2.5098	Down	0	0			Unigene5750_All	3.6955	Up	0	0			Unigene27006_All	-4.7298	Down	0	0
Unigene29079_All	-2.5701	Down	0	0			Unigene57529_All	2.4944	Up	0	0			Unigene2701_All	7.8856	Up	0	0
Unigene29080_All	5.3714	Up	0	0			Unigene5767_All	-6.8023	Down	0	0			Unigene27029_All	-6.3538	Down	0	0
Unigene29190_All	5.6192	Up	0	0			Unigene5768_All	-2.7941	Down	0	0			Unigene27043_All	-6.4771	Down	0	0
Unigene29225_All	5.4793	Up	0	0			Unigene5774_All	-6.1591	Down	0	0			Unigene27050_All	-4.831	Down	0	0
Unigene2924_All	-6.9358	Down	0	0			Unigene5810_All	-6.3769	Down	0	0			Unigene27055_All	-4.72	Down	0	0
Unigene2926_All	2.6814	Up	0	0			Unigene5834_All	-15.6292	Down	0	0			Unigene27067_All	-2.7693	Down	0	0
Unigene29314_All	6.8759	Up	0	0			Unigene58472_All	4.7208	Up	0	0			Unigene2706_All	-4.3782	Down	0	0
Unigene2941_All	-3.5918	Down	0	0			Unigene584_All	-2.7557	Down	0	0			Unigene27075_All	-2.7208	Down	0	0
Unigene2946_All	-3.0166	Down	0	0			Unigene5872_All	1.9634	Up	0	0			Unigene27076_All	-6.9107	Down	0	0
Unigene29572_All	4.7563	Up	0	0			Unigene5875_All	-3.7775	Down	0	0			Unigene27084_All	-3.3482	Down	0	0
Unigene2957_All	-5.0717	Down	0	0			Unigene58853_All	-4.0311	Down	0	0			Unigene27095_All	-2.7981	Down	0	0
Unigene2962_All	-4.276	Down	0	0			Unigene5913_All	2.7539	Up	0	0			Unigene27115_All	-4.4491	Down	0	0
Unigene2967_All	-6.7443	Down	0	0			Unigene5916_All	-6.2191	Down	0	0			Unigene27138_All	-5.4258	Down	0	0
Unigene29703_All	-18.4051	Down	0	0			Unigene5926_All	-6.8302	Down	0	0			Unigene27141_All	-3.3695	Down	0	0
Unigene2971_All	-5.5442	Down	0	0			Unigene5935_All	-7.2305	Down	0	0			Unigene27159_All	-5.5594	Down	0	0
Unigene2983_All	5.8397	Up	0	0			Unigene59497_All	-11.1488	Down	0	0			Unigene27178_All	2.7958	Up	0	0
Unigene29846_All	5.6941	Up	0	0			Unigene6059_All	-4.2985	Down	0	0			Unigene27182_All	-5.8654	Down	0	0
Unigene29923_All	-8.443	Down	0	0			Unigene6061_All	-2.2982	Down	0	0			Unigene27183_All	-2.1391	Down	0	0
Unigene30089_All	5.2447	Up	0	0			Unigene6069_All	-6.8304	Down	0	0			Unigene27199_All	-2.0551	Down	0	0
Unigene30281_All	-5.9823	Down	0	0			Unigene6077_All	-6.9763	Down	0	0			Unigene27207_All	-4.0338	Down	0	0
Unigene30314_All	5.5727	Up	0	0			Unigene6085_All	2.7742	Up	0	0			Unigene27245_All	-7.0328	Down	0	0
Unigene30319_All	6.8354	Up	0	0			Unigene6091_All	-4.1418	Down	0	0			Unigene27250_All	5.7108	Up	0	0
Unigene3040_All	4.9406	Up	0	0			Unigene6115_All	-9.3778	Down	0	0			Unigene27254_All	-3.563	Down	0	0
Unigene30431_All	-18.6853	Down	0	0			Unigene6119_All	4.0614	Up	0	0			Unigene2725_All	-15.3612	Down	0	0
Unigene3050_All	-4.2191	Down	0	0			Unigene6144_All	-11.3889	Down	0	0			Unigene27277_All	-2.545	Down	0	0
Unigene3091_All	-5.0052	Down	0	0			Unigene6197_All	-10.6318	Down	0	0			Unigene27284_All	-3.5973	Down	0	0
Unigene30965_All	-7.6895	Down	0	0			Unigene6210_All	-8.5762	Down	0	0			Unigene27302_All	-5.1611	Down	0	0
Unigene3098_All	2.0537	Up	0	0			Unigene62347_All	-1.8668	Down	0	0			Unigene2731_All	-4.94	Down	0	0
Unigene30997_All	-9.1718	Down	0	0			Unigene6240_All	1.6331	Up	0	0			Unigene27342_All	-4.6007	Down	0	0
Unigene309_All	6.9504	Up	0	0			Unigene6259_All	-5.791	Down	0	0			Unigene27352_All	-5.0039	Down	0	0
Unigene3113_All	-1.9947	Down	0	0			Unigene6263_All	2.6304	Up	0	0			Unigene27371_All	2.3411	Up	0	0
Unigene3116_All	-1.7932	Down	0	0			Unigene6336_All	-3.4242	Down	0	0			Unigene27373_All	3.796	Up	0	0
Unigene31186_All	7.8695	Up	0	0			Unigene6346_All	-8.0619	Down	0	0			Unigene27381_All	20.5626	Up	0	0
Unigene31439_All	-14.4802	Down	0	0			Unigene6349_All	4.2055	Up	0	0			Unigene2740_All	-4.7942	Down	0	0
Unigene31495_All	-8.8485	Down	0	0			Unigene6350_All	-3.4666	Down	0	0			Unigene2746_All	-5.2226	Down	0	0
Unigene3157_All	-3.7976	Down	0	0			Unigene64123_All	7.0573	Up	0	0			Unigene27475_All	-5.5313	Down	0	0
Unigene31644_All	7.1993	Up	0	0			Unigene6413_All	-3.1761	Down	0	0			Unigene27486_All	-1.9126	Down	0	0
Unigene3169_All	-5.6401	Down	0	0			Unigene6425_All	-5.9267	Down	0	0			Unigene27507_All	1.8762	Up	0	0
Unigene3182_All	3.7654	Up	0	0			Unigene6429_All	2.5561	Up	0	0			Unigene27508_All	-5.3174	Down	0	0
Unigene31942_All	-18.238	Down	0	0			Unigene6431_All	-7.7504	Down	0	0			Unigene27509_All	-3.3875	Down	0	0
Unigene3199_All	2.5024	Up	0	0			Unigene6432_All	2.755	Up	0	0			Unigene27510_All	-3.4452	Down	0	0
Unigene32642_All	6.3683	Up	0	0			Unigene6447_All	-8.9673	Down	0	0			Unigene27520_All	-3.8483	Down	0	0
Unigene32939_All	7.5565	Up	0	0			Unigene64567_All	-11.3403	Down	0	0			Unigene27521_All	-4.7088	Down	0	0
Unigene33038_All	6.488	Up	0	0			Unigene6473_All	-6.4367	Down	0	0			Unigene27548_All	-2.0114	Down	0	0
Unigene3304_All	-10.0413	Down	0	0			Unigene6477_All	-7.3751	Down	0	0			Unigene27564_All	-2.9956	Down	0	0
Unigene3309_All	4.7349	Up	0	0			Unigene6478_All	-9.1428	Down	0	0			Unigene27592_All	2.2313	Up	0	0
Unigene33141_All	4.5784	Up	0	0			Unigene6496_All	-6.3197	Down	0	0			Unigene27616_All	-2.8323	Down	0	0
Unigene3316_All	-1.0593	Down	0	0			Unigene6513_All	2.2189	Up	0	0			Unigene27626_All	-2.479	Down	0	0
Unigene3319_All	-5.2535	Down	0	0			Unigene65446_All	-8.6037	Down	0	0			Unigene27643_All	-4.2444	Down	0	0
Unigene3325_All	2.4733	Up	0	0			Unigene6548_All	-2.6875	Down	0	0			Unigene27647_All	-5.7176	Down	0	0
Unigene3331_All	3.8162	Up	0	0			Unigene65655_All	2.7246	Up	0	0			Unigene27666_All	-4.6605	Down	0	0
Unigene3343_All	-4.7002	Down	0	0			Unigene6565_All	2.1359	Up	0	0			Unigene27667_All	-5.0921	Down	0	0
Unigene3356_All	-2.2145	Down	0	0			Unigene6566_All	-5.3394	Down	0	0			Unigene27714_All	5.2625	Up	0	0
Unigene3380_All	-8.0907	Down	0	0			Unigene6567_All	3.4914	Up	0	0			Unigene2772_All	-4.5263	Down	0	0
Unigene33896_All	6.3178	Up	0	0			Unigene6570_All	2.0596	Up	0	0			Unigene27739_All	-2.7053	Down	0	0
Unigene34160_All	4.5931	Up	0	0			Unigene6596_All	2.5167	Up	0	0			Unigene2773_All	-5.8953	Down	0	0
Unigene34177_All	6.2618	Up	0	0			Unigene6609_All	-9.5719	Down	0	0			Unigene27745_All	-3.8128	Down	0	0
Unigene3441_All	-2.2144	Down	0	0			Unigene6672_All	2.4657	Up	0	0			Unigene27746_All	-2.5686	Down	0	0
Unigene3442_All	-4.0775	Down	0	0			Unigene66733_All	-7.9808	Down	0	0			Unigene27753_All	-2.2003	Down	0	0
Unigene3457_All	-7.082	Down	0	0			Unigene6683_All	-4.0308	Down	0	0			Unigene27772_All	-5.5815	Down	0	0
Unigene3477_All	-5.2605	Down	0	0			Unigene66955_All	2.9253	Up	0	0			Unigene27806_All	-4.8077	Down	0	0
Unigene34946_All	5.4449	Up	0	0			Unigene6705_All	-5.9632	Down	0	0			Unigene27823_All	-6.3817	Down	0	0
Unigene3540_All	2.6416	Up	0	0			Unigene6710_All	-4.6699	Down	0	0			Unigene27831_All	-5.12	Down	0	0
Unigene3550_All	-2.3493	Down	0	0			Unigene6716_All	-3.776	Down	0	0			Unigene27832_All	-6.8037	Down	0	0
Unigene35797_All	7.5134	Up	0	0			Unigene67176_All	1.7373	Up	0	0			Unigene27837_All	-3.4214	Down	0	0
Unigene35902_All	-7.1064	Down	0	0			Unigene6726_All	-6.1982	Down	0	0			Unigene27855_All	9.0177	Up	0	0
Unigene3592_All	2.3102	Up	0	0			Unigene6727_All	5.0857	Up	0	0			Unigene27856_All	-4.7221	Down	0	0
Unigene36068_All	6.2267	Up	0	0			Unigene67407_All	-18.9628	Down	0	0			Unigene27871_All	7.7157	Up	0	0
Unigene36138_All	4.9097	Up	0	0			Unigene6742_All	2.5618	Up	0	0			Unigene27874_All	-2.9228	Down	0	0
Unigene36232_All	-14.6494	Down	0	0			Unigene67514_All	-20.4623	Down	0	0			Unigene27880_All	2.3049	Up	0	0
Unigene36421_All	-6.0701	Down	0	0			Unigene67599_All	2.8205	Up	0	0			Unigene27884_All	2.7649	Up	0	0
Unigene3650_All	-5.5775	Down	0	0			Unigene6768_All	4.2479	Up	0	0			Unigene27891_All	-5.1495	Down	0	0
Unigene3663_All	-2.2829	Down	0	0			Unigene6790_All	-3.5384	Down	0	0			Unigene27936_All	-6.465	Down	0	0
Unigene3682_All	2.0126	Up	0	0			Unigene6796_All	-3.9666	Down	0	0			Unigene27949_All	-3.0382	Down	0	0
Unigene3689_All	-5.2477	Down	0	0			Unigene6807_All	-17.0476	Down	0	0			Unigene27962_All	-3.937	Down	0	0
Unigene3707_All	3.0653	Up	0	0			Unigene6808_All	-9.4593	Down	0	0			Unigene27973_All	-2.5807	Down	0	0
Unigene3708_All	2.2003	Up	0	0			Unigene681_All	-3.9705	Down	0	0			Unigene27982_All	8.4417	Up	0	0
Unigene3711_All	-1.7894	Down	0	0			Unigene6820_All	4.7109	Up	0	0			Unigene27989_All	-2.1206	Down	0	0
Unigene37172_All	-18.0995	Down	0	0			Unigene68374_All	-8.9432	Down	0	0			Unigene27992_All	-1.8189	Down	0	0
Unigene37238_All	6.4611	Up	0	0			Unigene6851_All	2.9108	Up	0	0			Unigene27994_All	-2.6458	Down	0	0
Unigene37393_All	3.7159	Up	0	0			Unigene68537_All	4.323	Up	0	0			Unigene28008_All	4.7494	Up	0	0
Unigene3741_All	-6.0557	Down	0	0			Unigene6859_All	-2.5356	Down	0	0			Unigene28013_All	2.8245	Up	0	0
Unigene3746_All	1.4729	Up	0	0			Unigene68605_All	-20.8012	Down	0	0			Unigene28026_All	-6.8804	Down	0	0
Unigene3751_All	-5.8448	Down	0	0			Unigene6866_All	-7.0498	Down	0	0			Unigene28031_All	2.7853	Up	0	0
Unigene3817_All	-8.6526	Down	0	0			Unigene6873_All	3.2706	Up	0	0			Unigene28033_All	5.1471	Up	0	0
Unigene38189_All	7.7004	Up	0	0			Unigene68746_All	3.1471	Up	0	0			Unigene28059_All	7.0803	Up	0	0
Unigene38262_All	-10.7603	Down	0	0			Unigene6877_All	-2.8263	Down	0	0			Unigene28090_All	-4.0155	Down	0	0
Unigene3835_All	-5.7097	Down	0	0			Unigene6906_All	-4.9833	Down	0	0			Unigene28101_All	-6.093	Down	0	0
Unigene38415_All	2.6515	Up	0	0			Unigene69080_All	-2.3182	Down	0	0			Unigene2810_All	-6.8296	Down	0	0
Unigene3854_All	-4.8361	Down	0	0			Unigene6926_All	-5.122	Down	0	0			Unigene28129_All	-3.0804	Down	0	0
Unigene38596_All	-7.5939	Down	0	0			Unigene69363_All	3.3755	Up	0	0			Unigene28131_All	5.8435	Up	0	0
Unigene3862_All	1.5536	Up	0	0			Unigene6950_All	-4.1235	Down	0	0			Unigene28133_All	3.8776	Up	0	0
Unigene38645_All	5.2819	Up	0	0			Unigene6967_All	1.7551	Up	0	0			Unigene28141_All	-3.4941	Down	0	0
Unigene39043_All	6.1496	Up	0	0			Unigene6974_All	-9.3016	Down	0	0			Unigene28144_All	-5.4158	Down	0	0
Unigene3948_All	-2.1463	Down	0	0			Unigene6986_All	1.8815	Up	0	0			Unigene28145_All	2.1842	Up	0	0
Unigene3983_All	2.2139	Up	0	0			Unigene69969_All	-20.8257	Down	0	0			Unigene28227_All	-7.4773	Down	0	0
Unigene4004_All	-5.6654	Down	0	0			Unigene6999_All	-3.3383	Down	0	0			Unigene28249_All	-9.0361	Down	0	0
Unigene40131_All	-19.1746	Down	0	0			Unigene7020_All	-3.9863	Down	0	0			Unigene28266_All	-4.4992	Down	0	0
Unigene4013_All	-5.4233	Down	0	0			Unigene7045_All	2.5079	Up	0	0			Unigene28275_All	-3.5927	Down	0	0
Unigene4021_All	-4.3642	Down	0	0			Unigene7052_All	-16.4709	Down	0	0			Unigene28276_All	-5.5842	Down	0	0
Unigene4035_All	-4.0797	Down	0	0			Unigene7056_All	-4.6357	Down	0	0			Unigene28278_All	2.6641	Up	0	0
Unigene40566_All	-18.5197	Down	0	0			Unigene7060_All	2.4901	Up	0	0			Unigene28293_All	-5.4523	Down	0	0
Unigene40858_All	-17.8417	Down	0	0			Unigene7069_All	-8.4112	Down	0	0			Unigene28305_All	-1.9295	Down	0	0
Unigene410_All	2.2407	Up	0	0			Unigene7110_All	-6.0338	Down	0	0			Unigene28328_All	5.943	Up	0	0
Unigene4127_All	-6.7835	Down	0	0			Unigene7112_All	-9.3157	Down	0	0			Unigene2832_All	6.3299	Up	0	0
Unigene41373_All	-18.3488	Down	0	0			Unigene7113_All	-4.8537	Down	0	0			Unigene28361_All	-5.9171	Down	0	0
Unigene4137_All	-1.6817	Down	0	0			Unigene7125_All	-7.4345	Down	0	0			Unigene28369_All	16.362	Up	0	0
Unigene41889_All	9.6341	Up	0	0			Unigene7133_All	-7.9452	Down	0	0			Unigene28371_All	-1.8794	Down	0	0
Unigene4195_All	-3.2808	Down	0	0			Unigene7164_All	2.6059	Up	0	0			Unigene28374_All	5.5777	Up	0	0
Unigene41963_All	6.2667	Up	0	0			Unigene7174_All	-16.3364	Down	0	0			Unigene28396_All	-4.3784	Down	0	0
Unigene42085_All	-10.2857	Down	0	0			Unigene7193_All	-6.2171	Down	0	0			Unigene28399_All	-2.7454	Down	0	0
Unigene42146_All	9.5797	Up	0	0			Unigene7200_All	2.8587	Up	0	0			Unigene28437_All	-2.191	Down	0	0
Unigene4234_All	-7.2058	Down	0	0			Unigene7220_All	-5.9445	Down	0	0			Unigene28442_All	8.6985	Up	0	0
Unigene42407_All	7.1409	Up	0	0			Unigene7229_All	-6.8412	Down	0	0			Unigene28471_All	-2.5959	Down	0	0
Unigene4265_All	1.9886	Up	0	0			Unigene7240_All	-6.1188	Down	0	0			Unigene2847_All	-3.2494	Down	0	0
Unigene42849_All	-17.6088	Down	0	0			Unigene72474_All	-20.4957	Down	0	0			Unigene28504_All	-4.1706	Down	0	0
Unigene42893_All	-8.3047	Down	0	0			Unigene7256_All	-6.7047	Down	0	0			Unigene28508_All	3.7548	Up	0	0
Unigene4291_All	3.6203	Up	0	0			Unigene7258_All	2.4809	Up	0	0			Unigene28552_All	-2.9461	Down	0	0
Unigene4304_All	-3.6059	Down	0	0			Unigene7299_All	-6.9197	Down	0	0			Unigene28565_All	-2.4594	Down	0	0
Unigene4317_All	2.6734	Up	0	0			Unigene7318_All	2.5947	Up	0	0			Unigene2859_All	-4.2037	Down	0	0
Unigene43356_All	-9.2796	Down	0	0			Unigene73208_All	1.5594	Up	0	0			Unigene28608_All	-3.6588	Down	0	0
Unigene43401_All	10.4225	Up	0	0			Unigene7320_All	-6.2427	Down	0	0			Unigene28612_All	-5.1257	Down	0	0
Unigene43470_All	5.996	Up	0	0			Unigene7341_All	1.6295	Up	0	0			Unigene2862_All	-5.0577	Down	0	0
Unigene43523_All	-17.8586	Down	0	0			Unigene7343_All	2.2748	Up	0	0			Unigene28645_All	-4.8132	Down	0	0
Unigene43531_All	7.4011	Up	0	0			Unigene7352_All	-4.2592	Down	0	0			Unigene28665_All	-4.458	Down	0	0
Unigene4359_All	-2.8307	Down	0	0			Unigene7359_All	-5.132	Down	0	0			Unigene28676_All	5.6233	Up	0	0
Unigene43674_All	5.7998	Up	0	0			Unigene7375_All	-5.3822	Down	0	0			Unigene28677_All	-2.1651	Down	0	0
Unigene43767_All	6.4564	Up	0	0			Unigene73772_All	4.7615	Up	0	0			Unigene28679_All	-2.6366	Down	0	0
Unigene43812_All	3.6686	Up	0	0			Unigene7391_All	-4.0978	Down	0	0			Unigene28692_All	2.428	Up	0	0
Unigene4383_All	-5.6535	Down	0	0			Unigene7398_All	-6.4294	Down	0	0			Unigene28711_All	6.2034	Up	0	0
Unigene4386_All	3.1296	Up	0	0			Unigene73_All	3.1715	Up	0	0			Unigene28724_All	-4.7739	Down	0	0
Unigene43931_All	6.6185	Up	0	0			Unigene74001_All	-18.2681	Down	0	0			Unigene28725_All	-5.4153	Down	0	0
Unigene4408_All	2.8995	Up	0	0			Unigene74317_All	2.2947	Up	0	0			Unigene28740_All	-2.0816	Down	0	0
Unigene44106_All	6.8055	Up	0	0			Unigene74341_All	3.2047	Up	0	0			Unigene28742_All	7.5563	Up	0	0
Unigene4412_All	-1.437	Down	0	0			Unigene74426_All	4.8241	Up	0	0			Unigene28755_All	-5.3608	Down	0	0
Unigene4421_All	-3.5967	Down	0	0			Unigene7454_All	-6.1557	Down	0	0			Unigene28762_All	2.0555	Up	0	0
Unigene4423_All	2.1746	Up	0	0			Unigene7459_All	2.3757	Up	0	0			Unigene28770_All	-2.5	Down	0	0
Unigene44259_All	-8.53	Down	0	0			Unigene7466_All	1.8333	Up	0	0			Unigene28771_All	7.5341	Up	0	0
Unigene44536_All	6.4962	Up	0	0			Unigene74673_All	-5.6113	Down	0	0			Unigene28785_All	2.8367	Up	0	0
Unigene4465_All	-1.5069	Down	0	0			Unigene7467_All	-1.8218	Down	0	0			Unigene28839_All	5.7315	Up	0	0
Unigene44663_All	-6.9054	Down	0	0			Unigene7470_All	2.62	Up	0	0			Unigene28843_All	-3.3019	Down	0	0
Unigene44666_All	-10.4448	Down	0	0			Unigene7495_All	-3.9265	Down	0	0			Unigene28863_All	5.3629	Up	0	0
Unigene44713_All	-17.6968	Down	0	0			Unigene7497_All	1.7349	Up	0	0			Unigene28871_All	-3.4352	Down	0	0
Unigene44851_All	-17.4215	Down	0	0			Unigene7498_All	-7.2677	Down	0	0			Unigene28872_All	6.536	Up	0	0
Unigene4495_All	-2.5032	Down	0	0			Unigene7508_All	-6.0574	Down	0	0			Unigene28879_All	-2.9471	Down	0	0
Unigene4500_All	1.6871	Up	0	0			Unigene7511_All	-6.5173	Down	0	0			Unigene28882_All	-2.3075	Down	0	0
Unigene4533_All	-3.1923	Down	0	0			Unigene75201_All	4.2034	Up	0	0			Unigene28908_All	-2.6711	Down	0	0
Unigene45360_All	7.1663	Up	0	0			Unigene7526_All	-4.9021	Down	0	0			Unigene28915_All	3.2608	Up	0	0
Unigene45445_All	6.3648	Up	0	0			Unigene7530_All	3.1111	Up	0	0			Unigene28920_All	-2.7619	Down	0	0
Unigene4554_All	3.4439	Up	0	0			Unigene7534_All	-4.8097	Down	0	0			Unigene28937_All	-2.8001	Down	0	0
Unigene45610_All	-17.7695	Down	0	0			Unigene7541_All	-8.826	Down	0	0			Unigene2893_All	-3.4889	Down	0	0
Unigene4602_All	2.3662	Up	0	0			Unigene7551_All	-16.8031	Down	0	0			Unigene28943_All	-5.0515	Down	0	0
Unigene46109_All	-17.4954	Down	0	0			Unigene75628_All	4.9287	Up	0	0			Unigene28948_All	-5.0104	Down	0	0
Unigene46280_All	-17.3088	Down	0	0			Unigene7569_All	-9.3809	Down	0	0			Unigene28950_All	2.5864	Up	0	0
Unigene46390_All	-7.0671	Down	0	0			Unigene7572_All	3.1267	Up	0	0			Unigene28953_All	3.2168	Up	0	0
Unigene46480_All	-11.2279	Down	0	0			Unigene75778_All	4.1852	Up	0	0			Unigene28957_All	-4.3371	Down	0	0
Unigene4666_All	-6.4766	Down	0	0			Unigene75835_All	-9.2731	Down	0	0			Unigene28971_All	-1.1962	Down	0	0
Unigene46889_All	-6.5534	Down	0	0			Unigene7585_All	-6.1039	Down	0	0			Unigene28975_All	-3.8216	Down	0	0
Unigene46989_All	-17.0114	Down	0	0			Unigene7592_All	-3.6359	Down	0	0			Unigene28989_All	-3.1703	Down	0	0
Unigene47009_All	-17.9307	Down	0	0			Unigene7603_All	-4.4153	Down	0	0			Unigene28996_All	-2.8949	Down	0	0
Unigene47120_All	-8.7195	Down	0	0			Unigene7608_All	-8.1276	Down	0	0			Unigene28_All	-6.8679	Down	0	0
Unigene47198_All	-17.9251	Down	0	0			Unigene76200_All	1.8984	Up	0	0			Unigene29006_All	-6.2409	Down	0	0
Unigene4730_All	1.2821	Up	0	0			Unigene7645_All	2.2111	Up	0	0			Unigene29012_All	-3.9867	Down	0	0
Unigene47381_All	-7.6961	Down	0	0			Unigene7655_All	-3.0762	Down	0	0			Unigene29013_All	8.0982	Up	0	0
Unigene47459_All	5.1871	Up	0	0			Unigene7669_All	-5.0862	Down	0	0			Unigene29016_All	4.3001	Up	0	0
Unigene47477_All	4.2465	Up	0	0			Unigene7672_All	-6.5269	Down	0	0			Unigene29035_All	-2.4898	Down	0	0
Unigene4750_All	-3.6256	Down	0	0			Unigene7686_All	-4.6297	Down	0	0			Unigene29042_All	-2.8578	Down	0	0
Unigene47556_All	3.5628	Up	0	0			Unigene76992_All	-8.1549	Down	0	0			Unigene29049_All	3.4913	Up	0	0
Unigene47625_All	9.1056	Up	0	0			Unigene7703_All	2.7926	Up	0	0			Unigene29052_All	-2.8132	Down	0	0
Unigene47635_All	-9.3133	Down	0	0			Unigene77116_All	4.1758	Up	0	0			Unigene29053_All	4.2086	Up	0	0
Unigene47649_All	5.0841	Up	0	0			Unigene7714_All	-5.8934	Down	0	0			Unigene29056_All	-1.9767	Down	0	0
Unigene47688_All	5.388	Up	0	0			Unigene7722_All	-2.9918	Down	0	0			Unigene29058_All	15.1688	Up	0	0
Unigene4784_All	-5.3697	Down	0	0			Unigene7733_All	-9.7035	Down	0	0			Unigene29066_All	6.6859	Up	0	0
Unigene47919_All	-17.4043	Down	0	0			Unigene7735_All	-4.139	Down	0	0			Unigene29077_All	7.0673	Up	0	0
Unigene47963_All	7.4507	Up	0	0			Unigene7773_All	-4.5602	Down	0	0			Unigene29078_All	-2.4619	Down	0	0
Unigene47_All	2.2796	Up	0	0			Unigene7787_All	-16.4809	Down	0	0			Unigene29080_All	-8.4597	Down	0	0
Unigene48013_All	-17.7332	Down	0	0			Unigene7789_All	-3.9645	Down	0	0			Unigene2915_All	-2.5978	Down	0	0
Unigene48035_All	-17.025	Down	0	0			Unigene7790_All	-5.586	Down	0	0			Unigene29173_All	-2.0517	Down	0	0
Unigene48133_All	-9.8649	Down	0	0			Unigene7829_All	-4.7151	Down	0	0			Unigene29225_All	-7.7457	Down	0	0
Unigene48146_All	-8.2986	Down	0	0			Unigene78344_All	5.3508	Up	0	0			Unigene29314_All	-10.8795	Down	0	0
Unigene48341_All	-17.239	Down	0	0			Unigene7836_All	1.7642	Up	0	0			Unigene29572_All	-7.4702	Down	0	0
Unigene48358_All	-16.8152	Down	0	0			Unigene7838_All	2.4831	Up	0	0			Unigene29615_All	11.4663	Up	0	0
Unigene48392_All	-7.4737	Down	0	0			Unigene7841_All	-4.0449	Down	0	0			Unigene2983_All	-17.9552	Down	0	0
Unigene48577_All	-16.5248	Down	0	0			Unigene7842_All	-4.6577	Down	0	0			Unigene29846_All	-8.8737	Down	0	0
Unigene48591_All	-16.6698	Down	0	0			Unigene7848_All	-5.7615	Down	0	0			Unigene299_All	-4.7952	Down	0	0
Unigene48597_All	-17.1932	Down	0	0			Unigene7857_All	-4.2752	Down	0	0			Unigene30089_All	-6.9586	Down	0	0
Unigene48646_All	-7.693	Down	0	0			Unigene7870_All	-4.4981	Down	0	0			Unigene301_All	-8.8854	Down	0	0
Unigene4864_All	-4.6939	Down	0	0			Unigene7876_All	3.118	Up	0	0			Unigene30314_All	-6.2789	Down	0	0
Unigene48657_All	-17.1731	Down	0	0			Unigene7877_All	-4.4244	Down	0	0			Unigene30319_All	-5.4643	Down	0	0
Unigene48677_All	-16.6542	Down	0	0			Unigene7889_All	-4.5883	Down	0	0			Unigene3040_All	-16.2447	Down	0	0
Unigene48704_All	6.9099	Up	0	0			Unigene7895_All	-4.5671	Down	0	0			Unigene30562_All	19.3465	Up	0	0
Unigene48719_All	4.4632	Up	0	0			Unigene7896_All	-8.4849	Down	0	0			Unigene30691_All	9.7869	Up	0	0
Unigene48729_All	-16.5894	Down	0	0			Unigene7904_All	-8.9298	Down	0	0			Unigene30734_All	-1.234	Down	0	0
Unigene48739_All	-8.5185	Down	0	0			Unigene7905_All	-7.7213	Down	0	0			Unigene3098_All	-2.2445	Down	0	0
Unigene48754_All	-16.5736	Down	0	0			Unigene7907_All	-7.6785	Down	0	0			Unigene309_All	-11.5277	Down	0	0
Unigene48755_All	7.2929	Up	0	0			Unigene7910_All	-6.2087	Down	0	0			Unigene3125_All	-2.3706	Down	0	0
Unigene48766_All	-9.3045	Down	0	0			Unigene7917_All	-15.922	Down	0	0			Unigene3146_All	-9.1454	Down	0	0
Unigene48776_All	-10.4183	Down	0	0			Unigene7930_All	-4.9265	Down	0	0			Unigene3157_All	6.5168	Up	0	0
Unigene48782_All	-9.4961	Down	0	0			Unigene7940_All	-2.7721	Down	0	0			Unigene31644_All	-9.9132	Down	0	0
Unigene487_All	5.5154	Up	0	0			Unigene7941_All	-7.5046	Down	0	0			Unigene31714_All	-10.2712	Down	0	0
Unigene48846_All	-9.8406	Down	0	0			Unigene7950_All	-3.0998	Down	0	0			Unigene3182_All	-15.9671	Down	0	0
Unigene48890_All	5.1834	Up	0	0			Unigene7968_All	-3.3574	Down	0	0			Unigene3199_All	-3.8698	Down	0	0
Unigene48897_All	-10.5559	Down	0	0			Unigene7970_All	-9.2157	Down	0	0			Unigene3222_All	-1.5636	Down	0	0
Unigene48917_All	-8.743	Down	0	0			Unigene7978_All	-4.1978	Down	0	0			Unigene3232_All	-2.9737	Down	0	0
Unigene48925_All	-8.6827	Down	0	0			Unigene79815_All	-7.088	Down	0	0			Unigene3240_All	-3.3478	Down	0	0
Unigene48952_All	-6.7342	Down	0	0			Unigene7983_All	-7.8461	Down	0	0			Unigene3251_All	6.9345	Up	0	0
Unigene48973_All	-16.2693	Down	0	0			Unigene7989_All	-7.7997	Down	0	0			Unigene32525_All	7.5837	Up	0	0
Unigene49037_All	-6.3567	Down	0	0			Unigene7993_All	-4.7038	Down	0	0			Unigene32642_All	-8.2341	Down	0	0
Unigene49043_All	-16.6761	Down	0	0			Unigene7995_All	-3.1536	Down	0	0			Unigene32939_All	-18.8742	Down	0	0
Unigene49049_All	-9.6774	Down	0	0			Unigene7997_All	-5.1283	Down	0	0			Unigene33038_All	-17.9551	Down	0	0
Unigene49064_All	-17.0848	Down	0	0			Unigene79993_All	4.5463	Up	0	0			Unigene33141_All	-7.7311	Down	0	0
Unigene49078_All	-8.0121	Down	0	0			Unigene8003_All	-7.5774	Down	0	0			Unigene3331_All	-15.7968	Down	0	0
Unigene49096_All	-7.1923	Down	0	0			Unigene8005_All	-8.0098	Down	0	0			Unigene3334_All	1.8752	Up	0	0
Unigene49104_All	-10.2419	Down	0	0			Unigene80065_All	-10.7183	Down	0	0			Unigene3356_All	3.0818	Up	0	0
Unigene49117_All	9.8756	Up	0	0			Unigene8013_All	2.7594	Up	0	0			Unigene33896_All	-9.6166	Down	0	0
Unigene49119_All	-6.0255	Down	0	0			Unigene8015_All	-6.187	Down	0	0			Unigene33945_All	1.9758	Up	0	0
Unigene49130_All	-8.5046	Down	0	0			Unigene8020_All	-7.4522	Down	0	0			Unigene3404_All	-3.7374	Down	0	0
Unigene49152_All	2.3358	Up	0	0			Unigene8024_All	-5.222	Down	0	0			Unigene34160_All	-5.1651	Down	0	0
Unigene49158_All	7.1244	Up	0	0			Unigene8029_All	-5.1968	Down	0	0			Unigene34177_All	-9.7126	Down	0	0
Unigene49168_All	-16.5275	Down	0	0			Unigene8038_All	-6.3984	Down	0	0			Unigene3449_All	9.118	Up	0	0
Unigene49207_All	-9.8968	Down	0	0			Unigene8039_All	-6.9363	Down	0	0			Unigene3457_All	8.3436	Up	0	0
Unigene49215_All	-8.1428	Down	0	0			Unigene80407_All	1.9772	Up	0	0			Unigene34946_All	-12.3611	Down	0	0
Unigene49224_All	-16.3185	Down	0	0			Unigene8040_All	-16.9687	Down	0	0			Unigene3499_All	5.8764	Up	0	0
Unigene49231_All	-8.1789	Down	0	0			Unigene8047_All	-6.438	Down	0	0			Unigene351_All	-4.5548	Down	0	0
Unigene49241_All	-8.5349	Down	0	0			Unigene8053_All	-6.9822	Down	0	0			Unigene3534_All	-6.3185	Down	0	0
Unigene49256_All	-16.439	Down	0	0			Unigene8061_All	2.5244	Up	0	0			Unigene3540_All	-4.1292	Down	0	0
Unigene49260_All	-8.2538	Down	0	0			Unigene8078_All	-6.4747	Down	0	0			Unigene35797_All	-9.7353	Down	0	0
Unigene49270_All	-10.8268	Down	0	0			Unigene8086_All	-9.4824	Down	0	0			Unigene3592_All	-4.4944	Down	0	0
Unigene49271_All	-9.4019	Down	0	0			Unigene8089_All	-3.6314	Down	0	0			Unigene36068_All	-20.7272	Down	0	0
Unigene49285_All	-15.9692	Down	0	0			Unigene8091_All	-15.9492	Down	0	0			Unigene36138_All	-17.0882	Down	0	0
Unigene49287_All	-9.254	Down	0	0			Unigene8093_All	-5.2582	Down	0	0			Unigene36456_All	11.2509	Up	0	0
Unigene49292_All	-16.725	Down	0	0			Unigene80993_All	-1.9992	Down	0	0			Unigene36545_All	9.0957	Up	0	0
Unigene49297_All	5.1732	Up	0	0			Unigene8099_All	-3.5556	Down	0	0			Unigene3682_All	-4.9213	Down	0	0
Unigene49302_All	-16.6187	Down	0	0			Unigene8103_All	-5.6241	Down	0	0			Unigene3684_All	-2.4837	Down	0	0
Unigene4931_All	4.7242	Up	0	0			Unigene8104_All	-3.4074	Down	0	0			Unigene3685_All	6.5124	Up	0	0
Unigene49325_All	-8.4463	Down	0	0			Unigene8109_All	-6.3265	Down	0	0			Unigene3694_All	9.8013	Up	0	0
Unigene49336_All	-16.3664	Down	0	0			Unigene8110_All	-15.8083	Down	0	0			Unigene37050_All	7.2598	Up	0	0
Unigene49344_All	7.9126	Up	0	0			Unigene8126_All	-15.7116	Down	0	0			Unigene3707_All	-2.702	Down	0	0
Unigene49349_All	-16.3	Down	0	0			Unigene8131_All	-15.2265	Down	0	0			Unigene3708_All	-6.3016	Down	0	0
Unigene4936_All	1.3494	Up	0	0			Unigene81423_All	-20.5501	Down	0	0			Unigene37172_All	20.6677	Up	0	0
Unigene49388_All	-7.2729	Down	0	0			Unigene8142_All	-4.6942	Down	0	0			Unigene3720_All	-5.9538	Down	0	0
Unigene49389_All	-15.6358	Down	0	0			Unigene8145_All	-2.6222	Down	0	0			Unigene37238_All	-18.4774	Down	0	0
Unigene49395_All	4.3775	Up	0	0			Unigene8150_All	-10.379	Down	0	0			Unigene37393_All	-10.9742	Down	0	0
Unigene49399_All	-6.8807	Down	0	0			Unigene8152_All	-4.7221	Down	0	0			Unigene3741_All	4.4178	Up	0	0
Unigene49403_All	-9.6373	Down	0	0			Unigene81572_All	1.7561	Up	0	0			Unigene3746_All	-3.4745	Down	0	0
Unigene49412_All	-9.5029	Down	0	0			Unigene8159_All	-2.9291	Down	0	0			Unigene37756_All	4.6885	Up	0	0
Unigene49413_All	-11.2211	Down	0	0			Unigene8161_All	-9.7777	Down	0	0			Unigene3793_All	-2.8764	Down	0	0
Unigene49418_All	-6.4812	Down	0	0			Unigene8182_All	-7.7063	Down	0	0			Unigene38005_All	1.2867	Up	0	0
Unigene49420_All	-8.1119	Down	0	0			Unigene8187_All	-15.6857	Down	0	0			Unigene38098_All	10.6041	Up	0	0
Unigene49426_All	-8.0901	Down	0	0			Unigene81894_All	-9.2304	Down	0	0			Unigene38189_All	-18.9314	Down	0	0
Unigene49431_All	-5.6025	Down	0	0			Unigene8190_All	-15.7046	Down	0	0			Unigene3835_All	9.2816	Up	0	0
Unigene49432_All	-7.2006	Down	0	0			Unigene8197_All	-5.3653	Down	0	0			Unigene38529_All	-6.841	Down	0	0
Unigene49439_All	-8.8854	Down	0	0			Unigene8203_All	-15.6534	Down	0	0			Unigene3862_All	-4.619	Down	0	0
Unigene49443_All	-6.423	Down	0	0			Unigene8204_All	-4.5	Down	0	0			Unigene38633_All	19.5863	Up	0	0
Unigene49447_All	-7.4371	Down	0	0			Unigene8205_All	2.3278	Up	0	0			Unigene38645_All	-20.13	Down	0	0
Unigene49450_All	-7.2355	Down	0	0			Unigene8207_All	-3.7176	Down	0	0			Unigene38680_All	2.0513	Up	0	0
Unigene49452_All	-7.2265	Down	0	0			Unigene8222_All	2.2594	Up	0	0			Unigene38896_All	11.5283	Up	0	0
Unigene49455_All	5.3247	Up	0	0			Unigene8224_All	-9.9046	Down	0	0			Unigene3925_All	9.1221	Up	0	0
Unigene49459_All	-15.769	Down	0	0			Unigene8225_All	-6.4836	Down	0	0			Unigene39269_All	11.9232	Up	0	0
Unigene49467_All	-9.5575	Down	0	0			Unigene8227_All	-5.9569	Down	0	0			Unigene3948_All	-8.1537	Down	0	0
Unigene49469_All	-16.626	Down	0	0			Unigene8231_All	-4.0645	Down	0	0			Unigene39684_All	19.4419	Up	0	0
Unigene49474_All	-5.7542	Down	0	0			Unigene8233_All	-4.9254	Down	0	0			Unigene39735_All	4.5168	Up	0	0
Unigene49476_All	5.3905	Up	0	0			Unigene82348_All	-19.6463	Down	0	0			Unigene39765_All	13.4628	Up	0	0
Unigene49478_All	-16.7498	Down	0	0			Unigene8236_All	-6.4472	Down	0	0			Unigene3983_All	-4.2739	Down	0	0
Unigene49484_All	-16.6925	Down	0	0			Unigene8238_All	-9.0217	Down	0	0			Unigene4012_All	2.8472	Up	0	0
Unigene49490_All	-10.206	Down	0	0			Unigene8240_All	-15.5062	Down	0	0			Unigene4013_All	7.223	Up	0	0
Unigene49491_All	-6.6117	Down	0	0			Unigene82457_All	2.2987	Up	0	0			Unigene4033_All	-5.409	Down	0	0
Unigene49499_All	-8.8223	Down	0	0			Unigene8247_All	-6.0411	Down	0	0			Unigene40566_All	21.662	Up	0	0
Unigene49500_All	-10.5985	Down	0	0			Unigene8250_All	-4.2297	Down	0	0			Unigene4058_All	3.7038	Up	0	0
Unigene49502_All	-9.5745	Down	0	0			Unigene8251_All	-2.054	Down	0	0			Unigene40866_All	6.8622	Up	0	0
Unigene49503_All	-10.4192	Down	0	0			Unigene8257_All	-3.6451	Down	0	0			Unigene40870_All	19.1159	Up	0	0
Unigene49508_All	-8.2599	Down	0	0			Unigene8261_All	-6.7949	Down	0	0			Unigene40942_All	21.1349	Up	0	0
Unigene49512_All	-8.0278	Down	0	0			Unigene8262_All	-8.8707	Down	0	0			Unigene41148_All	9.6253	Up	0	0
Unigene49513_All	-9.7836	Down	0	0			Unigene8265_All	-14.6917	Down	0	0			Unigene41321_All	21.2141	Up	0	0
Unigene49516_All	-6.7506	Down	0	0			Unigene8266_All	-7.4255	Down	0	0			Unigene41469_All	10.8786	Up	0	0
Unigene49519_All	-15.5561	Down	0	0			Unigene8269_All	-6.0509	Down	0	0			Unigene4151_All	7.003	Up	0	0
Unigene49527_All	-7.6551	Down	0	0			Unigene8270_All	-7.0986	Down	0	0			Unigene41804_All	22.5952	Up	0	0
Unigene49528_All	-15.6052	Down	0	0			Unigene8272_All	-9.5641	Down	0	0			Unigene41889_All	-20.2762	Down	0	0
Unigene49533_All	-6.9516	Down	0	0			Unigene8275_All	-14.7087	Down	0	0			Unigene41963_All	-9.9807	Down	0	0
Unigene49538_All	-6.2388	Down	0	0			Unigene8276_All	-15.2062	Down	0	0			Unigene4213_All	17.7119	Up	0	0
Unigene49539_All	-15.903	Down	0	0			Unigene8278_All	-2.1538	Down	0	0			Unigene42146_All	-9.9311	Down	0	0
Unigene49544_All	-7.8587	Down	0	0			Unigene8282_All	-15.0695	Down	0	0			Unigene42161_All	12.0405	Up	0	0
Unigene49548_All	-10.1837	Down	0	0			Unigene8283_All	-4.8328	Down	0	0			Unigene42317_All	-18.097	Down	0	0
Unigene49552_All	-5.5585	Down	0	0			Unigene8285_All	-6.4116	Down	0	0			Unigene4237_All	-4.2777	Down	0	0
Unigene49554_All	-9.4994	Down	0	0			Unigene8288_All	-5.763	Down	0	0			Unigene42407_All	-7.9649	Down	0	0
Unigene49561_All	-5.2814	Down	0	0			Unigene8289_All	-2.2503	Down	0	0			Unigene4246_All	-2.4955	Down	0	0
Unigene49563_All	-15.704	Down	0	0			Unigene8290_All	-4.2233	Down	0	0			Unigene42795_All	11.1866	Up	0	0
Unigene49568_All	-8.7213	Down	0	0			Unigene8291_All	-16.0551	Down	0	0			Unigene42816_All	1.7135	Up	0	0
Unigene49569_All	-15.3936	Down	0	0			Unigene8292_All	-3.7056	Down	0	0			Unigene42819_All	21.9888	Up	0	0
Unigene49570_All	-11.3717	Down	0	0			Unigene8294_All	-8.365	Down	0	0			Unigene4285_All	7.5224	Up	0	0
Unigene49573_All	-14.9724	Down	0	0			Unigene8295_All	-2.7971	Down	0	0			Unigene42905_All	8.7129	Up	0	0
Unigene49574_All	-7.6778	Down	0	0			Unigene8298_All	-3.9233	Down	0	0			Unigene4291_All	-5.69	Down	0	0
Unigene49576_All	-10.0925	Down	0	0			Unigene8299_All	-14.7446	Down	0	0			Unigene43040_All	2.9862	Up	0	0
Unigene49577_All	-7.8466	Down	0	0			Unigene8301_All	-7.0077	Down	0	0			Unigene43186_All	5.9382	Up	0	0
Unigene49578_All	-7.3406	Down	0	0			Unigene8302_All	-4.3968	Down	0	0			Unigene43197_All	1.1205	Up	0	0
Unigene49587_All	-8.6071	Down	0	0			Unigene83120_All	-17.9179	Down	0	0			Unigene43401_All	-10.2883	Down	0	0
Unigene49589_All	-6.9059	Down	0	0			Unigene8338_All	-8.2644	Down	0	0			Unigene43416_All	8.49	Up	0	0
Unigene4958_All	6.05	Up	0	0			Unigene83691_All	-21.1601	Down	0	0			Unigene43470_All	-19.0247	Down	0	0
Unigene49590_All	-6.8137	Down	0	0			Unigene8400_All	-16.4965	Down	0	0			Unigene43531_All	-19.4193	Down	0	0
Unigene49591_All	-16.1443	Down	0	0			Unigene8405_All	-4.3938	Down	0	0			Unigene43767_All	-8.9072	Down	0	0
Unigene49594_All	-14.316	Down	0	0			Unigene84328_All	1.9644	Up	0	0			Unigene43812_All	-6.8371	Down	0	0
Unigene49595_All	-14.3343	Down	0	0			Unigene84341_All	-11.0346	Down	0	0			Unigene4386_All	-2.7387	Down	0	0
Unigene49596_All	-15.6353	Down	0	0			Unigene84622_All	-8.2954	Down	0	0			Unigene43882_All	9.9898	Up	0	0
Unigene49597_All	-7.8644	Down	0	0			Unigene8502_All	-5.161	Down	0	0			Unigene43931_All	-19.2375	Down	0	0
Unigene49598_All	-9.3988	Down	0	0			Unigene85416_All	4.5701	Up	0	0			Unigene4406_All	-5.1843	Down	0	0
Unigene49600_All	-11.0513	Down	0	0			Unigene85614_All	-1.7981	Down	0	0			Unigene4408_All	-7.5188	Down	0	0
Unigene49601_All	-10.9783	Down	0	0			Unigene8625_All	-3.1422	Down	0	0			Unigene44106_All	-8.2239	Down	0	0
Unigene49604_All	-7.9915	Down	0	0			Unigene86445_All	-18.0712	Down	0	0			Unigene44108_All	14.6249	Up	0	0
Unigene4968_All	5.436	Up	0	0			Unigene8649_All	3.864	Up	0	0			Unigene4423_All	-4.5244	Down	0	0
Unigene49820_All	-5.8392	Down	0	0			Unigene8653_All	-4.6493	Down	0	0			Unigene44259_All	13.5106	Up	0	0
Unigene49861_All	19.9536	Up	0	0			Unigene86580_All	-9.83	Down	0	0			Unigene4450_All	5.5731	Up	0	0
Unigene5003_All	-6.4934	Down	0	0			Unigene865_All	-5.5025	Down	0	0			Unigene44536_All	-9.288	Down	0	0
Unigene5008_All	-3.6231	Down	0	0			Unigene86685_All	-17.6147	Down	0	0			Unigene4459_All	-5.5919	Down	0	0
Unigene50369_All	19.9188	Up	0	0			Unigene8688_All	-18.0766	Down	0	0			Unigene44781_All	19.2792	Up	0	0
Unigene50481_All	-6.0561	Down	0	0			Unigene869_All	-3.5878	Down	0	0			Unigene4495_All	4.0497	Up	0	0
Unigene50494_All	5.137	Up	0	0			Unigene87246_All	4.5222	Up	0	0			Unigene44970_All	2.1206	Up	0	0
Unigene50514_All	14.1942	Up	0	0			Unigene8734_All	-3.0125	Down	0	0			Unigene4500_All	-4.0613	Down	0	0
Unigene50547_All	18.9005	Up	0	0			Unigene87454_All	-7.8004	Down	0	0			Unigene45175_All	21.3999	Up	0	0
Unigene50564_All	19.7221	Up	0	0			Unigene87468_All	-19.2404	Down	0	0			Unigene45360_All	-18.762	Down	0	0
Unigene5078_All	-1.7742	Down	0	0			Unigene87608_All	-9.3926	Down	0	0			Unigene45409_All	1.6943	Up	0	0
Unigene5087_All	-2.6441	Down	0	0			Unigene87752_All	2.9707	Up	0	0			Unigene45418_All	9.3606	Up	0	0
Unigene50880_All	19.6684	Up	0	0			Unigene88013_All	2.2569	Up	0	0			Unigene45445_All	-18.2561	Down	0	0
Unigene51094_All	18.144	Up	0	0			Unigene88026_All	1.9233	Up	0	0			Unigene4554_All	-6.0321	Down	0	0
Unigene5110_All	-6.8689	Down	0	0			Unigene8805_All	3.1752	Up	0	0			Unigene45725_All	-6.4674	Down	0	0
Unigene5123_All	-4.3842	Down	0	0			Unigene8810_All	4.4792	Up	0	0			Unigene4583_All	-15.7372	Down	0	0
Unigene51285_All	9.1427	Up	0	0			Unigene88153_All	2.3416	Up	0	0			Unigene4589_All	-5.2005	Down	0	0
Unigene51337_All	18.9071	Up	0	0			Unigene88283_All	-19.4695	Down	0	0			Unigene45934_All	9.3351	Up	0	0
Unigene5166_All	-8.2246	Down	0	0			Unigene8838_All	2.6798	Up	0	0			Unigene45968_All	9.1693	Up	0	0
Unigene52085_All	-5.7997	Down	0	0			Unigene8862_All	2.89	Up	0	0			Unigene4602_All	-9.0362	Down	0	0
Unigene5222_All	3.9293	Up	0	0			Unigene8872_All	2.0829	Up	0	0			Unigene46085_All	10.7271	Up	0	0
Unigene52252_All	-3.982	Down	0	0			Unigene88779_All	3.5353	Up	0	0			Unigene46093_All	20.659	Up	0	0
Unigene52588_All	14.144	Up	0	0			Unigene8879_All	-10.4136	Down	0	0			Unigene46269_All	21.1817	Up	0	0
Unigene5272_All	3.0641	Up	0	0			Unigene8883_All	-3.7132	Down	0	0			Unigene46304_All	8.6707	Up	0	0
Unigene5274_All	-6.5316	Down	0	0			Unigene89124_All	2.2832	Up	0	0			Unigene46441_All	20.5711	Up	0	0
Unigene52804_All	18.9247	Up	0	0			Unigene89359_All	1.6787	Up	0	0			Unigene46453_All	17.7892	Up	0	0
Unigene52862_All	-5.4868	Down	0	0			Unigene8961_All	-6.138	Down	0	0			Unigene46683_All	10.7441	Up	0	0
Unigene5291_All	-3.5654	Down	0	0			Unigene89636_All	2.0838	Up	0	0			Unigene4691_All	17.2657	Up	0	0
Unigene52928_All	-8.0622	Down	0	0			Unigene8969_All	-6.2665	Down	0	0			Unigene4693_All	-6.1028	Down	0	0
Unigene5354_All	-1.7345	Down	0	0			Unigene8978_All	-5.3427	Down	0	0			Unigene47046_All	17.6093	Up	0	0
Unigene53808_All	9.4735	Up	0	0			Unigene89971_All	3.992	Up	0	0			Unigene4705_All	-4.1512	Down	0	0
Unigene53865_All	-2.2342	Down	0	0			Unigene90100_All	-7.2704	Down	0	0			Unigene47254_All	-8.6693	Down	0	0
Unigene53975_All	-5.3885	Down	0	0			Unigene9024_All	-4.1021	Down	0	0			Unigene47296_All	18.3067	Up	0	0
Unigene54122_All	-6.3672	Down	0	0			Unigene9037_All	-10.2357	Down	0	0			Unigene4730_All	-4.972	Down	0	0
Unigene5420_All	1.0947	Up	0	0			Unigene9068_All	-9.674	Down	0	0			Unigene47362_All	18.9378	Up	0	0
Unigene5446_All	-4.4052	Down	0	0			Unigene9071_All	1.4877	Up	0	0			Unigene47398_All	10.3682	Up	0	0
Unigene5447_All	-3.6226	Down	0	0			Unigene90726_All	4.5716	Up	0	0			Unigene47448_All	10.9818	Up	0	0
Unigene5450_All	-5.7161	Down	0	0			Unigene90829_All	1.5721	Up	0	0			Unigene47459_All	-11.1147	Down	0	0
Unigene54534_All	-6.774	Down	0	0			Unigene90901_All	1.0186	Up	0	0			Unigene47477_All	-7.9999	Down	0	0
Unigene5453_All	-4.1111	Down	0	0			Unigene90989_All	-7.7137	Down	0	0			Unigene4751_All	-6.8909	Down	0	0
Unigene54679_All	5.2984	Up	0	0			Unigene91058_All	-18.6835	Down	0	0			Unigene47556_All	-17.9046	Down	0	0
Unigene54814_All	-7.0637	Down	0	0			Unigene91067_All	-8.1832	Down	0	0			Unigene47625_All	-12.1732	Down	0	0
Unigene55107_All	-4.5822	Down	0	0			Unigene91149_All	-17.91	Down	0	0			Unigene47630_All	17.8018	Up	0	0
Unigene55458_All	-6.8599	Down	0	0			Unigene91167_All	2.2264	Up	0	0			Unigene47649_All	-11.5744	Down	0	0
Unigene55634_All	-5.4124	Down	0	0			Unigene91258_All	-17.7305	Down	0	0			Unigene47680_All	9.5662	Up	0	0
Unigene56190_All	18.3263	Up	0	0			Unigene9136_All	-3.82	Down	0	0			Unigene47688_All	-8.1019	Down	0	0
Unigene5619_All	-2.1418	Down	0	0			Unigene91395_All	3.69	Up	0	0			Unigene47847_All	10.2119	Up	0	0
Unigene5632_All	-2.4823	Down	0	0			Unigene91560_All	3.7637	Up	0	0			Unigene47935_All	18.211	Up	0	0
Unigene56337_All	-2.0113	Down	0	0			Unigene91569_All	-6.2949	Down	0	0			Unigene47959_All	6.9709	Up	0	0
Unigene56380_All	5.8738	Up	0	0			Unigene9158_All	-8.3431	Down	0	0			Unigene47963_All	-9.6575	Down	0	0
Unigene5716_All	-6.6989	Down	0	0			Unigene91635_All	3.4876	Up	0	0			Unigene47_All	-3.7403	Down	0	0
Unigene57234_All	9.4996	Up	0	0			Unigene9164_All	-6.8746	Down	0	0			Unigene48228_All	-9.0767	Down	0	0
Unigene5736_All	-7.0855	Down	0	0			Unigene9167_All	-6.5528	Down	0	0			Unigene48235_All	-6.798	Down	0	0
Unigene5750_All	-2.6844	Down	0	0			Unigene91706_All	1.1254	Up	0	0			Unigene48618_All	19.3048	Up	0	0
Unigene57671_All	14.1828	Up	0	0			Unigene9182_All	-2.6969	Down	0	0			Unigene4866_All	3.0904	Up	0	0
Unigene5775_All	3.011	Up	0	0			Unigene91897_All	3.3311	Up	0	0			Unigene48699_All	11.2211	Up	0	0
Unigene5795_All	5.4827	Up	0	0			Unigene92706_All	1.1951	Up	0	0			Unigene48704_All	-7.6465	Down	0	0
Unigene584_All	-5.687	Down	0	0			Unigene9285_All	-7.2509	Down	0	0			Unigene48719_All	-19.179	Down	0	0
Unigene58853_All	-4.2499	Down	0	0			Unigene93080_All	-10.5391	Down	0	0			Unigene48755_All	-10.2743	Down	0	0
Unigene5914_All	1.7484	Up	0	0			Unigene9310_All	-3.9223	Down	0	0			Unigene4879_All	3.0749	Up	0	0
Unigene5926_All	-2.9866	Down	0	0			Unigene93163_All	-19.084	Down	0	0			Unigene487_All	-8.5619	Down	0	0
Unigene59340_All	-7.1168	Down	0	0			Unigene93221_All	-4.0748	Down	0	0			Unigene4884_All	6.8179	Up	0	0
Unigene5935_All	-8.9444	Down	0	0			Unigene9323_All	-4.8788	Down	0	0			Unigene48890_All	-14.2487	Down	0	0
Unigene59472_All	18.6359	Up	0	0			Unigene93336_All	-5.6411	Down	0	0			Unigene49117_All	-23.6829	Down	0	0
Unigene59497_All	-6.9253	Down	0	0			Unigene9338_All	-5.1366	Down	0	0			Unigene49158_All	-19.9846	Down	0	0
Unigene59508_All	14.4112	Up	0	0			Unigene9357_All	-3.1213	Down	0	0			Unigene49162_All	8.3762	Up	0	0
Unigene5959_All	-3.233	Down	0	0			Unigene9379_All	-4.0254	Down	0	0			Unigene49215_All	11.0957	Up	0	0
Unigene60305_All	-4.4939	Down	0	0			Unigene93896_All	-6.5767	Down	0	0			Unigene49296_All	21.0775	Up	0	0
Unigene6048_All	-4.89	Down	0	0			Unigene94105_All	-5.971	Down	0	0			Unigene49297_All	-8.3895	Down	0	0
Unigene6059_All	-3.1304	Down	0	0			Unigene94232_All	-7.6688	Down	0	0			Unigene49298_All	-5.311	Down	0	0
Unigene6061_All	-3.2246	Down	0	0			Unigene94359_All	8.8239	Up	0	0			Unigene4931_All	-5.3936	Down	0	0
Unigene606_All	2.461	Up	0	0			Unigene94403_All	-3.7069	Down	0	0			Unigene4932_All	-1.65	Down	0	0
Unigene6077_All	-2.7287	Down	0	0			Unigene94467_All	-10.9357	Down	0	0			Unigene49344_All	-13.2576	Down	0	0
Unigene6084_All	5.3726	Up	0	0			Unigene94507_All	-18.5062	Down	0	0			Unigene4936_All	-5.9641	Down	0	0
Unigene6086_All	-4.7805	Down	0	0			Unigene94517_All	-10.0976	Down	0	0			Unigene49395_All	-7.1908	Down	0	0
Unigene6090_All	-5.8196	Down	0	0			Unigene9457_All	-15.2638	Down	0	0			Unigene49455_All	-8.0292	Down	0	0
Unigene6091_All	-3.169	Down	0	0			Unigene94735_All	-2.8683	Down	0	0			Unigene49476_All	-10.9081	Down	0	0
Unigene6138_All	1.652	Up	0	0			Unigene94847_All	-3.8682	Down	0	0			Unigene4958_All	-6.7638	Down	0	0
Unigene6144_All	-3.1364	Down	0	0			Unigene94851_All	2.6097	Up	0	0			Unigene4968_All	-6.3805	Down	0	0
Unigene6158_All	3.2618	Up	0	0			Unigene94894_All	-5.3883	Down	0	0			Unigene4976_All	3.1458	Up	0	0
Unigene615_All	1.9801	Up	0	0			Unigene94906_All	-3.769	Down	0	0			Unigene49861_All	-19.9536	Down	0	0
Unigene6179_All	4.491	Up	0	0			Unigene94916_All	-4.7443	Down	0	0			Unigene5012_All	2.0569	Up	0	0
Unigene6190_All	-3.2204	Down	0	0			Unigene95008_All	-2.3341	Down	0	0			Unigene50369_All	-10.6661	Down	0	0
Unigene6210_All	-3.3678	Down	0	0			Unigene95057_All	-8.5607	Down	0	0			Unigene50494_All	-8.2355	Down	0	0
Unigene62236_All	14.5666	Up	0	0			Unigene95283_All	-2.3487	Down	0	0			Unigene50547_All	-18.9005	Down	0	0
Unigene6228_All	-4.3284	Down	0	0			Unigene95433_All	-2.843	Down	0	0			Unigene5055_All	-3.0734	Down	0	0
Unigene62347_All	-8.6097	Down	0	0			Unigene95442_All	-2.5301	Down	0	0			Unigene50564_All	-19.7221	Down	0	0
Unigene624_All	4.0398	Up	0	0			Unigene95459_All	-2.9976	Down	0	0			Unigene5087_All	-3.9888	Down	0	0
Unigene6260_All	-5.2551	Down	0	0			Unigene95484_All	-1.6128	Down	0	0			Unigene50880_All	-19.6684	Down	0	0
Unigene6295_All	-5.9859	Down	0	0			Unigene95485_All	-2.0523	Down	0	0			Unigene5092_All	-3.8583	Down	0	0
Unigene6322_All	4.1904	Up	0	0			Unigene9552_All	-3.3131	Down	0	0			Unigene5104_All	5.5005	Up	0	0
Unigene6336_All	-3.5495	Down	0	0			Unigene9560_All	-6.5579	Down	0	0			Unigene51094_All	-18.144	Down	0	0
Unigene6346_All	-4.1205	Down	0	0			Unigene95658_All	-1.5979	Down	0	0			Unigene5110_All	8.654	Up	0	0
Unigene63484_All	4.1643	Up	0	0			Unigene9566_All	2.4747	Up	0	0			Unigene51337_All	-8.8119	Down	0	0
Unigene63612_All	5.2136	Up	0	0			Unigene95680_All	-1.7048	Down	0	0			Unigene5148_All	3.8991	Up	0	0
Unigene63672_All	19.9491	Up	0	0			Unigene95691_All	-2.0748	Down	0	0			Unigene5155_All	5.4853	Up	0	0
Unigene6368_All	-3.1316	Down	0	0			Unigene95767_All	-1.7206	Down	0	0			Unigene5166_All	7.3094	Up	0	0
Unigene6392_All	4.4047	Up	0	0			Unigene95770_All	-1.8405	Down	0	0			Unigene518_All	-4.7475	Down	0	0
Unigene6401_All	-3.2783	Down	0	0			Unigene95772_All	-8.0574	Down	0	0			Unigene5212_All	9.9086	Up	0	0
Unigene64123_All	-5.4147	Down	0	0			Unigene95788_All	-7.056	Down	0	0			Unigene5222_All	-11.7368	Down	0	0
Unigene6413_All	-2.5265	Down	0	0			Unigene95810_All	-5.1483	Down	0	0			Unigene52264_All	4.7072	Up	0	0
Unigene6425_All	-5.7967	Down	0	0			Unigene95824_All	-4.9869	Down	0	0			Unigene5227_All	5.0372	Up	0	0
Unigene6434_All	-3.9181	Down	0	0			Unigene95838_All	-4.0651	Down	0	0			Unigene5272_All	-2.6396	Down	0	0
Unigene6447_All	-3.5861	Down	0	0			Unigene95840_All	-5.8882	Down	0	0			Unigene52804_All	-18.9247	Down	0	0
Unigene6452_All	-2.7735	Down	0	0			Unigene95841_All	-3.3664	Down	0	0			Unigene52928_All	11.9311	Up	0	0
Unigene64567_All	-6.6589	Down	0	0			Unigene95858_All	-4.1955	Down	0	0			Unigene53093_All	8.8026	Up	0	0
Unigene6477_All	-4.7548	Down	0	0			Unigene95863_All	-4.2811	Down	0	0			Unigene53257_All	7.3195	Up	0	0
Unigene6478_All	-4.6786	Down	0	0			Unigene96131_All	-6.2964	Down	0	0			Unigene5343_All	3.1842	Up	0	0
Unigene64841_All	14.1165	Up	0	0			Unigene961_All	-3.0428	Down	0	0			Unigene5351_All	-3.7884	Down	0	0
Unigene64935_All	6.9957	Up	0	0			Unigene96238_All	-4.8638	Down	0	0			Unigene53808_All	-9.0174	Down	0	0
Unigene64947_All	13.9305	Up	0	0			Unigene96428_All	-4.1573	Down	0	0			Unigene53865_All	-3.4146	Down	0	0
Unigene6496_All	-2.7682	Down	0	0			Unigene9695_All	-14.7154	Down	0	0			Unigene5420_All	-3.7537	Down	0	0
Unigene64980_All	14.0661	Up	0	0			Unigene9697_All	-4.8097	Down	0	0			Unigene5447_All	6.3975	Up	0	0
Unigene65108_All	8.6167	Up	0	0			Unigene97403_All	4.3932	Up	0	0			Unigene54534_All	9.5418	Up	0	0
Unigene6511_All	-6.5121	Down	0	0			Unigene9740_All	-4.1679	Down	0	0			Unigene54679_All	-6.7685	Down	0	0
Unigene65163_All	14.1985	Up	0	0			Unigene9743_All	-5.1395	Down	0	0			Unigene5482_All	-4.6853	Down	0	0
Unigene65257_All	14.3326	Up	0	0			Unigene9750_All	-20.2351	Down	0	0			Unigene54958_All	8.8681	Up	0	0
Unigene65260_All	14.6014	Up	0	0			Unigene97748_All	-4.4718	Down	0	0			Unigene5496_All	-4.5751	Down	0	0
Unigene65446_All	-8.2025	Down	0	0			Unigene97924_All	-2.4249	Down	0	0			Unigene55107_All	10.362	Up	0	0
Unigene6544_All	3.8338	Up	0	0			Unigene98071_All	-7.4725	Down	0	0			Unigene5546_All	2.8307	Up	0	0
Unigene65672_All	-7.4285	Down	0	0			Unigene98131_All	-4.5706	Down	0	0			Unigene5553_All	-5.7781	Down	0	0
Unigene6570_All	-5.535	Down	0	0			Unigene98198_All	7.5801	Up	0	0			Unigene5554_All	5.0475	Up	0	0
Unigene6577_All	3.6172	Up	0	0			Unigene98272_All	-9.8224	Down	0	0			Unigene5602_All	-2.3096	Down	0	0
Unigene65_All	-5.4422	Down	0	0			Unigene9866_All	-2.0065	Down	0	0			Unigene56190_All	-18.3263	Down	0	0
Unigene6609_All	-6.3055	Down	0	0			Unigene98788_All	-3.0886	Down	0	0			Unigene56337_All	3.4252	Up	0	0
Unigene66490_All	18.5287	Up	0	0			Unigene9902_All	-6.0552	Down	0	0			Unigene56380_All	-9.9397	Down	0	0
Unigene66733_All	-6.2784	Down	0	0			Unigene99255_All	-3.0286	Down	0	0			Unigene5688_All	-6.5925	Down	0	0
Unigene6683_All	-8.3436	Down	0	0			Unigene99601_All	-5.6402	Down	0	0			Unigene57234_All	-14.8179	Down	0	0
Unigene6698_All	-9.4535	Down	0	0			Unigene49349_All	-16.3	Down	#NUM!	1.1775e-306			Unigene5736_All	7.8224	Up	0	0
Unigene6710_All	-2.6824	Down	0	0			Unigene12768_All	-5.1148	Down	8e-308	4.7065e-306			Unigene5750_All	6.38	Up	0	0
Unigene6726_All	-2.2949	Down	0	0			Unigene28013_All	-1.2516	Down	1.4e-307	8.2306e-306			Unigene57529_All	7.258	Up	0	0
Unigene67407_All	-3.2898	Down	0	0			Unigene5261_All	-3.9609	Down	1.8e-307	1.0575e-305			Unigene57671_All	-14.1828	Down	0	0
Unigene6740_All	3.0282	Up	0	0			Unigene6182_All	-7.354	Down	2e-307	1.1741e-305			Unigene5774_All	-5.4743	Down	0	0
Unigene67514_All	-10.41	Down	0	0			Unigene2791_All	-6.2925	Down	6e-307	3.5199e-305			Unigene5795_All	-18.1083	Down	0	0
Unigene6751_All	6.4886	Up	0	0			Unigene23997_All	-1.1106	Down	1.6e-306	9.3798e-305			Unigene58472_All	4.9302	Up	0	0
Unigene675_All	1.7982	Up	0	0			Unigene7123_All	-6.6452	Down	4e-306	2.3433e-304			Unigene58611_All	7.6102	Up	0	0
Unigene6790_All	-1.1246	Down	0	0			Unigene17848_All	-7.1344	Down	6e-306	3.5125e-304			Unigene5913_All	1.4684	Up	0	0
Unigene68015_All	18.6121	Up	0	0			Unigene16340_All	1.3017	Up	8e-306	4.68e-304			Unigene5914_All	-2.2663	Down	0	0
Unigene68070_All	18.2804	Up	0	0			Unigene14919_All	-6.643	Down	1.2e-305	7.0151e-304			Unigene5916_All	-5.5745	Down	0	0
Unigene6807_All	-4.3435	Down	0	0			Unigene23154_All	-2.5907	Down	1.2e-305	7.0101e-304			Unigene5932_All	-5.965	Down	0	0
Unigene6808_All	-5.9583	Down	0	0			Unigene49256_All	-16.439	Down	1.6e-305	9.3403e-304			Unigene59340_All	7.7581	Up	0	0
Unigene681_All	-2.9517	Down	0	0			Unigene21530_All	-7.5992	Down	2e-305	1.1667e-303			Unigene59472_All	-6.3864	Down	0	0
Unigene6820_All	-6.2064	Down	0	0			Unigene7575_All	-5.5282	Down	4e-305	2.3318e-303			Unigene6010_All	-1.6086	Down	0	0
Unigene68293_All	18.3996	Up	0	0			Unigene6161_All	-4.0989	Down	6e-305	3.4952e-303			Unigene6013_All	-1.4116	Down	0	0
Unigene68362_All	18.4213	Up	0	0			Unigene28785_All	1.9913	Up	1.8e-304	1.0478e-302			Unigene60305_All	5.9183	Up	0	0
Unigene68374_All	-7.7267	Down	0	0			Unigene17684_All	-4.476	Down	2e-304	1.1634e-302			Unigene606_All	-3.6055	Down	0	0
Unigene6859_All	-4.3623	Down	0	0			Unigene6228_All	-6.7802	Down	4e-304	2.3253e-302			Unigene6084_All	-17.0901	Down	0	0
Unigene68605_All	-9.4049	Down	0	0			Unigene16495_All	-5.8426	Down	2.2379e-303	1.3e-301			Unigene6109_All	1.2161	Up	0	0
Unigene6866_All	-3.5238	Down	0	0			Unigene26406_All	-3.0053	Down	2.2528e-303	1.3078e-301			Unigene6111_All	-3.2702	Down	0	0
Unigene68767_All	18.0313	Up	0	0			Unigene49049_All	-16.7031	Down	3.9528e-303	2.293e-301			Unigene6119_All	10.177	Up	0	0
Unigene6877_All	1.7241	Up	0	0			Unigene18594_All	-6.5013	Down	6.3487e-303	3.6803e-301			Unigene6138_All	-2.1574	Down	0	0
Unigene6897_All	-3.607	Down	0	0			Unigene11988_All	-4.91	Down	1.5747e-302	9.1154e-301			Unigene6145_All	1.4589	Up	0	0
Unigene6906_All	-11.4771	Down	0	0			Unigene99012_All	-5.1318	Down	3.324e-302	1.9229e-300			Unigene6158_All	-5.3839	Down	0	0
Unigene69080_All	-5.1881	Down	0	0			Unigene1172_All	-2.6833	Down	4.9477e-302	2.8602e-300			Unigene615_All	-2.1643	Down	0	0
Unigene6918_All	-4.3872	Down	0	0			Unigene12292_All	-3.3313	Down	5.6276e-302	3.2509e-300			Unigene6161_All	-4.9097	Down	0	0
Unigene6926_All	-5.4185	Down	0	0			Unigene49450_All	-8.8735	Down	1.5873e-301	9.1632e-300			Unigene6179_All	-6.4134	Down	0	0
Unigene6950_All	-2.4332	Down	0	0			Unigene8153_All	-4.94	Down	1.6684e-301	9.6247e-300			Unigene6197_All	-9.9625	Down	0	0
Unigene69563_All	18.7086	Up	0	0			Unigene51186_All	2.8837	Up	3.345e-301	1.9283e-299			Unigene6201_All	6.6062	Up	0	0
Unigene6967_All	-4.1116	Down	0	0			Unigene7214_All	-16.5428	Down	5.4575e-301	3.1439e-299			Unigene6207_All	-7.5458	Down	0	0
Unigene6974_All	-5.7302	Down	0	0			Unigene2405_All	1.8356	Up	1.0006e-300	5.76e-299			Unigene62236_All	-14.5666	Down	0	0
Unigene6986_All	-4.95	Down	0	0			Unigene7505_All	-2.1785	Down	1.0183e-300	5.8581e-299			Unigene62347_All	6.743	Up	0	0
Unigene6995_All	4.7851	Up	0	0			Unigene6918_All	-3.3765	Down	4.2647e-300	2.4517e-298			Unigene624_All	-3.8971	Down	0	0
Unigene69969_All	-4.8081	Down	0	0			Unigene7998_All	1.6362	Up	5.6482e-300	3.2448e-298			Unigene6263_All	7.5725	Up	0	0
Unigene6998_All	-3.7057	Down	0	0			Unigene7666_All	-7.3209	Down	5.67e-300	3.255e-298			Unigene6295_All	6.058	Up	0	0
Unigene7007_All	-5.2075	Down	0	0			Unigene7780_All	-5.5634	Down	8e-300	4.5895e-298			Unigene6322_All	-4.5141	Down	0	0
Unigene7017_All	1.884	Up	0	0			Unigene20881_All	1.9031	Up	8e-300	4.5863e-298			Unigene6349_All	11.3691	Up	0	0
Unigene70198_All	-2.1322	Down	0	0			Unigene9228_All	-4.4347	Down	9e-300	5.1561e-298			Unigene6350_All	-3.0302	Down	0	0
Unigene7022_All	5.1742	Up	0	0			Unigene7803_All	-6.6164	Down	1.0136e-299	5.8027e-298			Unigene6361_All	-2.6936	Down	0	0
Unigene7027_All	3.9424	Up	0	0			Unigene26657_All	-2.2186	Down	2.7189e-299	1.5555e-297			Unigene63672_All	-19.9491	Down	0	0
Unigene7049_All	-7.5146	Down	0	0			Unigene8277_All	-4.7685	Down	3.2231e-299	1.8427e-297			Unigene6368_All	3.0618	Up	0	0
Unigene7052_All	-4.7889	Down	0	0			Unigene1117_All	-4.0448	Down	6.0724e-299	3.4693e-297			Unigene6392_All	-9.6421	Down	0	0
Unigene7060_All	-5.6639	Down	0	0			Unigene20106_All	-4.8293	Down	6.3161e-299	3.6061e-297			Unigene64123_All	12.4719	Up	0	0
Unigene7070_All	2.5263	Up	0	0			Unigene6190_All	-3.0618	Down	6.9918e-299	3.9891e-297			Unigene6424_All	-3.1284	Down	0	0
Unigene7073_All	3.567	Up	0	0			Unigene49516_All	-15.7359	Down	7.535e-299	4.296e-297			Unigene6429_All	3.8294	Up	0	0
Unigene7077_All	-5.5559	Down	0	0			Unigene8248_All	-3.1512	Down	7.6291e-299	4.3467e-297			Unigene6431_All	-8.2407	Down	0	0
Unigene7079_All	7.0411	Up	0	0			Unigene3689_All	-5.6192	Down	1.068e-298	6.0809e-297			Unigene6434_All	3.812	Up	0	0
Unigene7097_All	-5.1127	Down	0	0			Unigene29074_All	-1.2674	Down	1.5675e-298	8.9188e-297			Unigene6452_All	3.2821	Up	0	0
Unigene7110_All	-2.8094	Down	0	0			Unigene25876_All	-3.8224	Down	2.5613e-298	1.4563e-296			Unigene64947_All	-13.9305	Down	0	0
Unigene7123_All	-4.1588	Down	0	0			Unigene24674_All	-1.5943	Down	2.8704e-298	1.631e-296			Unigene64980_All	-14.0661	Down	0	0
Unigene7148_All	-3.8687	Down	0	0			Unigene29703_All	-9.8467	Down	2.9139e-298	1.6545e-296			Unigene6511_All	7.2518	Up	0	0
Unigene7157_All	-5.3927	Down	0	0			Unigene45610_All	-17.7695	Down	3.8945e-298	2.2098e-296			Unigene6513_All	1.8297	Up	0	0
Unigene7174_All	-4.6272	Down	0	0			Unigene21638_All	-4.3424	Down	4.9926e-298	2.831e-296			Unigene65184_All	-9.0129	Down	0	0
Unigene7214_All	-5.4198	Down	0	0			Unigene7881_All	-4.2821	Down	6.4141e-298	3.6345e-296			Unigene65260_All	-14.6014	Down	0	0
Unigene72220_All	-2.8148	Down	0	0			Unigene863_All	-8.8553	Down	9e-298	5.0963e-296			Unigene6544_All	-4.1035	Down	0	0
Unigene7222_All	3.6788	Up	0	0			Unigene7731_All	-14.643	Down	1.1642e-297	6.5878e-296			Unigene65655_All	5.6451	Up	0	0
Unigene7240_All	-4.0596	Down	0	0			Unigene6646_All	2.7336	Up	1.954e-297	1.105e-295			Unigene6565_All	1.7608	Up	0	0
Unigene72474_All	-7.0844	Down	0	0			Unigene19012_All	-2.2784	Down	2.9906e-297	1.69e-295			Unigene6567_All	9.2414	Up	0	0
Unigene7247_All	-5.2414	Down	0	0			Unigene10037_All	-14.7041	Down	6.0171e-297	3.398e-295			Unigene6570_All	7.5946	Up	0	0
Unigene72546_All	-5.0784	Down	0	0			Unigene7965_All	2.4182	Up	7.0658e-297	3.9875e-295			Unigene6577_All	-5.3091	Down	0	0
Unigene7256_All	-3.0616	Down	0	0			Unigene48925_All	-8.2764	Down	1.1598e-296	6.5406e-295			Unigene6596_All	7.8015	Up	0	0
Unigene725_All	2.475	Up	0	0			Unigene21947_All	-2.9451	Down	1.3039e-296	7.3481e-295			Unigene65_All	6.6975	Up	0	0
Unigene7265_All	-5.9714	Down	0	0			Unigene2163_All	-6.2465	Down	1.5067e-296	8.4855e-295			Unigene6643_All	7.6739	Up	0	0
Unigene72807_All	-7.5586	Down	0	0			Unigene8049_All	-2.7097	Down	1.7227e-296	9.6953e-295			Unigene66490_All	-18.5287	Down	0	0
Unigene73208_All	-7.3032	Down	0	0			Unigene13121_All	-6.2457	Down	2.5803e-296	1.4512e-294			Unigene6672_All	1.257	Up	0	0
Unigene7320_All	-4.1179	Down	0	0			Unigene2666_All	1.7419	Up	3.0194e-296	1.697e-294			Unigene66955_All	8.0273	Up	0	0
Unigene73283_All	17.9469	Up	0	0			Unigene7438_All	-16.3305	Down	3.1099e-296	1.7467e-294			Unigene6705_All	-5.741	Down	0	0
Unigene73316_All	17.9544	Up	0	0			Unigene48392_All	-17.1074	Down	5.377e-296	3.018e-294			Unigene6716_All	-4.6346	Down	0	0
Unigene7334_All	3.2833	Up	0	0			Unigene18343_All	-2.7684	Down	7.5897e-296	4.2571e-294			Unigene67176_All	4.5053	Up	0	0
Unigene7341_All	-6.6435	Down	0	0			Unigene49043_All	-16.6761	Down	9e-296	5.0447e-294			Unigene6727_All	9.1446	Up	0	0
Unigene7352_All	-3.9037	Down	0	0			Unigene27250_All	3.7855	Up	1.8423e-295	1.0319e-293			Unigene6740_All	-2.6984	Down	0	0
Unigene7375_All	-8.6628	Down	0	0			Unigene5110_All	1.7851	Up	3.2023e-295	1.7926e-293			Unigene6742_All	7.7636	Up	0	0
Unigene73814_All	18.9334	Up	0	0			Unigene25429_All	-4.3096	Down	5.9727e-295	3.3411e-293			Unigene6751_All	-8.3544	Down	0	0
Unigene7383_All	2.99	Up	0	0			Unigene18922_All	-7.5506	Down	7.3887e-295	4.1304e-293			Unigene67599_All	5.4253	Up	0	0
Unigene73_All	-14.2739	Down	0	0			Unigene49569_All	-15.3936	Down	8.3077e-295	4.641e-293			Unigene675_All	-7.3464	Down	0	0
Unigene74001_All	-4.9061	Down	0	0			Unigene25465_All	4.1352	Up	9e-295	5.0244e-293			Unigene6768_All	8.3064	Up	0	0
Unigene7425_All	2.8184	Up	0	0			Unigene21171_All	-4.5301	Down	2.2627e-294	1.2624e-292			Unigene6790_All	-2.4139	Down	0	0
Unigene74325_All	-8.4617	Down	0	0			Unigene21321_All	3.7906	Up	2.9128e-294	1.6239e-292			Unigene6795_All	-6.1336	Down	0	0
Unigene74341_All	-7.5394	Down	0	0			Unigene4127_All	-7.5473	Down	3.7747e-294	2.103e-292			Unigene6796_All	-3.5911	Down	0	0
Unigene7438_All	-6.4748	Down	0	0			Unigene21399_All	-3.5871	Down	4.7074e-294	2.6209e-292			Unigene67970_All	4.958	Up	0	0
Unigene74399_All	18.402	Up	0	0			Unigene6087_All	-2.9647	Down	5.4131e-294	3.0119e-292			Unigene6798_All	-4.6062	Down	0	0
Unigene74424_All	-3.4765	Down	0	0			Unigene9114_All	-4.5283	Down	6.3571e-294	3.5347e-292			Unigene68015_All	-18.6121	Down	0	0
Unigene74426_All	-7.3621	Down	0	0			Unigene59228_All	-2.2018	Down	9.5684e-294	5.3167e-292			Unigene6820_All	10.9172	Up	0	0
Unigene74456_All	18.1321	Up	0	0			Unigene6954_All	4.8189	Up	3.0726e-293	1.7061e-291			Unigene68293_All	-7.8688	Down	0	0
Unigene74506_All	19.0054	Up	0	0			Unigene2540_All	-4.3024	Down	3.5725e-293	1.9824e-291			Unigene68362_All	-8.8974	Down	0	0
Unigene7454_All	-4.3919	Down	0	0			Unigene21865_All	1.6308	Up	3.6255e-293	2.0105e-291			Unigene6851_All	4.9858	Up	0	0
Unigene74673_All	-5.5289	Down	0	0			Unigene24629_All	-2.7937	Down	4.3036e-293	2.3849e-291			Unigene68537_All	11.612	Up	0	0
Unigene7467_All	-3.6057	Down	0	0			Unigene4181_All	-5.2678	Down	7.568e-293	4.1912e-291			Unigene6873_All	7.9077	Up	0	0
Unigene7480_All	1.5792	Up	0	0			Unigene49168_All	-16.5275	Down	1.147e-292	6.348e-291			Unigene68746_All	3.6448	Up	0	0
Unigene7483_All	2.3309	Up	0	0			Unigene93234_All	1.4776	Up	1.7118e-292	9.4671e-291			Unigene6877_All	-4.5504	Down	0	0
Unigene7498_All	-1.612	Down	0	0			Unigene12823_All	-7.0722	Down	2.0276e-292	1.1206e-290			Unigene69363_All	3.7591	Up	0	0
Unigene7499_All	5.0198	Up	0	0			Unigene24040_All	6.8328	Up	3.4113e-292	1.8841e-290			Unigene6954_All	16.7895	Up	0	0
Unigene75077_All	17.871	Up	0	0			Unigene8177_All	-15.1938	Down	3.4289e-292	1.8926e-290			Unigene69563_All	-18.7086	Down	0	0
Unigene7508_All	-2.892	Down	0	0			Unigene4593_All	2.795	Up	3.8459e-292	2.1214e-290			Unigene6967_All	5.8667	Up	0	0
Unigene7519_All	2.4122	Up	0	0			Unigene18492_All	1.3662	Up	3.9531e-292	2.1791e-290			Unigene6982_All	3.3338	Up	0	0
Unigene75201_All	-3.8627	Down	0	0			Unigene28369_All	10.0693	Up	7.9087e-292	4.3566e-290			Unigene6986_All	6.8316	Up	0	0
Unigene75206_All	18.429	Up	0	0			Unigene7799_All	-4.1131	Down	8.235e-292	4.5334e-290			Unigene6995_All	-7.9438	Down	0	0
Unigene7532_All	2.313	Up	0	0			Unigene24378_All	-7.2821	Down	1.0145e-291	5.5809e-290			Unigene7007_All	6.2704	Up	0	0
Unigene75338_All	18.0902	Up	0	0			Unigene3793_All	-2.5803	Down	1.37e-291	7.5316e-290			Unigene7017_All	-3.4206	Down	0	0
Unigene7534_All	-5.2926	Down	0	0			Unigene28730_All	-2.3057	Down	2.8202e-291	1.5494e-289			Unigene7022_All	-8.2065	Down	0	0
Unigene75375_All	-6.116	Down	0	0			Unigene7581_All	-6.7206	Down	3.8141e-291	2.0941e-289			Unigene7027_All	-6.329	Down	0	0
Unigene7549_All	-4.5248	Down	0	0			Unigene6260_All	-7.2752	Down	2.635e-290	1.4458e-288			Unigene7045_All	4.2439	Up	0	0
Unigene7560_All	1.9043	Up	0	0			Unigene13110_All	-15.6468	Down	4.7341e-290	2.5958e-288			Unigene7049_All	6.6593	Up	0	0
Unigene7569_All	-2.1867	Down	0	0			Unigene9620_All	-3.1382	Down	6.9814e-290	3.8255e-288			Unigene7053_All	-7.1248	Down	0	0
Unigene7573_All	-5.7561	Down	0	0			Unigene41218_All	-6.8748	Down	1.2134e-289	6.6443e-288			Unigene7060_All	8.154	Up	0	0
Unigene75778_All	-6.8583	Down	0	0			Unigene16654_All	-2.1331	Down	1.3918e-289	7.6164e-288			Unigene7070_All	-4.4	Down	0	0
Unigene75835_All	-7.6349	Down	0	0			Unigene49491_All	-15.7736	Down	1.4152e-289	7.7393e-288			Unigene7073_All	-6.5335	Down	0	0
Unigene7583_All	1.5693	Up	0	0			Unigene49403_All	-8.815	Down	1.9626e-289	1.0726e-287			Unigene7077_All	5.9162	Up	0	0
Unigene7592_All	-3.9436	Down	0	0			Unigene23949_All	2.9725	Up	5.8516e-289	3.1959e-287			Unigene7079_All	-10.1699	Down	0	0
Unigene7593_All	3.9366	Up	0	0			Unigene44663_All	-17.8301	Down	2.1865e-288	1.1934e-286			Unigene7080_All	-5.8704	Down	0	0
Unigene75962_All	7.0582	Up	0	0			Unigene18443_All	1.4909	Up	3.1015e-288	1.6917e-286			Unigene7097_All	6.3846	Up	0	0
Unigene7608_All	-3.3913	Down	0	0			Unigene21620_All	-3.1936	Down	5.5008e-288	2.9984e-286			Unigene7110_All	-3.2244	Down	0	0
Unigene76200_All	-7.0704	Down	0	0			Unigene93316_All	6.6831	Up	5.827e-288	3.1741e-286			Unigene7112_All	-9.7656	Down	0	0
Unigene7625_All	-15.6556	Down	0	0			Unigene8296_All	1.1869	Up	7.0463e-288	3.8357e-286			Unigene7113_All	-4.4566	Down	0	0
Unigene76271_All	18.2345	Up	0	0			Unigene22356_All	-3.4618	Down	1.1202e-287	6.0941e-286			Unigene7116_All	7.7124	Up	0	0
Unigene7641_All	4.1947	Up	0	0			Unigene27269_All	-4.7811	Down	1.3553e-287	7.3684e-286			Unigene7129_All	-2.8376	Down	0	0
Unigene7645_All	-4.4491	Down	0	0			Unigene7684_All	-6.8624	Down	4.6775e-287	2.5413e-285			Unigene7132_All	1.8828	Up	0	0
Unigene76481_All	18.006	Up	0	0			Unigene36551_All	1.6497	Up	6.3218e-287	3.4323e-285			Unigene7133_All	-7.0318	Down	0	0
Unigene7650_All	-5.2173	Down	0	0			Unigene8085_All	-5.195	Down	6.4044e-287	3.475e-285			Unigene7148_All	3.3719	Up	0	0
Unigene7651_All	2.5091	Up	0	0			Unigene6420_All	-5.3925	Down	7.9281e-287	4.2989e-285			Unigene7164_All	10.0872	Up	0	0
Unigene7657_All	2.0157	Up	0	0			Unigene20849_All	1.0625	Up	1.1903e-286	6.4499e-285			Unigene7200_All	2.0308	Up	0	0
Unigene76606_All	17.7481	Up	0	0			Unigene28740_All	-1.9848	Down	1.3929e-286	7.5427e-285			Unigene7222_All	-5.2022	Down	0	0
Unigene7666_All	-4.9991	Down	0	0			Unigene3817_All	-7.5098	Down	2.331e-286	1.2615e-284			Unigene7243_All	-7.5636	Down	0	0
Unigene7669_All	-1.6269	Down	0	0			Unigene6613_All	-5.3894	Down	3.8917e-286	2.1047e-284			Unigene7250_All	-3.0829	Down	0	0
Unigene7672_All	-3.9443	Down	0	0			Unigene7007_All	1.0628	Up	5.7054e-286	3.0836e-284			Unigene7258_All	7.4059	Up	0	0
Unigene76767_All	17.969	Up	0	0			Unigene21000_All	-1.9052	Down	1.1031e-285	5.958e-284			Unigene725_All	-5.255	Down	0	0
Unigene7688_All	3.5915	Up	0	0			Unigene7006_All	-16.6124	Down	1.5603e-285	8.4166e-284			Unigene7265_All	6.2983	Up	0	0
Unigene76961_All	17.79	Up	0	0			Unigene7956_All	-6.8544	Down	2.0679e-285	1.1148e-283			Unigene7318_All	6.9174	Up	0	0
Unigene76969_All	-6.6012	Down	0	0			Unigene9119_All	3.0657	Up	6.3322e-285	3.4113e-283			Unigene73208_All	8.8625	Up	0	0
Unigene7696_All	-5.2857	Down	0	0			Unigene3583_All	1.9462	Up	8.7e-285	4.6838e-283			Unigene7334_All	-16.2886	Down	0	0
Unigene76992_All	-4.5701	Down	0	0			Unigene16886_All	-2.0949	Down	3.1597e-283	1.7e-281			Unigene7341_All	8.273	Up	0	0
Unigene77029_All	18.0822	Up	0	0			Unigene24190_All	-1.9488	Down	4.1762e-283	2.2454e-281			Unigene7343_All	8.4259	Up	0	0
Unigene7714_All	-3.7301	Down	0	0			Unigene95435_All	6.9318	Up	9.0112e-283	4.8419e-281			Unigene73772_All	11.0092	Up	0	0
Unigene7722_All	-2.8109	Down	0	0			Unigene55458_All	-4.7909	Down	1.837e-282	9.8641e-281			Unigene73814_All	-18.9334	Down	0	0
Unigene7728_All	-4.2575	Down	0	0			Unigene49260_All	-16.3237	Down	1.9251e-282	1.0331e-280			Unigene7383_All	-8.938	Down	0	0
Unigene7733_All	2.2024	Up	0	0			Unigene49528_All	-15.6052	Down	1.9251e-282	1.0324e-280			Unigene739_All	-8.7948	Down	0	0
Unigene7749_All	-5.1597	Down	0	0			Unigene7720_All	-4.109	Down	2.0826e-282	1.1162e-280			Unigene73_All	17.4454	Up	0	0
Unigene7776_All	-16.644	Down	0	0			Unigene49502_All	-15.7038	Down	3.3285e-282	1.7827e-280			Unigene7425_All	-4.6414	Down	0	0
Unigene7787_All	-2.958	Down	0	0			Unigene6090_All	-16.99	Down	3.3285e-282	1.7816e-280			Unigene74317_All	3.7405	Up	0	0
Unigene7790_All	-3.0173	Down	0	0			Unigene8154_All	-5.6079	Down	4.2421e-282	2.2691e-280			Unigene74341_All	10.7441	Up	0	0
Unigene7795_All	4.3661	Up	0	0			Unigene10953_All	-5.3181	Down	5.3117e-282	2.8394e-280			Unigene74399_All	-10.0698	Down	0	0
Unigene7797_All	2.276	Up	0	0			Unigene23884_All	-2.4419	Down	8.742e-282	4.6701e-280			Unigene74424_All	2.5033	Up	0	0
Unigene7799_All	-6.873	Down	0	0			Unigene23990_All	4.3615	Up	1.6877e-281	9.0101e-280			Unigene74426_All	12.1862	Up	0	0
Unigene78050_All	17.8605	Up	0	0			Unigene22389_All	-3.846	Down	2.6159e-281	1.3957e-279			Unigene7445_All	-3.554	Down	0	0
Unigene7808_All	-2.53	Down	0	0			Unigene484_All	-14.3488	Down	2.9744e-281	1.5859e-279			Unigene74506_All	-19.0054	Down	0	0
Unigene78099_All	-6.7815	Down	0	0			Unigene5716_All	-8.1998	Down	4.8914e-281	2.6063e-279			Unigene7459_All	17.4715	Up	0	0
Unigene7815_All	4.2395	Up	0	0			Unigene28368_All	-4.5757	Down	9.3922e-281	5.0013e-279			Unigene7466_All	1.3684	Up	0	0
Unigene7829_All	-2.3785	Down	0	0			Unigene35902_All	-14.4692	Down	1.5373e-280	8.1809e-279			Unigene7470_All	3.9061	Up	0	0
Unigene78344_All	-3.556	Down	0	0			Unigene9589_All	2.6914	Up	1.6557e-280	8.8052e-279			Unigene7480_All	-4.1606	Down	0	0
Unigene78389_All	18.3411	Up	0	0			Unigene23887_All	1.6882	Up	3.1098e-280	1.6528e-278			Unigene7483_All	-17.4398	Down	0	0
Unigene7838_All	-15.9557	Down	0	0			Unigene5965_All	-6.1678	Down	9.8276e-280	5.2198e-278			Unigene7497_All	1.9297	Up	0	0
Unigene7848_All	-4.0227	Down	0	0			Unigene13087_All	-7.0101	Down	1.0433e-279	5.5376e-278			Unigene7498_All	-5.6557	Down	0	0
Unigene78546_All	17.7024	Up	0	0			Unigene72807_All	-18.1245	Down	4.1067e-279	2.1784e-277			Unigene7499_All	-6.5637	Down	0	0
Unigene7857_All	-1.606	Down	0	0			Unigene9462_All	-9.7527	Down	4.9728e-279	2.6362e-277			Unigene7505_All	-2.8707	Down	0	0
Unigene78606_All	-6.4847	Down	0	0			Unigene47680_All	5.5004	Up	6.1786e-279	3.2733e-277			Unigene750_All	-5.0623	Down	0	0
Unigene7870_All	-2.8168	Down	0	0			Unigene49467_All	-15.8649	Down	7.1003e-279	3.7592e-277			Unigene7519_All	-4.4764	Down	0	0
Unigene78760_All	17.6102	Up	0	0			Unigene8037_All	-2.5339	Down	1.2345e-278	6.5317e-277			Unigene751_All	3.0713	Up	0	0
Unigene7882_All	2.2145	Up	0	0			Unigene8263_All	-6.063	Down	1.3137e-278	6.9463e-277			Unigene75201_All	8.0662	Up	0	0
Unigene7889_All	-2.2483	Down	0	0			Unigene25187_All	-2.5333	Down	1.896e-278	1.0019e-276			Unigene75206_All	-18.429	Down	0	0
Unigene7904_All	-5.9435	Down	0	0			Unigene21911_All	2.1821	Up	2.0541e-278	1.0848e-276			Unigene7521_All	7.2627	Up	0	0
Unigene7905_All	-4.3073	Down	0	0			Unigene6905_All	-6.386	Down	2.4607e-278	1.2986e-276			Unigene7526_All	-4.9698	Down	0	0
Unigene79172_All	17.7364	Up	0	0			Unigene13181_All	-4.5903	Down	7.3853e-278	3.8952e-276			Unigene7530_All	6.1185	Up	0	0
Unigene7917_All	-4.9186	Down	0	0			Unigene5351_All	-3.4965	Down	9.5189e-278	5.0174e-276			Unigene7532_All	-5.3748	Down	0	0
Unigene7930_All	-2.6261	Down	0	0			Unigene95139_All	8.4352	Up	1.3957e-277	7.3521e-276			Unigene75375_All	7.0842	Up	0	0
Unigene7941_All	-3.5592	Down	0	0			Unigene8163_All	-15.1537	Down	1.8967e-277	9.9849e-276			Unigene7554_All	-2.3449	Down	0	0
Unigene79465_All	17.7896	Up	0	0			Unigene29011_All	-1.888	Down	2.1492e-277	1.1307e-275			Unigene7560_All	-1.3994	Down	0	0
Unigene7950_All	-4.0725	Down	0	0			Unigene23908_All	1.132	Up	2.5416e-277	1.3363e-275			Unigene75628_All	11.2767	Up	0	0
Unigene7951_All	3.375	Up	0	0			Unigene93242_All	-17.7865	Down	5.67e-277	2.9792e-275			Unigene7569_All	-7.1942	Down	0	0
Unigene7970_All	-3.1911	Down	0	0			Unigene28858_All	-1.6511	Down	1.1641e-276	6.1128e-275			Unigene7572_All	17.2954	Up	0	0
Unigene7977_All	2.8689	Up	0	0			Unigene8297_All	-6.8105	Down	1.7641e-276	9.2572e-275			Unigene7573_All	7.228	Up	0	0
Unigene79815_All	-8.3241	Down	0	0			Unigene2731_All	-4.4058	Down	1.7855e-276	9.3639e-275			Unigene75778_All	11.0435	Up	0	0
Unigene7983_All	-1.2223	Down	0	0			Unigene1341_All	-3.749	Down	2.1126e-276	1.1072e-274			Unigene7586_All	8.8192	Up	0	0
Unigene79883_All	-8.1437	Down	0	0			Unigene3999_All	-5.8694	Down	2.8164e-275	1.4752e-273			Unigene7593_All	-5.5201	Down	0	0
Unigene7989_All	-2.9485	Down	0	0			Unigene24825_All	-1.6399	Down	2.8738e-275	1.5043e-273			Unigene75962_All	-10.6898	Down	0	0
Unigene7993_All	-5.9748	Down	0	0			Unigene21741_All	-8.7438	Down	3.2888e-275	1.7204e-273			Unigene76200_All	8.9688	Up	0	0
Unigene7995_All	-2.3975	Down	0	0			Unigene28827_All	-3.3633	Down	4.8726e-275	2.5473e-273			Unigene76271_All	-18.2345	Down	0	0
Unigene79993_All	-7.9809	Down	0	0			Unigene16371_All	-2.0244	Down	6.6452e-275	3.4718e-273			Unigene7641_All	-6.4077	Down	0	0
Unigene8001_All	-3.3685	Down	0	0			Unigene48341_All	-5.2838	Down	1.2032e-274	6.2824e-273			Unigene7645_All	6.6601	Up	0	0
Unigene8003_All	-3.6706	Down	0	0			Unigene4864_All	-6.0426	Down	2.0582e-274	1.074e-272			Unigene7650_All	4.217	Up	0	0
Unigene80065_All	-3.2586	Down	0	0			Unigene1214_All	1.6174	Up	2.4299e-274	1.2671e-272			Unigene7651_All	-4.8906	Down	0	0
Unigene80070_All	-4.1602	Down	0	0			Unigene1264_All	-2.8033	Down	3.354e-274	1.7479e-272			Unigene7656_All	-4.6783	Down	0	0
Unigene8008_All	3.1616	Up	0	0			Unigene24595_All	-3.3764	Down	3.7692e-274	1.963e-272			Unigene7669_All	-3.4593	Down	0	0
Unigene80157_All	17.6892	Up	0	0			Unigene20662_All	-1.4961	Down	9.9037e-274	5.1548e-272			Unigene7682_All	-4.6419	Down	0	0
Unigene8020_All	-3.0003	Down	0	0			Unigene26822_All	2.2216	Up	1.2449e-273	6.4755e-272			Unigene7688_All	-5.0989	Down	0	0
Unigene80226_All	18.232	Up	0	0			Unigene48897_All	-8.7352	Down	1.501e-273	7.8028e-272			Unigene76969_All	7.5969	Up	0	0
Unigene8029_All	-2.1788	Down	0	0			Unigene8230_All	-1.8958	Down	1.763e-273	9.1588e-272			Unigene77029_All	-18.0822	Down	0	0
Unigene80346_All	-2.5655	Down	0	0			Unigene10264_All	2.7224	Up	1.7765e-273	9.2232e-272			Unigene7703_All	3.0166	Up	0	0
Unigene8037_All	-4.8981	Down	0	0			Unigene5104_All	2.5904	Up	2.052e-273	1.0647e-271			Unigene77116_All	5.4567	Up	0	0
Unigene8038_All	-5.8045	Down	0	0			Unigene3091_All	-17.1485	Down	2.0912e-273	1.0844e-271			Unigene7720_All	-4.549	Down	0	0
Unigene8039_All	-2.6473	Down	0	0			Unigene8157_All	-3.365	Down	2.4083e-273	1.248e-271			Unigene7733_All	-11.9059	Down	0	0
Unigene80407_All	-5.4336	Down	0	0			Unigene26447_All	-3.4792	Down	2.506e-273	1.2978e-271			Unigene7735_All	-4.8203	Down	0	0
Unigene8040_All	-3.6241	Down	0	0			Unigene1467_All	-13.8856	Down	3.6157e-273	1.8714e-271			Unigene7736_All	-5.0342	Down	0	0
Unigene8052_All	-5.174	Down	0	0			Unigene16396_All	-5.6325	Down	3.8978e-273	2.0161e-271			Unigene7749_All	5.6013	Up	0	0
Unigene80567_All	-3.538	Down	0	0			Unigene20658_All	-4.4148	Down	4.1141e-273	2.1267e-271			Unigene7778_All	1.8903	Up	0	0
Unigene8061_All	-15.4446	Down	0	0			Unigene4450_All	4.1321	Up	4.3369e-273	2.2405e-271			Unigene7783_All	-4.7734	Down	0	0
Unigene8078_All	-4.9208	Down	0	0			Unigene6141_All	-6.242	Down	6.0445e-273	3.1207e-271			Unigene7788_All	-5.4323	Down	0	0
Unigene80854_All	17.9156	Up	0	0			Unigene3251_All	4.8104	Up	9.172e-273	4.7324e-271			Unigene7795_All	-17.7114	Down	0	0
Unigene8085_All	-6.3	Down	0	0			Unigene1528_All	-8.7299	Down	1.3322e-272	6.8694e-271			Unigene7797_All	-4.5893	Down	0	0
Unigene8086_All	-5.3032	Down	0	0			Unigene2692_All	-8.7291	Down	1.3322e-272	6.8651e-271			Unigene7815_All	-6.0703	Down	0	0
Unigene8087_All	2.3593	Up	0	0			Unigene26757_All	-2.0692	Down	1.9257e-272	9.911e-271			Unigene78344_All	8.9068	Up	0	0
Unigene8090_All	-6.088	Down	0	0			Unigene23308_All	-2.8999	Down	2.2961e-272	1.181e-270			Unigene7836_All	2.7054	Up	0	0
Unigene8091_All	-4.3968	Down	0	0			Unigene28042_All	-5.3801	Down	2.5525e-272	1.3121e-270			Unigene78389_All	-6.8456	Down	0	0
Unigene80993_All	-2.9528	Down	0	0			Unigene26991_All	-3.0798	Down	5.6527e-272	2.904e-270			Unigene7838_All	18.4387	Up	0	0
Unigene81072_All	17.6591	Up	0	0			Unigene22394_All	-6.0302	Down	7.5251e-272	3.8635e-270			Unigene7842_All	-5.2712	Down	0	0
Unigene8110_All	-5.5307	Down	0	0			Unigene24926_All	-3.2937	Down	2.3774e-271	1.2199e-269			Unigene7844_All	-3.1635	Down	0	0
Unigene81120_All	17.6831	Up	0	0			Unigene14313_All	-3.6237	Down	2.3789e-271	1.2198e-269			Unigene7876_All	11.5299	Up	0	0
Unigene81181_All	17.9272	Up	0	0			Unigene23631_All	1.2129	Up	6.6169e-271	3.3909e-269			Unigene7882_All	-5.5179	Down	0	0
Unigene8118_All	1.4654	Up	0	0			Unigene9959_All	-2.7353	Down	7.2602e-271	3.7183e-269			Unigene7896_All	-7.9684	Down	0	0
Unigene81204_All	17.536	Up	0	0			Unigene3380_All	-5.7671	Down	9.4545e-271	4.8391e-269			Unigene7910_All	-6.4901	Down	0	0
Unigene8126_All	-4.7783	Down	0	0			Unigene72220_All	-2.5293	Down	5.1585e-270	2.6387e-268			Unigene79442_All	7.1065	Up	0	0
Unigene8136_All	-6.2806	Down	0	0			Unigene5417_All	-3.675	Down	5.2104e-270	2.6636e-268			Unigene7947_All	-5.6891	Down	0	0
Unigene81423_All	-9.5429	Down	0	0			Unigene17976_All	-7.7363	Down	1.7812e-269	9.1001e-268			Unigene7951_All	-7.0414	Down	0	0
Unigene8145_All	-3.3407	Down	0	0			Unigene21621_All	-4.6386	Down	2.0806e-269	1.0623e-267			Unigene7962_All	-2.6526	Down	0	0
Unigene81491_All	17.9748	Up	0	0			Unigene21273_All	-6.0162	Down	4.699e-269	2.3977e-267			Unigene7965_All	6.8616	Up	0	0
Unigene8150_All	-2.2092	Down	0	0			Unigene3229_All	-5.6835	Down	4.872e-269	2.4845e-267			Unigene7978_All	-4.381	Down	0	0
Unigene8152_All	-2.5049	Down	0	0			Unigene9944_All	-2.6653	Down	6.1626e-269	3.1406e-267			Unigene7981_All	-6.6095	Down	0	0
Unigene8154_All	-3.6741	Down	0	0			Unigene49412_All	-15.9672	Down	1.1917e-268	6.0695e-267			Unigene7983_All	-6.6238	Down	0	0
Unigene81572_All	-7.1982	Down	0	0			Unigene24751_All	-4.0166	Down	1.4537e-268	7.3997e-267			Unigene7986_All	-1.9404	Down	0	0
Unigene8159_All	-3.8343	Down	0	0			Unigene19712_All	-2.0412	Down	3.7662e-268	1.9158e-266			Unigene79883_All	7.0802	Up	0	0
Unigene8161_All	-5.5106	Down	0	0			Unigene49224_All	-16.3185	Down	1.0649e-267	5.4138e-266			Unigene79993_All	12.5272	Up	0	0
Unigene8163_All	-5.38	Down	0	0			Unigene49554_All	-15.3599	Down	1.0649e-267	5.4105e-266			Unigene8002_All	-1.43	Down	0	0
Unigene81685_All	17.8112	Up	0	0			Unigene4434_All	-4.8251	Down	1.595e-267	8.0987e-266			Unigene80070_All	3.9304	Up	0	0
Unigene81744_All	9.0995	Up	0	0			Unigene22128_All	-6.2139	Down	2.4414e-267	1.2389e-265			Unigene8008_All	-7.1828	Down	0	0
Unigene8177_All	-4.2498	Down	0	0			Unigene20344_All	-2.092	Down	2.4438e-267	1.2394e-265			Unigene8013_All	3.5825	Up	0	0
Unigene8181_All	-3.4855	Down	0	0			Unigene15946_All	-5.5373	Down	2.6573e-267	1.3468e-265			Unigene8015_All	-6.2908	Down	0	0
Unigene8182_All	-2.2339	Down	0	0			Unigene12470_All	-16.3999	Down	3.1834e-267	1.6125e-265			Unigene80226_All	-9.1469	Down	0	0
Unigene81861_All	17.5102	Up	0	0			Unigene48782_All	-16.7297	Down	3.1834e-267	1.6115e-265			Unigene8024_All	-5.9576	Down	0	0
Unigene8187_All	-5.151	Down	0	0			Unigene16087_All	-3.3916	Down	3.8212e-267	1.9332e-265			Unigene80346_All	3.3503	Up	0	0
Unigene81894_All	-6.1447	Down	0	0			Unigene22672_All	-7.1586	Down	5.6518e-267	2.8576e-265			Unigene80407_All	7.4108	Up	0	0
Unigene8190_All	-2.7311	Down	0	0			Unigene24775_All	1.893	Up	6.4808e-267	3.2747e-265			Unigene8052_All	6.4575	Up	0	0
Unigene8194_All	3.2197	Up	0	0			Unigene7491_All	-5.5349	Down	7.7003e-267	3.8885e-265			Unigene8061_All	17.9691	Up	0	0
Unigene8200_All	1.3659	Up	0	0			Unigene49519_All	-15.5561	Down	9.5162e-267	4.8026e-265			Unigene8074_All	-7.3572	Down	0	0
Unigene82040_All	9.9992	Up	0	0			Unigene90921_All	-5.1477	Down	1.0521e-266	5.3066e-265			Unigene8084_All	-4.5051	Down	0	0
Unigene8205_All	-5.0902	Down	0	0			Unigene10874_All	-5.1956	Down	1.1919e-266	6.008e-265			Unigene80854_All	-17.9156	Down	0	0
Unigene8208_All	-5.8585	Down	0	0			Unigene20347_All	1.1114	Up	1.4552e-266	7.3309e-265			Unigene8087_All	-7.5448	Down	0	0
Unigene82208_All	17.6393	Up	0	0			Unigene21198_All	-6.598	Down	2.8639e-266	1.4418e-264			Unigene8089_All	-3.9251	Down	0	0
Unigene82225_All	-2.0531	Down	0	0			Unigene43523_All	-8.1213	Down	6.8758e-266	3.4596e-264			Unigene8090_All	6.0766	Up	0	0
Unigene8227_All	-3.4459	Down	0	0			Unigene102040_All	-5.743	Down	7.0338e-266	3.5369e-264			Unigene8107_All	-5.2575	Down	0	0
Unigene8231_All	-2.0832	Down	0	0			Unigene7362_All	-7.1526	Down	8.513e-266	4.2781e-264			Unigene8109_All	-5.4792	Down	0	0
Unigene82348_All	-8.1062	Down	0	0			Unigene1971_All	-8.6922	Down	9.9678e-266	5.0062e-264			Unigene81181_All	-17.9272	Down	0	0
Unigene8237_All	-7.3634	Down	0	0			Unigene17607_All	1.3033	Up	1.8735e-265	9.4036e-264			Unigene8118_All	-3.0989	Down	0	0
Unigene8238_All	-3.7338	Down	0	0			Unigene22527_All	-4.8144	Down	2.9526e-265	1.4811e-263			Unigene8136_All	5.4363	Up	0	0
Unigene8240_All	-3.0191	Down	0	0			Unigene8129_All	-6.3206	Down	3.1032e-265	1.5557e-263			Unigene8138_All	-3.8662	Down	0	0
Unigene8247_All	-5.5297	Down	0	0			Unigene8280_All	-6.5918	Down	4.2621e-265	2.1354e-263			Unigene81491_All	-17.9748	Down	0	0
Unigene8254_All	-3.7474	Down	0	0			Unigene23731_All	-3.7394	Down	5.906e-265	2.9573e-263			Unigene8153_All	-5.0068	Down	0	0
Unigene8261_All	-4.4834	Down	0	0			Unigene17392_All	-1.624	Down	9.2771e-265	4.6425e-263			Unigene81572_All	8.9543	Up	0	0
Unigene8262_All	-4.9189	Down	0	0			Unigene8083_All	-7.1465	Down	1.2821e-264	6.4121e-263			Unigene8158_All	-2.5638	Down	0	0
Unigene82633_All	18.4124	Up	0	0			Unigene7157_All	-16.3923	Down	2.2717e-264	1.1354e-262			Unigene8186_All	-3.0769	Down	0	0
Unigene8266_All	-3.7055	Down	0	0			Unigene7730_All	1.9028	Up	3.067e-264	1.532e-262			Unigene8189_All	-3.9181	Down	0	0
Unigene8270_All	-4.8915	Down	0	0			Unigene2500_All	-8.112	Down	3.1181e-264	1.5566e-262			Unigene8194_All	-8.6023	Down	0	0
Unigene8272_All	-3.4912	Down	0	0			Unigene48739_All	-8.1127	Down	3.1181e-264	1.5557e-262			Unigene8200_All	-1.7851	Down	0	0
Unigene8273_All	-1.5923	Down	0	0			Unigene8169_All	-6.4437	Down	4.2899e-264	2.139e-262			Unigene8204_All	-4.9168	Down	0	0
Unigene8274_All	1.2882	Up	0	0			Unigene44713_All	-17.6968	Down	6.7908e-264	3.384e-262			Unigene8205_All	7.418	Up	0	0
Unigene8276_All	-3.0355	Down	0	0			Unigene6145_All	1.1708	Up	7.6741e-264	3.8219e-262			Unigene8220_All	-1.6045	Down	0	0
Unigene8279_All	1.3071	Up	0	0			Unigene28934_All	-2.3484	Down	1.5713e-263	7.8208e-262			Unigene82226_All	3.5559	Up	0	0
Unigene8282_All	-5.1223	Down	0	0			Unigene7132_All	1.1115	Up	1.8851e-263	9.3769e-262			Unigene8222_All	3.5457	Up	0	0
Unigene8285_All	-3.6998	Down	0	0			Unigene6048_All	-16.7139	Down	2.03e-263	1.0092e-261			Unigene8230_All	-2.1955	Down	0	0
Unigene8290_All	-3.548	Down	0	0			Unigene22371_All	-4.9571	Down	2.1722e-263	1.0792e-261			Unigene8237_All	7.34	Up	0	0
Unigene8291_All	-7.0006	Down	0	0			Unigene15129_All	3.6577	Up	6.6445e-263	3.2992e-261			Unigene82457_All	7.5552	Up	0	0
Unigene8294_All	-5.1269	Down	0	0			Unigene14334_All	-2.9717	Down	9.4619e-263	4.6954e-261			Unigene8246_All	-1.9685	Down	0	0
Unigene82958_All	17.9017	Up	0	0			Unigene2126_All	-2.787	Down	2.5045e-262	1.2421e-260			Unigene8248_All	-3.3069	Down	0	0
Unigene8296_All	-5.5702	Down	0	0			Unigene49399_All	-15.9559	Down	9.3759e-262	4.6471e-260			Unigene8250_All	-4.1238	Down	0	0
Unigene8298_All	-4.9668	Down	0	0			Unigene22708_All	-2.516	Down	1.5539e-261	7.6973e-260			Unigene8251_All	-1.9176	Down	0	0
Unigene8299_All	-4.0622	Down	0	0			Unigene27608_All	-3.2306	Down	5.4562e-261	2.7011e-259			Unigene82633_All	-18.4124	Down	0	0
Unigene8301_All	-2.3921	Down	0	0			Unigene7598_All	-6.7313	Down	5.6275e-261	2.7843e-259			Unigene8274_All	-1.5004	Down	0	0
Unigene8302_All	-2.9574	Down	0	0			Unigene7080_All	-5.2175	Down	7.154e-261	3.5374e-259			Unigene8278_All	-2.083	Down	0	0
Unigene8308_All	3.9194	Up	0	0			Unigene7696_All	-3.2077	Down	9.4458e-261	4.6678e-259			Unigene8283_All	-5.6059	Down	0	0
Unigene83120_All	-4.7329	Down	0	0			Unigene18600_All	-5.7955	Down	2.0684e-260	1.0209e-258			Unigene8289_All	-3.0778	Down	0	0
Unigene8336_All	1.4839	Up	0	0			Unigene8141_All	-8.6642	Down	2.8185e-260	1.3903e-258			Unigene82958_All	-17.9017	Down	0	0
Unigene833_All	4.4287	Up	0	0			Unigene23033_All	-2.879	Down	5.8529e-260	2.8855e-258			Unigene8295_All	-3.2643	Down	0	0
Unigene83536_All	18.091	Up	0	0			Unigene18126_All	-4.308	Down	8.3568e-260	4.1174e-258			Unigene8296_All	6.7571	Up	0	0
Unigene835_All	3.0763	Up	0	0			Unigene22494_All	-2.5219	Down	9.8002e-260	4.8258e-258			Unigene8308_All	-14.2341	Down	0	0
Unigene83691_All	-8.5746	Down	0	0			Unigene13213_All	-4.8992	Down	1.2298e-259	6.0523e-258			Unigene833_All	-5.7599	Down	0	0
Unigene83758_All	17.6897	Up	0	0			Unigene24077_All	4.4593	Up	1.3329e-259	6.5555e-258			Unigene83536_All	-8.6143	Down	0	0
Unigene84001_All	17.4528	Up	0	0			Unigene19971_All	-5.6338	Down	4.4224e-259	2.1738e-257			Unigene835_All	-4.2497	Down	0	0
Unigene8400_All	-3.0027	Down	0	0			Unigene5974_All	-7.1138	Down	1.7059e-258	8.3802e-257			Unigene83758_All	-17.6897	Down	0	0
Unigene84014_All	8.4615	Up	0	0			Unigene7988_All	-6.413	Down	3.061e-258	1.5028e-256			Unigene84014_All	-9.3273	Down	0	0
Unigene84046_All	18.4005	Up	0	0			Unigene8254_All	-4.5003	Down	4.1821e-258	2.052e-256			Unigene84046_All	-18.4005	Down	0	0
Unigene8405_All	-3.7878	Down	0	0			Unigene44666_All	-17.6688	Down	5.9789e-258	2.9319e-256			Unigene84328_All	4.7067	Up	0	0
Unigene84328_All	-2.7423	Down	0	0			Unigene7971_All	-3.1139	Down	6.6465e-258	3.2574e-256			Unigene84406_All	-18.6116	Down	0	0
Unigene84341_All	-4.3439	Down	0	0			Unigene18232_All	-16.6798	Down	1.0337e-257	5.0632e-256			Unigene84629_All	-17.723	Down	0	0
Unigene84384_All	17.286	Up	0	0			Unigene29923_All	-14.3034	Down	1.0337e-257	5.0603e-256			Unigene8475_All	3.5965	Up	0	0
Unigene84406_All	18.6116	Up	0	0			Unigene46_All	-1.2312	Down	1.2558e-257	6.1435e-256			Unigene84822_All	-18.1825	Down	0	0
Unigene84529_All	9.0134	Up	0	0			Unigene42455_All	-7.6706	Down	3.444e-257	1.6839e-255			Unigene8486_All	-5.9739	Down	0	0
Unigene84622_All	-5.7016	Down	0	0			Unigene21786_All	-1.9429	Down	5.9182e-257	2.8919e-255			Unigene84873_All	-8.3555	Down	0	0
Unigene84629_All	17.723	Up	0	0			Unigene28992_All	-1.7527	Down	6.1417e-257	2.9994e-255			Unigene85058_All	2.3722	Up	0	0
Unigene8475_All	-3.2018	Down	0	0			Unigene20173_All	-5.4219	Down	6.814e-257	3.3257e-255			Unigene85339_All	-18.1187	Down	0	0
Unigene84822_All	18.1825	Up	0	0			Unigene49459_All	-15.769	Down	9.2376e-257	4.506e-255			Unigene85393_All	-17.7514	Down	0	0
Unigene84873_All	6.0745	Up	0	0			Unigene28863_All	2.0933	Up	1.5681e-256	7.6447e-255			Unigene85416_All	11.4881	Up	0	0
Unigene85058_All	-2.2705	Down	0	0			Unigene7816_All	-15.5509	Down	1.5972e-256	7.7816e-255			Unigene85437_All	-17.6385	Down	0	0
Unigene85311_All	17.3006	Up	0	0			Unigene36613_All	-8.0688	Down	3.4622e-256	1.6858e-254			Unigene85606_All	-17.5987	Down	0	0
Unigene85314_All	7.4656	Up	0	0			Unigene5941_All	-2.6526	Down	5.9166e-256	2.8793e-254			Unigene85614_All	5.7568	Up	0	0
Unigene85339_All	18.1187	Up	0	0			Unigene9936_All	-8.0674	Down	5.9698e-256	2.9035e-254			Unigene85762_All	-17.9717	Down	0	0
Unigene85393_All	17.7514	Up	0	0			Unigene20059_All	-7.0998	Down	6.6448e-256	3.2299e-254			Unigene85841_All	-10.0474	Down	0	0
Unigene85416_All	-6.918	Down	0	0			Unigene49577_All	-15.0245	Down	1.4273e-255	6.9334e-254			Unigene86039_All	-17.5603	Down	0	0
Unigene85437_All	17.6385	Up	0	0			Unigene82171_All	-17.5883	Down	1.4273e-255	6.9294e-254			Unigene8625_All	-2.6245	Down	0	0
Unigene85508_All	17.4418	Up	0	0			Unigene13232_All	-3.8639	Down	2.2885e-255	1.1104e-253			Unigene86312_All	-17.5892	Down	0	0
Unigene85606_All	17.5987	Up	0	0			Unigene7804_All	-15.7244	Down	2.4677e-255	1.1967e-253			Unigene86353_All	-17.5588	Down	0	0
Unigene85614_All	-7.5549	Down	0	0			Unigene21505_All	-3.8943	Down	2.5903e-255	1.2554e-253			Unigene86447_All	-17.6273	Down	0	0
Unigene85732_All	17.2635	Up	0	0			Unigene23394_All	-3.137	Down	2.6911e-255	1.3035e-253			Unigene86491_All	-9.0377	Down	0	0
Unigene85733_All	17.2017	Up	0	0			Unigene24655_All	-2.3331	Down	3.2996e-255	1.5973e-253			Unigene8649_All	6.8203	Up	0	0
Unigene85759_All	17.3136	Up	0	0			Unigene20100_All	-4.4865	Down	3.4134e-255	1.6514e-253			Unigene86630_All	-17.6788	Down	0	0
Unigene85762_All	17.9717	Up	0	0			Unigene65672_All	-18.2013	Down	4.2666e-255	2.063e-253			Unigene866_All	-4.9216	Down	0	0
Unigene85841_All	17.7691	Up	0	0			Unigene1619_All	-8.6351	Down	4.6139e-255	2.2297e-253			Unigene86824_All	-17.9953	Down	0	0
Unigene85880_All	9.0725	Up	0	0			Unigene21508_All	-4.0615	Down	4.8437e-255	2.3393e-253			Unigene87008_All	-17.4293	Down	0	0
Unigene85900_All	17.3292	Up	0	0			Unigene95379_All	7.9114	Up	4.8561e-255	2.344e-253			Unigene87104_All	-6.3679	Down	0	0
Unigene85918_All	17.3733	Up	0	0			Unigene25321_All	4.3759	Up	6.3429e-255	3.0599e-253			Unigene87139_All	-10.0032	Down	0	0
Unigene85930_All	17.3894	Up	0	0			Unigene1871_All	-6.6984	Down	7.1602e-255	3.4521e-253			Unigene87226_All	-18.2399	Down	0	0
Unigene85958_All	17.1682	Up	0	0			Unigene7461_All	-15.6899	Down	7.3768e-255	3.5545e-253			Unigene87246_All	6.1102	Up	0	0
Unigene86039_All	17.5603	Up	0	0			Unigene46109_All	-8.634	Down	7.9628e-255	3.8346e-253			Unigene87294_All	-9.9779	Down	0	0
Unigene86128_All	9.9453	Up	0	0			Unigene94532_All	17.8799	Up	9.9721e-255	4.7995e-253			Unigene87368_All	4.992	Up	0	0
Unigene86262_All	17.2806	Up	0	0			Unigene19422_All	-13.693	Down	6.592e-254	3.1708e-252			Unigene87382_All	-9.1731	Down	0	0
Unigene86312_All	17.5892	Up	0	0			Unigene72546_All	-6.8761	Down	7.8291e-254	3.7637e-252			Unigene87492_All	-17.5035	Down	0	0
Unigene86353_All	17.5588	Up	0	0			Unigene20632_All	-4.951	Down	1.0226e-253	4.9133e-252			Unigene87673_All	-17.7209	Down	0	0
Unigene86382_All	17.421	Up	0	0			Unigene36232_All	-14.6494	Down	1.9706e-253	9.4622e-252			Unigene8773_All	-6.095	Down	0	0
Unigene86445_All	-6.9066	Down	0	0			Unigene17683_All	-1.7318	Down	2.5782e-253	1.2372e-251			Unigene87752_All	10.4762	Up	0	0
Unigene86447_All	17.6273	Up	0	0			Unigene48776_All	-16.6567	Down	3.4071e-253	1.6341e-251			Unigene87772_All	-17.9963	Down	0	0
Unigene86491_All	17.6977	Up	0	0			Unigene25951_All	-5.8428	Down	4.3026e-253	2.0624e-251			Unigene87806_All	-17.4016	Down	0	0
Unigene8653_All	-5.7371	Down	0	0			Unigene48035_All	-17.025	Down	1.0185e-252	4.8792e-251			Unigene88013_All	8.211	Up	0	0
Unigene86580_All	-5.6067	Down	0	0			Unigene23192_All	2.962	Up	1.2268e-252	5.8736e-251			Unigene88026_All	4.3189	Up	0	0
Unigene86630_All	17.6788	Up	0	0			Unigene8722_All	-4.8249	Down	2.827e-252	1.3528e-250			Unigene8805_All	9.43	Up	0	0
Unigene86661_All	17.3389	Up	0	0			Unigene8221_All	-4.2729	Down	2.9371e-252	1.4046e-250			Unigene8810_All	6.4464	Up	0	0
Unigene86678_All	17.1489	Up	0	0			Unigene20770_All	-6.6834	Down	4.6972e-252	2.2451e-250			Unigene88153_All	9.5571	Up	0	0
Unigene86824_All	17.9953	Up	0	0			Unigene17056_All	-6.2507	Down	6.5473e-252	3.1276e-250			Unigene8829_All	-4.7748	Down	0	0
Unigene8688_All	-4.6386	Down	0	0			Unigene6086_All	-9.6031	Down	9.9517e-252	4.7511e-250			Unigene88309_All	-17.5764	Down	0	0
Unigene869_All	-4.9999	Down	0	0			Unigene14210_All	-3.5634	Down	1.2303e-251	5.8703e-250			Unigene88352_All	4.0229	Up	0	0
Unigene87008_All	17.4293	Up	0	0			Unigene24715_All	-2.7871	Down	1.2891e-251	6.1472e-250			Unigene8838_All	7.5525	Up	0	0
Unigene87104_All	7.2025	Up	0	0			Unigene8709_All	-4.8981	Down	2.4894e-251	1.1864e-249			Unigene88610_All	-17.3542	Down	0	0
Unigene87139_All	17.5934	Up	0	0			Unigene24389_All	-1.5136	Down	3.57e-251	1.7005e-249			Unigene88620_All	-9.8301	Down	0	0
Unigene87226_All	18.2399	Up	0	0			Unigene18418_All	-7.6367	Down	4.7737e-251	2.2725e-249			Unigene8862_All	7.0453	Up	0	0
Unigene87285_All	17.3798	Up	0	0			Unigene9943_All	-5.1173	Down	7.564e-251	3.5987e-249			Unigene88696_All	-7.5811	Down	0	0
Unigene87294_All	17.5507	Up	0	0			Unigene49271_All	-16.123	Down	2.4313e-250	1.1561e-248			Unigene8872_All	6.5693	Up	0	0
Unigene8734_All	-1.9865	Down	0	0			Unigene49598_All	-14.3389	Down	4.2036e-250	1.9977e-248			Unigene88742_All	-17.8111	Down	0	0
Unigene87368_All	-4.2143	Down	0	0			Unigene12810_All	-9.5964	Down	4.5663e-250	2.1688e-248			Unigene8875_All	-8.2876	Down	0	0
Unigene87382_All	8.6292	Up	0	0			Unigene20862_All	1.3977	Up	9.1523e-250	4.3445e-248			Unigene88779_All	8.5259	Up	0	0
Unigene87419_All	17.2292	Up	0	0			Unigene12401_All	-2.1628	Down	1.2436e-249	5.9001e-248			Unigene88928_All	-7.3687	Down	0	0
Unigene87468_All	-6.0471	Down	0	0			Unigene22209_All	-5.0628	Down	1.497e-249	7.0982e-248			Unigene88930_All	-17.1836	Down	0	0
Unigene87492_All	17.5035	Up	0	0			Unigene20656_All	-2.0969	Down	2.4877e-249	1.1789e-247			Unigene88969_All	-17.4406	Down	0	0
Unigene87608_All	-2.8445	Down	0	0			Unigene18968_All	-2.6893	Down	3.6566e-249	1.7318e-247			Unigene89034_All	-17.3987	Down	0	0
Unigene87638_All	17.2199	Up	0	0			Unigene21761_All	-6.2358	Down	4.1661e-249	1.972e-247			Unigene89045_All	-9.3936	Down	0	0
Unigene87673_All	10.6462	Up	0	0			Unigene22076_All	-3.1609	Down	4.1973e-249	1.9856e-247			Unigene89058_All	-8.4338	Down	0	0
Unigene87748_All	17.2679	Up	0	0			Unigene14725_All	-7.6247	Down	6.3772e-249	3.0134e-247			Unigene89124_All	4.3781	Up	0	0
Unigene87752_All	-7.5056	Down	0	0			Unigene16054_All	-1.5924	Down	7.4171e-249	3.5028e-247			Unigene89126_All	-17.165	Down	0	0
Unigene87772_All	17.9963	Up	0	0			Unigene8070_All	-4.8855	Down	7.8729e-249	3.7159e-247			Unigene89248_All	3.2592	Up	0	0
Unigene87806_All	17.4016	Up	0	0			Unigene9592_All	-6.0095	Down	1.0107e-248	4.7677e-247			Unigene89258_All	-5.9262	Down	0	0
Unigene87918_All	17.2499	Up	0	0			Unigene24405_All	6.365	Up	2.0701e-248	9.7594e-247			Unigene89300_All	-17.7569	Down	0	0
Unigene8800_All	-1.7344	Down	0	0			Unigene488_All	-6.5016	Down	3.2224e-248	1.5183e-246			Unigene89359_All	8.4142	Up	0	0
Unigene88013_All	-5.954	Down	0	0			Unigene17882_All	-8.5964	Down	3.4404e-248	1.6201e-246			Unigene89374_All	-17.2412	Down	0	0
Unigene88026_All	-2.3956	Down	0	0			Unigene1702_All	-8.595	Down	5.9372e-248	2.7944e-246			Unigene89436_All	-17.4275	Down	0	0
Unigene8805_All	-6.2548	Down	0	0			Unigene95412_All	-3.4223	Down	6.9713e-248	3.2792e-246			Unigene89508_All	-17.1137	Down	0	0
Unigene88153_All	-7.2155	Down	0	0			Unigene93178_All	-6.6603	Down	7.879e-248	3.7041e-246			Unigene8953_All	5.8549	Up	0	0
Unigene88184_All	17.1836	Up	0	0			Unigene24390_All	-4.1022	Down	1.9658e-247	9.2364e-246			Unigene89636_All	9.8113	Up	0	0
Unigene88281_All	17.0186	Up	0	0			Unigene23119_All	-4.0634	Down	2.1446e-247	1.0071e-245			Unigene89723_All	-10.4501	Down	0	0
Unigene88283_All	-5.7387	Down	0	0			Unigene19930_All	-7.6148	Down	2.8703e-247	1.3471e-245			Unigene89948_All	-17.1072	Down	0	0
Unigene88309_All	17.5764	Up	0	0			Unigene16406_All	-3.027	Down	3.3379e-247	1.5657e-245			Unigene89965_All	-17.2013	Down	0	0
Unigene88352_All	-3.3955	Down	0	0			Unigene27335_All	2.2467	Up	4.8632e-247	2.2798e-245			Unigene89971_All	10.9849	Up	0	0
Unigene8838_All	-4.8727	Down	0	0			Unigene8214_All	-4.042	Down	7.7851e-247	3.6475e-245			Unigene89978_All	-17.4675	Down	0	0
Unigene88503_All	6.4368	Up	0	0			Unigene19815_All	-15.0403	Down	8.9672e-247	4.199e-245			Unigene89984_All	-7.5599	Down	0	0
Unigene88610_All	17.3542	Up	0	0			Unigene7690_All	-15.8271	Down	8.9672e-247	4.1967e-245			Unigene90035_All	-9.723	Down	0	0
Unigene88620_All	10.2855	Up	0	0			Unigene28843_All	-1.8631	Down	1.5479e-246	7.2399e-245			Unigene90078_All	-17.0053	Down	0	0
Unigene8862_All	-4.1553	Down	0	0			Unigene24612_All	3.7173	Up	1.623e-246	7.5873e-245			Unigene90201_All	-17.0574	Down	0	0
Unigene88639_All	-3.5178	Down	0	0			Unigene74325_All	-6.8333	Down	4.4768e-246	2.0916e-244			Unigene90207_All	-17.5465	Down	0	0
Unigene88696_All	18.1506	Up	0	0			Unigene18296_All	-3.852	Down	5.4127e-246	2.5274e-244			Unigene90217_All	-17.8049	Down	0	0
Unigene88742_All	17.8111	Up	0	0			Unigene24370_All	2.8696	Up	7.33e-246	3.4208e-244			Unigene90271_All	-6.6618	Down	0	0
Unigene88857_All	17.1321	Up	0	0			Unigene96149_All	-5.4945	Down	7.3793e-246	3.4419e-244			Unigene90341_All	-16.9439	Down	0	0
Unigene88928_All	17.7341	Up	0	0			Unigene2746_All	-4.7196	Down	8.6209e-246	4.0187e-244			Unigene90541_All	-9.0753	Down	0	0
Unigene88930_All	17.1836	Up	0	0			Unigene14531_All	-5.6389	Down	1.0155e-245	4.7313e-244			Unigene90578_All	-16.9138	Down	0	0
Unigene88969_All	17.4406	Up	0	0			Unigene485_All	-5.8941	Down	1.5051e-245	7.0085e-244			Unigene90600_All	-9.5928	Down	0	0
Unigene89034_All	17.3987	Up	0	0			Unigene28771_All	3.0971	Up	1.8236e-245	8.4867e-244			Unigene90608_All	-17.7569	Down	0	0
Unigene89041_All	17.0169	Up	0	0			Unigene14922_All	-4.174	Down	2.3398e-245	1.0883e-243			Unigene90658_All	-17.7386	Down	0	0
Unigene89045_All	17.741	Up	0	0			Unigene27874_All	-2.2699	Down	3.9129e-245	1.8179e-243			Unigene90684_All	-17.0567	Down	0	0
Unigene89058_All	5.72	Up	0	0			Unigene49432_All	-15.7792	Down	4.1417e-245	1.9231e-243			Unigene90697_All	-8.0406	Down	0	0
Unigene89124_All	-2.0949	Down	0	0			Unigene7247_All	-16.2153	Down	4.1417e-245	1.9221e-243			Unigene9071_All	5.8619	Up	0	0
Unigene89126_All	17.165	Up	0	0			Unigene7339_All	-5.988	Down	9.1949e-245	4.2648e-243			Unigene90726_All	10.6188	Up	0	0
Unigene89229_All	17.0737	Up	0	0			Unigene7423_All	-16.0656	Down	1.2381e-244	5.7393e-243			Unigene90742_All	-16.8673	Down	0	0
Unigene89247_All	17.0333	Up	0	0			Unigene2775_All	-5.7114	Down	2.098e-244	9.7201e-243			Unigene90781_All	-17.4097	Down	0	0
Unigene89248_All	-3.1888	Down	0	0			Unigene78099_All	-17.7297	Down	2.1406e-244	9.912e-243			Unigene90829_All	9.0654	Up	0	0
Unigene89258_All	18.8255	Up	0	0			Unigene19946_All	-7.5985	Down	3.3741e-244	1.5615e-242			Unigene90852_All	-17.5233	Down	0	0
Unigene89300_All	17.7569	Up	0	0			Unigene3751_All	-7.2868	Down	3.9586e-244	1.831e-242			Unigene90874_All	-17.2518	Down	0	0
Unigene89359_All	-6.7355	Down	0	0			Unigene8118_All	-1.6334	Down	4.7456e-244	2.1938e-242			Unigene9087_All	-6.8007	Down	0	0
Unigene89361_All	16.8235	Up	0	0			Unigene13174_All	-3.9393	Down	6.7264e-244	3.1077e-242			Unigene908_All	-5.8803	Down	0	0
Unigene89374_All	8.8216	Up	0	0			Unigene12221_All	-5.4166	Down	9.1528e-244	4.2264e-242			Unigene90901_All	3.1656	Up	0	0
Unigene89376_All	17.049	Up	0	0			Unigene78606_All	-8.5704	Down	1.0938e-243	5.0481e-242			Unigene90930_All	-7.247	Down	0	0
Unigene89436_All	9.6016	Up	0	0			Unigene2114_All	-9.5566	Down	2.0232e-243	9.3319e-242			Unigene91035_All	-17.2767	Down	0	0
Unigene89493_All	17.066	Up	0	0			Unigene19479_All	-6.0857	Down	4.545e-243	2.0952e-241			Unigene91090_All	-16.7387	Down	0	0
Unigene89508_All	17.1137	Up	0	0			Unigene7648_All	-4.8968	Down	5.0413e-243	2.3227e-241			Unigene91099_All	-17.3119	Down	0	0
Unigene89588_All	17.0351	Up	0	0			Unigene65_All	1.2553	Up	9.4551e-243	4.3538e-241			Unigene91104_All	-17.3133	Down	0	0
Unigene89596_All	16.9687	Up	0	0			Unigene49037_All	-16.3946	Down	9.8868e-243	4.5501e-241			Unigene91119_All	-17.0226	Down	0	0
Unigene89603_All	16.8714	Up	0	0			Unigene22860_All	-4.273	Down	1.2533e-242	5.7647e-241			Unigene91124_All	-7.3286	Down	0	0
Unigene89611_All	16.9266	Up	0	0			Unigene7852_All	-4.7757	Down	1.5669e-242	7.2033e-241			Unigene91167_All	9.172	Up	0	0
Unigene8961_All	-4.6056	Down	0	0			Unigene18233_All	-8.5637	Down	1.6739e-242	7.691e-241			Unigene91191_All	-17.2794	Down	0	0
Unigene89631_All	16.99	Up	0	0			Unigene2919_All	-4.6009	Down	2.8336e-242	1.3012e-240			Unigene91242_All	-16.7134	Down	0	0
Unigene89636_All	-7.7275	Down	0	0			Unigene8112_All	-5.1745	Down	2.9702e-242	1.3632e-240			Unigene91283_All	-17.4869	Down	0	0
Unigene89664_All	16.7509	Up	0	0			Unigene10479_All	-3.8339	Down	4.2367e-242	1.9434e-240			Unigene91302_All	-17.2601	Down	0	0
Unigene8969_All	-4.274	Down	0	0			Unigene5564_All	-1.458	Down	7.6159e-242	3.4914e-240			Unigene91321_All	-17.4743	Down	0	0
Unigene89723_All	17.678	Up	0	0			Unigene18762_All	-2.1267	Down	8.2392e-242	3.7751e-240			Unigene91329_All	-17.2596	Down	0	0
Unigene8978_All	-2.2987	Down	0	0			Unigene3983_All	-2.06	Down	8.5699e-242	3.9245e-240			Unigene91361_All	-17.1253	Down	0	0
Unigene89815_All	16.9123	Up	0	0			Unigene7568_All	-3.4153	Down	8.8367e-242	4.0444e-240			Unigene91363_All	-16.6172	Down	0	0
Unigene89894_All	16.7311	Up	0	0			Unigene13589_All	-2.7364	Down	9.0629e-242	4.1457e-240			Unigene91395_All	11.2175	Up	0	0
Unigene89948_All	17.1072	Up	0	0			Unigene6711_All	-16.5494	Down	1.5275e-241	6.9837e-240			Unigene91413_All	-17.3954	Down	0	0
Unigene89965_All	17.2013	Up	0	0			Unigene1312_All	-13.5498	Down	2.6411e-241	1.2068e-239			Unigene91483_All	-8.9605	Down	0	0
Unigene89971_All	-6.9929	Down	0	0			Unigene14809_All	1.1058	Up	3.0157e-241	1.3772e-239			Unigene91490_All	2.882	Up	0	0
Unigene89978_All	17.4675	Up	0	0			Unigene9509_All	-3.6866	Down	3.983e-241	1.818e-239			Unigene91513_All	-7.881	Down	0	0
Unigene89980_All	16.716	Up	0	0			Unigene10914_All	-5.0662	Down	5.124e-241	2.3375e-239			Unigene91543_All	-16.598	Down	0	0
Unigene89984_All	17.0581	Up	0	0			Unigene9438_All	-15.32	Down	7.8951e-241	3.5996e-239			Unigene91548_All	-17.3539	Down	0	0
Unigene89999_All	16.8671	Up	0	0			Unigene628_All	-6.0714	Down	1.6676e-240	7.5987e-239			Unigene91560_All	11.4293	Up	0	0
Unigene90022_All	17.0741	Up	0	0			Unigene191_All	-7.5755	Down	2.0255e-240	9.2249e-239			Unigene91581_All	-17.0205	Down	0	0
Unigene90035_All	17.8884	Up	0	0			Unigene20375_All	-4.2153	Down	2.6619e-240	1.2117e-238			Unigene91586_All	-17.8974	Down	0	0
Unigene90078_All	17.0053	Up	0	0			Unigene7554_All	-1.8027	Down	3.0335e-240	1.38e-238			Unigene91587_All	-16.7925	Down	0	0
Unigene90084_All	16.6398	Up	0	0			Unigene13053_All	-4.9244	Down	3.5598e-240	1.6186e-238			Unigene91635_All	9.0488	Up	0	0
Unigene90100_All	-1.8382	Down	0	0			Unigene6257_All	-5.6087	Down	3.6394e-240	1.6538e-238			Unigene9164_All	-6.6272	Down	0	0
Unigene90201_All	9.385	Up	0	0			Unigene8043_All	-14.9185	Down	4.0806e-240	1.8533e-238			Unigene91650_All	-16.9351	Down	0	0
Unigene90207_All	17.5465	Up	0	0			Unigene2843_All	-4.6559	Down	4.2653e-240	1.9361e-238			Unigene91682_All	-17.102	Down	0	0
Unigene90217_All	17.8049	Up	0	0			Unigene19234_All	-7.0103	Down	6.7774e-240	3.0748e-238			Unigene91685_All	-16.7291	Down	0	0
Unigene9024_All	-3.9375	Down	0	0			Unigene41_All	-5.1612	Down	9.835e-240	4.4596e-238			Unigene91692_All	-16.833	Down	0	0
Unigene90271_All	6.8549	Up	0	0			Unigene9506_All	-5.6848	Down	1.5435e-239	6.995e-238			Unigene91700_All	-16.8672	Down	0	0
Unigene90290_All	16.9847	Up	0	0			Unigene3683_All	-7.5704	Down	1.7827e-239	8.0745e-238			Unigene91706_All	8.5082	Up	0	0
Unigene90341_All	16.9439	Up	0	0			Unigene7292_All	-16.0056	Down	2.109e-239	9.5476e-238			Unigene91740_All	-16.7196	Down	0	0
Unigene90378_All	16.5494	Up	0	0			Unigene19573_All	1.5941	Up	2.6553e-239	1.2014e-237			Unigene91806_All	-9.508	Down	0	0
Unigene9037_All	-5.4421	Down	0	0			Unigene6355_All	2.6012	Up	5.8034e-239	2.6243e-237			Unigene91826_All	-7.9153	Down	0	0
Unigene90506_All	16.5125	Up	0	0			Unigene95702_All	6.8612	Up	6.2735e-239	2.8354e-237			Unigene91873_All	-7.662	Down	0	0
Unigene90541_All	9.5313	Up	0	0			Unigene24241_All	2.5277	Up	6.7413e-239	3.0451e-237			Unigene91882_All	-17.0401	Down	0	0
Unigene90562_All	16.7806	Up	0	0			Unigene49096_All	-8.5413	Down	1.0349e-238	4.6723e-237			Unigene91897_All	7.7438	Up	0	0
Unigene90578_All	16.9138	Up	0	0			Unigene49573_All	-14.9724	Down	1.0901e-238	4.9186e-237			Unigene91898_All	-17.6752	Down	0	0
Unigene90600_All	6.8786	Up	0	0			Unigene21734_All	-7.5618	Down	4.654e-238	2.0977e-236			Unigene91903_All	-7.6183	Down	0	0
Unigene90608_All	17.7569	Up	0	0			Unigene22423_All	-5.5224	Down	4.8695e-238	2.1937e-236			Unigene91909_All	-16.552	Down	0	0
Unigene90658_All	17.7386	Up	0	0			Unigene1089_All	-5.951	Down	5.1772e-238	2.331e-236			Unigene91927_All	6.291	Up	0	0
Unigene90684_All	17.0567	Up	0	0			Unigene48917_All	-16.4641	Down	5.634e-238	2.5353e-236			Unigene91934_All	-7.0699	Down	0	0
Unigene9068_All	-3.3052	Down	0	0			Unigene8953_All	3.2033	Up	7.173e-238	3.2261e-236			Unigene91938_All	-9.1384	Down	0	0
Unigene90697_All	17.0473	Up	0	0			Unigene24736_All	-1.6536	Down	9.0703e-238	4.0772e-236			Unigene91967_All	-16.446	Down	0	0
Unigene9071_All	-4.3742	Down	0	0			Unigene17672_All	-6.4428	Down	1.1202e-237	5.0325e-236			Unigene91982_All	-16.8762	Down	0	0
Unigene90726_All	-6.0471	Down	0	0			Unigene20144_All	-2.3238	Down	1.5843e-237	7.114e-236			Unigene91988_All	-16.3916	Down	0	0
Unigene90742_All	16.8673	Up	0	0			Unigene28471_All	-2.1708	Down	1.7971e-237	8.0651e-236			Unigene92032_All	-7.4822	Down	0	0
Unigene90781_All	17.4097	Up	0	0			Unigene11508_All	-6.2988	Down	2.0299e-237	9.105e-236			Unigene92040_All	-17.1302	Down	0	0
Unigene90825_All	16.5453	Up	0	0			Unigene8249_All	-2.148	Down	4.8861e-237	2.1904e-235			Unigene92048_All	-16.2915	Down	0	0
Unigene90829_All	-7.4933	Down	0	0			Unigene48754_All	-16.5736	Down	5.0346e-237	2.2558e-235			Unigene92070_All	-16.5275	Down	0	0
Unigene90852_All	17.5233	Up	0	0			Unigene28868_All	-1.9564	Down	6.3963e-237	2.8644e-235			Unigene92076_All	-17.7979	Down	0	0
Unigene90863_All	16.7523	Up	0	0			Unigene11390_All	-1.9876	Down	7.1107e-237	3.1826e-235			Unigene92086_All	-16.7589	Down	0	0
Unigene90874_All	17.2518	Up	0	0			Unigene29064_All	-1.9507	Down	7.5348e-237	3.3706e-235			Unigene92087_All	-17.2478	Down	0	0
Unigene9087_All	2.3954	Up	0	0			Unigene43186_All	3.7281	Up	7.8695e-237	3.5184e-235			Unigene92096_All	-16.6609	Down	0	0
Unigene908_All	3.7119	Up	0	0			Unigene3507_All	-8.53	Down	8.136e-237	3.6356e-235			Unigene92097_All	-16.4444	Down	0	0
Unigene90901_All	-2.147	Down	0	0			Unigene22584_All	-3.3834	Down	8.6344e-237	3.8562e-235			Unigene92118_All	-16.7797	Down	0	0
Unigene90905_All	16.5434	Up	0	0			Unigene7840_All	-15.5797	Down	8.7047e-237	3.8855e-235			Unigene92120_All	-16.4787	Down	0	0
Unigene90930_All	17.1837	Up	0	0			Unigene48952_All	-16.419	Down	1.505e-236	6.7144e-235			Unigene92156_All	-8.0493	Down	0	0
Unigene90989_All	-6.6485	Down	0	0			Unigene17946_All	-6.9899	Down	2.2961e-236	1.0238e-234			Unigene92157_All	-16.6316	Down	0	0
Unigene91035_All	17.2767	Up	0	0			Unigene15912_All	-15.6254	Down	2.6021e-236	1.1597e-234			Unigene92158_All	-16.7614	Down	0	0
Unigene91042_All	16.5908	Up	0	0			Unigene36421_All	-14.1771	Down	2.6021e-236	1.159e-234			Unigene92170_All	-16.6018	Down	0	0
Unigene91058_All	-2.307	Down	0	0			Unigene48729_All	-16.5894	Down	2.6021e-236	1.1584e-234			Unigene92206_All	-16.5584	Down	0	0
Unigene91067_All	-4.6381	Down	0	0			Unigene22537_All	-2.4332	Down	2.7081e-236	1.2049e-234			Unigene92214_All	-16.8099	Down	0	0
Unigene91076_All	16.4876	Up	0	0			Unigene17829_All	-1.1221	Down	3.4243e-236	1.5228e-234			Unigene92224_All	-8.6504	Down	0	0
Unigene91090_All	16.7387	Up	0	0			Unigene6890_All	-6.0465	Down	4.4725e-236	1.9879e-234			Unigene92227_All	-16.5602	Down	0	0
Unigene91099_All	17.3119	Up	0	0			Unigene2037_All	-6.5927	Down	7.2657e-236	3.2276e-234			Unigene92252_All	-16.7266	Down	0	0
Unigene91100_All	16.3437	Up	0	0			Unigene28437_All	-1.8428	Down	7.7415e-236	3.4371e-234			Unigene92265_All	-9.3109	Down	0	0
Unigene91104_All	17.3133	Up	0	0			Unigene4957_All	-5.5845	Down	9.0351e-236	4.0093e-234			Unigene92266_All	-16.1917	Down	0	0
Unigene91119_All	17.0226	Up	0	0			Unigene47635_All	-17.0473	Down	1.3449e-235	5.9649e-234			Unigene92280_All	-16.8287	Down	0	0
Unigene91124_All	17.7923	Up	0	0			Unigene24942_All	-2.1723	Down	1.351e-235	5.9888e-234			Unigene92283_All	-17.1183	Down	0	0
Unigene91133_All	16.328	Up	0	0			Unigene95505_All	5.9114	Up	1.3757e-235	6.0951e-234			Unigene92297_All	-9.7578	Down	0	0
Unigene91149_All	-5.0645	Down	0	0			Unigene24125_All	2.1073	Up	1.6152e-235	7.1522e-234			Unigene92300_All	-16.8482	Down	0	0
Unigene91167_All	-6.9456	Down	0	0			Unigene48591_All	-16.6698	Down	2.3253e-235	1.0291e-233			Unigene92317_All	-17.1005	Down	0	0
Unigene91169_All	16.5837	Up	0	0			Unigene16420_All	-6.0409	Down	3.8253e-235	1.6921e-233			Unigene92320_All	-7.8027	Down	0	0
Unigene91191_All	8.5542	Up	0	0			Unigene17122_All	-7.9477	Down	3.9222e-235	1.734e-233			Unigene92342_All	-16.5127	Down	0	0
Unigene91217_All	16.327	Up	0	0			Unigene49549_All	-15.2158	Down	4.0204e-235	1.7765e-233			Unigene92344_All	-16.2233	Down	0	0
Unigene91242_All	16.7134	Up	0	0			Unigene8174_All	1.4497	Up	5.321e-235	2.3499e-233			Unigene92347_All	-17.6167	Down	0	0
Unigene91258_All	-5.7387	Down	0	0			Unigene18357_All	-4.2114	Down	6.2034e-235	2.7381e-233			Unigene92360_All	-8.1074	Down	0	0
Unigene91283_All	17.4869	Up	0	0			Unigene41680_All	1.4831	Up	7.1241e-235	3.1428e-233			Unigene92375_All	-16.4915	Down	0	0
Unigene91292_All	16.3517	Up	0	0			Unigene28910_All	-1.8984	Down	7.9168e-235	3.4907e-233			Unigene92401_All	-8.9113	Down	0	0
Unigene91302_All	17.2601	Up	0	0			Unigene8092_All	-3.7684	Down	1.2252e-234	5.3993e-233			Unigene92417_All	-7.4528	Down	0	0
Unigene91321_All	10.1141	Up	0	0			Unigene6844_All	-4.1866	Down	1.4783e-234	6.5112e-233			Unigene92446_All	-16.2939	Down	0	0
Unigene91329_All	7.3161	Up	0	0			Unigene95236_All	-1.67	Down	2.0387e-234	8.9748e-233			Unigene92450_All	-15.9329	Down	0	0
Unigene91361_All	17.1253	Up	0	0			Unigene18607_All	-4.3837	Down	2.0517e-234	9.0272e-233			Unigene92453_All	-8.5601	Down	0	0
Unigene91363_All	16.6172	Up	0	0			Unigene6869_All	-13.5969	Down	2.0779e-234	9.1379e-233			Unigene92494_All	-8.836	Down	0	0
Unigene91395_All	-7.5276	Down	0	0			Unigene7845_All	-3.8128	Down	2.1639e-234	9.5109e-233			Unigene92496_All	-16.3804	Down	0	0
Unigene91412_All	16.2464	Up	0	0			Unigene23089_All	-2.9441	Down	2.5007e-234	1.0985e-232			Unigene92500_All	-8.2614	Down	0	0
Unigene91413_All	17.3954	Up	0	0			Unigene24607_All	-1.2223	Down	2.7304e-234	1.1988e-232			Unigene92504_All	-7.2146	Down	0	0
Unigene91483_All	8.8314	Up	0	0			Unigene17666_All	-1.7288	Down	2.798e-234	1.2278e-232			Unigene92506_All	-16.1033	Down	0	0
Unigene91490_All	-3.3011	Down	0	0			Unigene48766_All	-16.5486	Down	3.5927e-234	1.5757e-232			Unigene92511_All	-8.9515	Down	0	0
Unigene91501_All	16.4739	Up	0	0			Unigene27501_All	-2.4251	Down	4.2223e-234	1.8509e-232			Unigene92515_All	-16.297	Down	0	0
Unigene91508_All	16.3774	Up	0	0			Unigene7129_All	-2.021	Down	4.3019e-234	1.8848e-232			Unigene92516_All	-7.6855	Down	0	0
Unigene91513_All	17.2072	Up	0	0			Unigene2550_All	-4.9812	Down	4.9123e-234	2.1511e-232			Unigene92536_All	-16.0922	Down	0	0
Unigene91543_All	16.598	Up	0	0			Unigene11346_All	5.5476	Up	6.063e-234	2.6536e-232			Unigene92540_All	-15.9193	Down	0	0
Unigene91548_All	8.4997	Up	0	0			Unigene23477_All	1.2458	Up	7.0559e-234	3.0866e-232			Unigene92558_All	-16.6146	Down	0	0
Unigene91560_All	-7.6656	Down	0	0			Unigene7739_All	-6.1493	Down	1.072e-233	4.6871e-232			Unigene92571_All	-10.0612	Down	0	0
Unigene91565_All	16.331	Up	0	0			Unigene83672_All	-17.3622	Down	1.8569e-233	8.1142e-232			Unigene92574_All	-15.9763	Down	0	0
Unigene91569_All	-4.6402	Down	0	0			Unigene7354_All	-3.9058	Down	2.4608e-233	1.0747e-231			Unigene925_All	9.3267	Up	0	0
Unigene91571_All	16.3398	Up	0	0			Unigene24297_All	-1.9786	Down	3.8828e-233	1.6949e-231			Unigene92604_All	-16.2139	Down	0	0
Unigene91581_All	17.0205	Up	0	0			Unigene6272_All	-14.2551	Down	5.5509e-233	2.4218e-231			Unigene92606_All	-10.4963	Down	0	0
Unigene91586_All	17.8974	Up	0	0			Unigene7340_All	-4.9751	Down	6.7718e-233	2.9529e-231			Unigene92614_All	-16.8035	Down	0	0
Unigene91587_All	16.7925	Up	0	0			Unigene29058_All	5.1743	Up	8.0462e-233	3.5068e-231			Unigene92615_All	-15.829	Down	0	0
Unigene9158_All	-7.5507	Down	0	0			Unigene11655_All	-7.932	Down	1.567e-232	6.826e-231			Unigene92624_All	-16.5339	Down	0	0
Unigene91635_All	-5.5612	Down	0	0			Unigene40858_All	-17.8417	Down	1.6593e-232	7.2244e-231			Unigene92634_All	-7.6443	Down	0	0
Unigene91650_All	16.9351	Up	0	0			Unigene21853_All	-4.1755	Down	2.3819e-232	1.0365e-230			Unigene92645_All	-16.5664	Down	0	0
Unigene9167_All	-4.7251	Down	0	0			Unigene7811_All	-15.59	Down	2.869e-232	1.2478e-230			Unigene92651_All	-8.6148	Down	0	0
Unigene91682_All	17.102	Up	0	0			Unigene27057_All	-3.8659	Down	4.3787e-232	1.9034e-230			Unigene92655_All	-17.1569	Down	0	0
Unigene91685_All	16.7291	Up	0	0			Unigene95110_All	-17.704	Down	4.9604e-232	2.1551e-230			Unigene92667_All	-16.1014	Down	0	0
Unigene91692_All	16.833	Up	0	0			Unigene10507_All	-4.9688	Down	9.3306e-232	4.0517e-230			Unigene92678_All	-9.9728	Down	0	0
Unigene91700_All	16.8672	Up	0	0			Unigene42085_All	-17.7435	Down	4.4327e-231	1.9238e-229			Unigene92701_All	-15.7588	Down	0	0
Unigene91701_All	16.1616	Up	0	0			Unigene47630_All	2.7839	Up	5.9535e-231	2.5825e-229			Unigene92706_All	6.3679	Up	0	0
Unigene91706_All	-7.3827	Down	0	0			Unigene1772_All	-4.9639	Down	7.6054e-231	3.2974e-229			Unigene92709_All	-15.891	Down	0	0
Unigene91723_All	16.1387	Up	0	0			Unigene21482_All	2.2676	Up	1.0153e-230	4.3996e-229			Unigene92718_All	-16.9219	Down	0	0
Unigene91729_All	6.9235	Up	0	0			Unigene26019_All	-3.0485	Down	1.1586e-230	5.018e-229			Unigene92722_All	-16.4509	Down	0	0
Unigene91732_All	16.2967	Up	0	0			Unigene7578_All	-2.5461	Down	3.1491e-230	1.3632e-228			Unigene92736_All	-16.0029	Down	0	0
Unigene91740_All	16.7196	Up	0	0			Unigene7249_All	-15.3837	Down	3.9611e-230	1.7138e-228			Unigene92739_All	-16.3465	Down	0	0
Unigene91806_All	17.1183	Up	0	0			Unigene48646_All	-16.6065	Down	6.8487e-230	2.9616e-228			Unigene92750_All	-16.3788	Down	0	0
Unigene91817_All	16.1391	Up	0	0			Unigene17906_All	-4.5669	Down	1.7399e-229	7.5198e-228			Unigene92768_All	-15.9271	Down	0	0
Unigene91823_All	16.2635	Up	0	0			Unigene30965_All	-14.2518	Down	2.0473e-229	8.844e-228			Unigene92771_All	-15.6979	Down	0	0
Unigene91826_All	17.0942	Up	0	0			Unigene49285_All	-15.9692	Down	2.0473e-229	8.8394e-228			Unigene92776_All	-15.6131	Down	0	0
Unigene91862_All	16.4168	Up	0	0			Unigene675_All	-5.5482	Down	2.6842e-229	1.1583e-227			Unigene92777_All	-15.6331	Down	0	0
Unigene91873_All	16.8143	Up	0	0			Unigene6284_All	-3.7424	Down	2.9063e-229	1.2535e-227			Unigene92783_All	-7.0265	Down	0	0
Unigene91882_All	9.9327	Up	0	0			Unigene49119_All	-16.2379	Down	3.5397e-229	1.5259e-227			Unigene92790_All	-16.9011	Down	0	0
Unigene91885_All	16.3528	Up	0	0			Unigene49533_All	-15.2816	Down	3.5397e-229	1.5251e-227			Unigene92793_All	-7.7723	Down	0	0
Unigene91897_All	-4.4127	Down	0	0			Unigene7171_All	-14.2784	Down	3.5397e-229	1.5243e-227			Unigene92795_All	-8.3017	Down	0	0
Unigene91898_All	17.6752	Up	0	0			Unigene24717_All	3.3903	Up	3.7746e-229	1.6246e-227			Unigene92801_All	-15.7237	Down	0	0
Unigene91903_All	7.1999	Up	0	0			Unigene20278_All	-3.0544	Down	7.0908e-229	3.0504e-227			Unigene92806_All	3.4078	Up	0	0
Unigene91909_All	16.552	Up	0	0			Unigene39528_All	1.5662	Up	9.6968e-229	4.1693e-227			Unigene92811_All	-6.4277	Down	0	0
Unigene91927_All	-5.68	Down	0	0			Unigene5992_All	-4.1345	Down	1.1197e-228	4.812e-227			Unigene92825_All	-15.4635	Down	0	0
Unigene91934_All	17.0669	Up	0	0			Unigene48146_All	-8.4775	Down	2.7511e-228	1.1816e-226			Unigene92826_All	-9.2125	Down	0	0
Unigene91938_All	10.5944	Up	0	0			Unigene5844_All	-7.9064	Down	2.8302e-228	1.215e-226			Unigene92845_All	-16.3226	Down	0	0
Unigene91939_All	16.1591	Up	0	0			Unigene1026_All	-14.0491	Down	5.469e-228	2.3467e-226			Unigene92848_All	-16.3096	Down	0	0
Unigene91945_All	16.2709	Up	0	0			Unigene21671_All	1.6916	Up	5.7149e-228	2.4509e-226			Unigene92853_All	-16.4534	Down	0	0
Unigene91960_All	16.3213	Up	0	0			Unigene6136_All	-7.501	Down	6.5992e-228	2.8287e-226			Unigene92854_All	-15.6807	Down	0	0
Unigene91964_All	10.087	Up	0	0			Unigene28_All	-5.7033	Down	8.4639e-228	3.6261e-226			Unigene92858_All	-15.5395	Down	0	0
Unigene91967_All	16.446	Up	0	0			Unigene15931_All	-3.3137	Down	9.6351e-228	4.1257e-226			Unigene92860_All	-8.4013	Down	0	0
Unigene91982_All	16.8762	Up	0	0			Unigene1953_All	2.3753	Up	1.4141e-227	6.0521e-226			Unigene92869_All	-15.779	Down	0	0
Unigene91985_All	7.4292	Up	0	0			Unigene9485_All	-9.4596	Down	1.6173e-227	6.918e-226			Unigene92880_All	-16.3752	Down	0	0
Unigene91988_All	9.3494	Up	0	0			Unigene25773_All	3.6612	Up	2.5701e-227	1.0988e-225			Unigene92881_All	-15.4216	Down	0	0
Unigene92017_All	6.8576	Up	0	0			Unigene94832_All	-2.4933	Down	2.9076e-227	1.2424e-225			Unigene92883_All	-15.9242	Down	0	0
Unigene92032_All	7.3007	Up	0	0			Unigene20230_All	-6.7221	Down	4.7815e-227	2.0422e-225			Unigene92889_All	-7.9522	Down	0	0
Unigene92040_All	17.1302	Up	0	0			Unigene49508_All	-15.3664	Down	4.8872e-227	2.0862e-225			Unigene92890_All	-15.8562	Down	0	0
Unigene92048_All	16.2915	Up	0	0			Unigene28552_All	-2.2667	Down	5.0566e-227	2.1574e-225			Unigene92891_All	-16.809	Down	0	0
Unigene92070_All	16.5275	Up	0	0			Unigene2501_All	-5.5347	Down	5.4881e-227	2.3403e-225			Unigene92897_All	-7.1935	Down	0	0
Unigene92076_All	17.7979	Up	0	0			Unigene7952_All	-4.1707	Down	5.5281e-227	2.3562e-225			Unigene92899_All	-9.5284	Down	0	0
Unigene92086_All	16.7589	Up	0	0			Unigene21278_All	-6.7213	Down	8.2106e-227	3.4977e-225			Unigene92903_All	-8.776	Down	0	0
Unigene92087_All	17.2478	Up	0	0			Unigene24044_All	-1.5107	Down	1.2822e-226	5.4596e-225			Unigene92915_All	-5.8985	Down	0	0
Unigene92092_All	8.2153	Up	0	0			Unigene26778_All	3.1483	Up	1.4717e-226	6.263e-225			Unigene92916_All	-10.5203	Down	0	0
Unigene92096_All	16.6609	Up	0	0			Unigene3304_All	-3.0301	Down	1.9234e-226	8.1811e-225			Unigene92923_All	-7.6992	Down	0	0
Unigene92097_All	16.4444	Up	0	0			Unigene48677_All	-6.7181	Down	2.4209e-226	1.0292e-224			Unigene92926_All	-9.3205	Down	0	0
Unigene92102_All	9.2362	Up	0	0			Unigene2123_All	1.7662	Up	2.4452e-226	1.039e-224			Unigene92939_All	-16.5198	Down	0	0
Unigene92117_All	16.0282	Up	0	0			Unigene84210_All	-9.4506	Down	2.4858e-226	1.0557e-224			Unigene92941_All	-16.0608	Down	0	0
Unigene92118_All	16.7797	Up	0	0			Unigene28328_All	3.3853	Up	2.6197e-226	1.112e-224			Unigene92944_All	-5.6746	Down	0	0
Unigene92120_All	16.4787	Up	0	0			Unigene6246_All	-2.4379	Down	3.0115e-226	1.2777e-224			Unigene92945_All	-15.4841	Down	0	0
Unigene92123_All	15.9364	Up	0	0			Unigene24554_All	-1.5303	Down	3.0604e-226	1.2977e-224			Unigene92946_All	-15.3918	Down	0	0
Unigene92156_All	16.4239	Up	0	0			Unigene26936_All	-4.0375	Down	3.4795e-226	1.4747e-224			Unigene92947_All	-6.8177	Down	0	0
Unigene92157_All	16.6316	Up	0	0			Unigene8256_All	-6.7172	Down	4.157e-226	1.7609e-224			Unigene92953_All	-15.4133	Down	0	0
Unigene92158_All	16.7614	Up	0	0			Unigene49287_All	-15.9447	Down	4.3673e-226	1.8491e-224			Unigene92960_All	-15.2323	Down	0	0
Unigene92170_All	6.8836	Up	0	0			Unigene17580_All	-2.7996	Down	6.6769e-226	2.8255e-224			Unigene92963_All	-15.4759	Down	0	0
Unigene92206_All	16.5584	Up	0	0			Unigene925_All	5.0077	Up	9.7709e-226	4.1327e-224			Unigene92968_All	-15.0041	Down	0	0
Unigene92214_All	16.8099	Up	0	0			Unigene7939_All	-4.935	Down	1.312e-225	5.5463e-224			Unigene92970_All	-16.1696	Down	0	0
Unigene92223_All	16.0207	Up	0	0			Unigene27199_All	-1.6997	Down	1.3967e-225	5.9017e-224			Unigene92972_All	-11.5376	Down	0	0
Unigene92224_All	16.9782	Up	0	0			Unigene21459_All	-3.294	Down	1.6553e-225	6.9908e-224			Unigene92973_All	-14.7904	Down	0	0
Unigene92227_All	16.5602	Up	0	0			Unigene47381_All	-8.4596	Down	1.9155e-225	8.0853e-224			Unigene92974_All	-15.1978	Down	0	0
Unigene92232_All	10.1434	Up	0	0			Unigene28677_All	-1.6268	Down	2.0829e-225	8.7874e-224			Unigene92975_All	-15.7529	Down	0	0
Unigene92252_All	16.7266	Up	0	0			Unigene6449_All	-5.8768	Down	3.2074e-225	1.3525e-223			Unigene92978_All	-6.2385	Down	0	0
[truncated: 51,798 more rows]

## Sheet: Table_S5
Table S5. KEGG pathway enrichment results
[truncated: 221 more rows]
